# Supplementary material for: Crystal structures of 3,3′-bis­(hy­droxy­dimethylsilan­yl)azo­benzene and 4,4′-bis­(hy­droxy­dimethyl­silane)azo­benzene
Source: Acta Crystallogr E Crystallogr Commun. 2016 Oct 18;72(Pt 11):1590–4. doi: 10.1107/S2056989016016297 (PMC5095840; doi:10.1107/S2056989016016297)
Supplement: Supplementary file 1 [file e-72-01590-sup1.cif]

##############################################################################
#                                                                            #
# This CIF contains the data in a paper accepted for publication in          #
# Acta Crystallographica Section E. It conforms to the requirements of       #
# Notes for Authors for Acta Crystallographica Section E, and has been       #
# peer reviewed under the auspices of the IUCr Commission on Journals.       #
#                                                                            #
# Full details of the Crystallographic Information File format               #
# are given in the paper "The Crystallographic Information File (CIF):       #
# a New Standard Archive File for Crystallography" by S. R. Hall, F. H.      #
# Allen and I. D. Brown [Acta Cryst. (1991), A47, 655-685].                  #
#                                                                            #
# The current version of the core CIF dictionary is obtainable from          #
# ftp://ftp.iucr.org/pub/cif_core.dic.                                       #
#                                                                            #
# Software is freely available for graphical display of the structure(s)     #
# in this CIF. For information consult the CIF software page                 #
# http://www.iucr.org/resources/cif/software.                                #
#                                                                            #
# This file may be used for bona fide research purposes within the           #
# scientific community so long as proper attribution is given to the journal # 
# article from which it was obtained.                                        #
#                                                                            #
##############################################################################
data_I
_database_code_depnum_ccdc_archive 'CCDC 1509707'
_audit_creation_method     SHELXL-2014
_chemical_name_systematic
;
(<i>E</i>)-[Diazene-1,2-diylbis(3,1-phenylene)]bis(dimethylsilanol)
;
_chemical_name_common     ?
_chemical_formula_moiety     'C16 H22 N2 O2 Si2'
_chemical_formula_sum     'C16 H22 N2 O2 Si2'
_chemical_formula_iupac     'C16 H22 N2 O2 Si2'
_chemical_formula_weight     330.53
_chemical_melting_point     ?
_shelx_space_group_comment
;
The symmetry employed for this shelxl refinement is uniquely defined
by the following loop, which should always be used as a source of
symmetry information in preference to the above space-group names.
They are only intended as comments.
;
_space_group_crystal_system     triclinic
_space_group_name_H-M_alt     'P -1'
_space_group_name_Hall     '-P 1'
loop_
    _space_group_symop_operation_xyz
    'x, y, z'
    '-x, -y, -z'
_cell_length_a     6.6731(4)
_cell_length_b     9.8806(6)
_cell_length_c     21.4108(10)
_cell_angle_alpha     83.992(4)
_cell_angle_beta     82.810(4)
_cell_angle_gamma     87.508(5)
_cell_volume     1392.25(14)
_cell_formula_units_Z     3
_cell_measurement_reflns_used     11236
_cell_measurement_theta_min     1.93
_cell_measurement_theta_max     25.00
_cell_measurement_temperature     200(2)
_exptl_crystal_description     block
_exptl_crystal_colour     yellow-orange
_exptl_crystal_size_max     0.30
_exptl_crystal_size_mid     0.20
_exptl_crystal_size_min     0.10
_exptl_crystal_density_diffrn     1.183
_exptl_crystal_density_meas     ?
_exptl_crystal_density_method     ?
_exptl_crystal_F_000     528
_exptl_absorpt_coefficient_mu     0.199
_exptl_absorpt_correction_type     numerical
_exptl_absorpt_process_details
;
(X-RED32 and X-SHAPE; Stoe, 2008)
;
_shelx_estimated_absorpt_T_min     ?
_shelx_estimated_absorpt_T_max     ?
_exptl_absorpt_correction_T_min     0.8498
_exptl_absorpt_correction_T_max     0.9740
_exptl_special_details     ?
_diffrn_ambient_temperature     200(2)
_diffrn_radiation_type     MoK\a
_diffrn_radiation_wavelength     0.71073
_diffrn_measurement_device_type     'Stoe IPDS-2'
_diffrn_measurement_method     'Omega scan'
_diffrn_detector_area_resol_mean     ?
_diffrn_reflns_number     11236
_diffrn_reflns_av_R_equivalents     0.0397
_diffrn_reflns_theta_min     1.927
_diffrn_reflns_theta_max     25.002
_diffrn_reflns_theta_full     25.242
_diffrn_measured_fraction_theta_max     0.989
_diffrn_measured_fraction_theta_full     0.966
_diffrn_reflns_limit_h_min     -7
_diffrn_reflns_limit_h_max     7
_diffrn_reflns_limit_k_min     -9
_diffrn_reflns_limit_k_max     11
_diffrn_reflns_limit_l_min     -25
_diffrn_reflns_limit_l_max     25
_refine_special_details     ?
_reflns_number_total     4845
_reflns_number_gt     3542
_reflns_threshold_expression     'I > 2\s(I)'
_refine_ls_structure_factor_coef     Fsqd
_refine_ls_matrix_type     full
_refine_ls_R_factor_all     0.0758
_refine_ls_R_factor_gt     0.0503
_refine_ls_wR_factor_gt     0.1139
_refine_ls_wR_factor_ref     0.1262
_refine_ls_goodness_of_fit_ref     1.034
_refine_ls_restrained_S_all     1.034
_refine_ls_number_reflns     4845
_refine_ls_number_parameters     308
_refine_ls_number_restraints     0
_refine_ls_hydrogen_treatment     constr
_refine_ls_weighting_scheme     calc
_refine_ls_weighting_details
              'w=1/[\s^2^(Fo^2^)+(0.0567P)^2^+0.3154P] where P=(Fo^2^+2Fc^2^)/3'
_atom_sites_solution_hydrogens     geom
_atom_sites_solution_primary     ?
_atom_sites_solution_secondary     ?
_refine_ls_shift/su_max     0.001
_refine_ls_shift/su_mean     0.000
_refine_diff_density_max     0.220
_refine_diff_density_min     -0.263
_refine_ls_extinction_method
;
SHELXL2014 (Sheldrick, 2015)
;
_refine_ls_extinction_coef     0.029(4)
_refine_ls_extinction_expression
                                  'Fc^*^=kFc[1+0.001xFc^2^\l^3^/sin(2\q)]^-1/4^'
loop_
    _atom_type_symbol
    _atom_type_description
    _atom_type_scat_dispersion_real
    _atom_type_scat_dispersion_imag
    _atom_type_scat_source
    'C' 'C' 0.0033 0.0016
                         'International Tables Vol C Tables 4.2.6.8 and 6.1.1.4'
    'H' 'H' 0.0000 0.0000
                         'International Tables Vol C Tables 4.2.6.8 and 6.1.1.4'
    'N' 'N' 0.0061 0.0033
                         'International Tables Vol C Tables 4.2.6.8 and 6.1.1.4'
    'O' 'O' 0.0106 0.0060
                         'International Tables Vol C Tables 4.2.6.8 and 6.1.1.4'
    'Si' 'Si' 0.0817 0.0704
                         'International Tables Vol C Tables 4.2.6.8 and 6.1.1.4'
_computing_data_collection
;
X-AREA (Stoe, 2008)
;
_computing_cell_refinement
;
X-AREA (Stoe, 2008)
;
_computing_data_reduction
;
X-AREA (Stoe, 2008)
;
_computing_structure_solution
;
SHELXS97 (Sheldrick, 2008)
;
_computing_structure_refinement
;
SHELXL2014 (Sheldrick, 2015)
;
_computing_molecular_graphics
;
XP in SHELXTL (Sheldrick, 2008) and DIAMOND (Brandenburg, 1999)
;
_computing_publication_material
;
publCIF (Westrip, 2010)
;
loop_
    _atom_site_type_symbol
    _atom_site_label
    _atom_site_fract_x
    _atom_site_fract_y
    _atom_site_fract_z
    _atom_site_U_iso_or_equiv
    _atom_site_adp_type
    _atom_site_calc_flag
    _atom_site_occupancy
    _atom_site_disorder_assembly
    _atom_site_disorder_group
    C C1 0.8173(4) 0.1655(3) 0.46148(13) 0.0589(7) Uani d 1 . .
    C C2 0.9324(4) 0.1796(3) 0.40274(12) 0.0588(7) Uani d 1 . .
    H H2 0.9793 0.2669 0.3858 0.071 Uiso calc 1 . .
    C C3 0.9809(4) 0.0679(3) 0.36788(12) 0.0590(7) Uani d 1 . .
    C C4 0.9071(5) -0.0579(3) 0.39497(13) 0.0657(7) Uani d 1 . .
    H H4 0.9367 -0.1356 0.3724 0.079 Uiso calc 1 . .
    C C5 0.7927(5) -0.0728(3) 0.45353(14) 0.0679(8) Uani d 1 . .
    H H5 0.7448 -0.1597 0.4705 0.082 Uiso calc 1 . .
    C C6 0.7477(4) 0.0383(3) 0.48736(13) 0.0641(7) Uani d 1 . .
    H H6 0.6702 0.0283 0.5278 0.077 Uiso calc 1 . .
    Si Si1 1.14136(12) 0.07944(8) 0.28970(4) 0.0599(2) Uani d 1 . .
    O O1 1.1934(3) 0.23933(19) 0.26646(9) 0.0620(5) Uani d 1 . .
    H H1O 1.0878 0.2822 0.2574 0.093 Uiso calc 1 . .
    C C7 1.3851(5) -0.0109(4) 0.29776(17) 0.0863(10) Uani d 1 . .
    H H7A 1.4698 -0.0033 0.2568 0.129 Uiso calc 1 . .
    H H7B 1.3620 -0.1071 0.3119 0.129 Uiso calc 1 . .
    H H7C 1.4535 0.0297 0.3289 0.129 Uiso calc 1 . .
    C C8 1.0036(6) 0.0100(4) 0.23111(15) 0.0858(10) Uani d 1 . .
    H H8A 0.8789 0.0642 0.2265 0.129 Uiso calc 1 . .
    H H8B 0.9701 -0.0847 0.2455 0.129 Uiso calc 1 . .
    H H8C 1.0886 0.0135 0.1902 0.129 Uiso calc 1 . .
    N N1 0.7784(4) 0.2872(3) 0.49246(11) 0.0636(6) Uani d 1 . .
    N N2 0.6495(4) 0.2720(3) 0.54049(11) 0.0660(6) Uani d 1 . .
    C C9 0.6026(4) 0.3926(3) 0.57206(13) 0.0610(7) Uani d 1 . .
    C C10 0.4536(4) 0.3763(3) 0.62337(12) 0.0602(7) Uani d 1 . .
    H H10 0.3961 0.2895 0.6347 0.072 Uiso calc 1 . .
    C C11 0.3852(4) 0.4840(3) 0.65906(12) 0.0576(7) Uani d 1 . .
    C C12 0.4745(4) 0.6092(3) 0.63984(13) 0.0624(7) Uani d 1 . .
    H H12 0.4325 0.6850 0.6626 0.075 Uiso calc 1 . .
    C C13 0.6230(5) 0.6259(3) 0.58829(13) 0.0646(7) Uani d 1 . .
    H H13 0.6802 0.7125 0.5763 0.077 Uiso calc 1 . .
    C C14 0.6878(4) 0.5178(3) 0.55437(13) 0.0642(7) Uani d 1 . .
    H H14 0.7899 0.5293 0.5193 0.077 Uiso calc 1 . .
    Si Si2 0.18738(12) 0.45838(8) 0.72857(4) 0.0575(2) Uani d 1 . .
    O O2 0.1366(3) 0.60480(19) 0.75838(9) 0.0611(5) Uani d 1 . .
    H H2O 0.2396 0.6300 0.7723 0.092 Uiso calc 1 . .
    C C15 -0.0549(5) 0.4071(3) 0.70559(16) 0.0727(8) Uani d 1 . .
    H H15A -0.1505 0.3862 0.7437 0.109 Uiso calc 1 . .
    H H15B -0.0314 0.3263 0.6824 0.109 Uiso calc 1 . .
    H H15C -0.1109 0.4818 0.6785 0.109 Uiso calc 1 . .
    C C16 0.2840(5) 0.3318(3) 0.78818(14) 0.0736(8) Uani d 1 . .
    H H16A 0.4026 0.3672 0.8031 0.110 Uiso calc 1 . .
    H H16B 0.3222 0.2470 0.7691 0.110 Uiso calc 1 . .
    H H16C 0.1786 0.3140 0.8240 0.110 Uiso calc 1 . .
    C C21 0.8037(5) 0.9557(3) 0.95728(13) 0.0678(8) Uani d 1 . .
    C C22 0.7417(5) 0.8341(3) 0.94069(13) 0.0690(8) Uani d 1 . .
    H H22 0.8111 0.7519 0.9535 0.083 Uiso calc 1 . .
    C C23 0.5797(5) 0.8287(3) 0.90556(13) 0.0687(8) Uani d 1 . .
    C C24 0.4812(5) 0.9522(4) 0.88898(14) 0.0749(9) Uani d 1 . .
    H H24 0.3698 0.9524 0.8653 0.090 Uiso calc 1 . .
    C C25 0.5405(5) 1.0746(4) 0.90590(15) 0.0776(9) Uani d 1 . .
    H H25 0.4691 1.1568 0.8942 0.093 Uiso calc 1 . .
    C C26 0.7043(5) 1.0774(4) 0.93990(14) 0.0757(9) Uani d 1 . .
    H H26 0.7473 1.1611 0.9510 0.091 Uiso calc 1 . .
    Si Si3 0.49665(14) 0.66640(10) 0.88091(4) 0.0702(3) Uani d 1 . .
    O O3 0.4598(3) 0.6900(2) 0.80611(8) 0.0677(5) Uani d 1 . .
    H H3O 0.5699 0.7075 0.7837 0.102 Uiso calc 1 . .
    C C27 0.6904(6) 0.5296(4) 0.8920(2) 0.0997(12) Uani d 1 . .
    H H27A 0.6439 0.4448 0.8795 0.150 Uiso calc 1 . .
    H H27B 0.7132 0.5164 0.9366 0.150 Uiso calc 1 . .
    H H27C 0.8169 0.5549 0.8658 0.150 Uiso calc 1 . .
    C C28 0.2455(6) 0.6217(5) 0.92350(17) 0.1031(13) Uani d 1 . .
    H H28A 0.1436 0.6892 0.9099 0.155 Uiso calc 1 . .
    H H28B 0.2491 0.6210 0.9691 0.155 Uiso calc 1 . .
    H H28C 0.2108 0.5314 0.9140 0.155 Uiso calc 1 . .
    N N3 0.9716(4) 0.9442(3) 0.99348(12) 0.0740(7) Uani d 1 . .
loop_
    _atom_site_aniso_label
    _atom_site_aniso_U_11
    _atom_site_aniso_U_22
    _atom_site_aniso_U_33
    _atom_site_aniso_U_12
    _atom_site_aniso_U_13
    _atom_site_aniso_U_23
    C1 0.0606(16) 0.0613(17) 0.0564(15) 0.0072(13) -0.0107(12) -0.0128(13)
    C2 0.0612(16) 0.0597(17) 0.0559(15) 0.0026(12) -0.0085(12) -0.0074(12)
    C3 0.0614(16) 0.0602(17) 0.0571(15) 0.0065(13) -0.0120(12) -0.0126(13)
    C4 0.0732(18) 0.0611(18) 0.0636(17) 0.0021(14) -0.0063(14) -0.0146(14)
    C5 0.0716(18) 0.0658(19) 0.0658(17) -0.0038(14) -0.0040(14) -0.0085(14)
    C6 0.0618(17) 0.073(2) 0.0578(16) 0.0028(14) -0.0060(13) -0.0108(14)
    Si1 0.0667(5) 0.0561(5) 0.0563(4) 0.0066(3) -0.0036(4) -0.0103(3)
    O1 0.0623(11) 0.0595(12) 0.0640(11) 0.0066(9) -0.0075(9) -0.0082(9)
    C7 0.085(2) 0.081(2) 0.084(2) 0.0239(18) 0.0051(18) 0.0033(17)
    C8 0.108(3) 0.087(2) 0.0633(18) -0.015(2) -0.0026(18) -0.0195(17)
    N1 0.0657(14) 0.0709(16) 0.0557(13) 0.0081(11) -0.0102(11) -0.0142(11)
    N2 0.0680(15) 0.0708(16) 0.0600(14) 0.0053(12) -0.0050(12) -0.0162(11)
    C9 0.0654(17) 0.0649(18) 0.0548(15) 0.0078(13) -0.0114(13) -0.0148(13)
    C10 0.0653(17) 0.0583(17) 0.0589(16) 0.0036(13) -0.0112(13) -0.0119(13)
    C11 0.0627(16) 0.0575(17) 0.0556(15) 0.0072(12) -0.0170(12) -0.0120(12)
    C12 0.0704(18) 0.0606(18) 0.0593(16) 0.0093(14) -0.0186(14) -0.0124(13)
    C13 0.0748(19) 0.0587(17) 0.0621(16) 0.0011(14) -0.0157(14) -0.0075(13)
    C14 0.0657(17) 0.073(2) 0.0545(15) 0.0036(14) -0.0114(13) -0.0084(14)
    Si2 0.0626(5) 0.0558(5) 0.0563(4) 0.0083(3) -0.0125(3) -0.0139(3)
    O2 0.0612(11) 0.0605(11) 0.0652(11) 0.0086(9) -0.0150(9) -0.0196(9)
    C15 0.0712(19) 0.071(2) 0.081(2) 0.0037(15) -0.0183(16) -0.0245(16)
    C16 0.083(2) 0.068(2) 0.0701(19) 0.0099(16) -0.0127(16) -0.0087(15)
    C21 0.0696(18) 0.080(2) 0.0578(16) 0.0022(15) -0.0166(14) -0.0172(14)
    C22 0.0742(19) 0.077(2) 0.0599(16) 0.0046(15) -0.0185(14) -0.0172(14)
    C23 0.0694(18) 0.088(2) 0.0527(15) 0.0013(16) -0.0142(13) -0.0175(14)
    C24 0.076(2) 0.092(2) 0.0613(17) 0.0020(17) -0.0201(15) -0.0163(16)
    C25 0.087(2) 0.082(2) 0.0681(19) 0.0087(17) -0.0245(17) -0.0164(16)
    C26 0.087(2) 0.081(2) 0.0642(18) 0.0045(17) -0.0236(16) -0.0211(16)
    Si3 0.0746(6) 0.0834(6) 0.0560(5) -0.0069(4) -0.0152(4) -0.0130(4)
    O3 0.0668(12) 0.0866(14) 0.0530(10) -0.0069(11) -0.0113(9) -0.0155(10)
    C27 0.120(3) 0.085(3) 0.104(3) -0.003(2) -0.049(2) -0.011(2)
    C28 0.106(3) 0.137(4) 0.068(2) -0.031(2) 0.002(2) -0.019(2)
    N3 0.0767(16) 0.0849(19) 0.0667(15) -0.0016(14) -0.0218(13) -0.0214(13)
_geom_special_details
;
 All esds (except the esd in the dihedral angle between two l.s. planes)
 are estimated using the full covariance matrix.  The cell esds are taken
 into account individually in the estimation of esds in distances, angles
 and torsion angles; correlations between esds in cell parameters are only
 used when they are defined by crystal symmetry.  An approximate (isotropic)
 treatment of cell esds is used for estimating esds involving l.s. planes.
;
loop_
    _geom_bond_atom_site_label_1
    _geom_bond_atom_site_label_2
    _geom_bond_site_symmetry_2
    _geom_bond_distance
    _geom_bond_publ_flag
    C1 C2 . 1.386(4) ?
    C1 C6 . 1.394(4) ?
    C1 N1 . 1.432(3) ?
    C2 C3 . 1.400(4) ?
    C2 H2 . 0.9500 ?
    C3 C4 . 1.398(4) ?
    C3 Si1 . 1.867(3) ?
    C4 C5 . 1.381(4) ?
    C4 H4 . 0.9500 ?
    C5 C6 . 1.379(4) ?
    C5 H5 . 0.9500 ?
    C6 H6 . 0.9500 ?
    Si1 O1 . 1.644(2) ?
    Si1 C7 . 1.839(3) ?
    Si1 C8 . 1.848(3) ?
    O1 H1O . 0.8400 ?
    C7 H7A . 0.9800 ?
    C7 H7B . 0.9800 ?
    C7 H7C . 0.9800 ?
    C8 H8A . 0.9800 ?
    C8 H8B . 0.9800 ?
    C8 H8C . 0.9800 ?
    N1 N2 . 1.256(3) ?
    N2 C9 . 1.434(3) ?
    C9 C14 . 1.381(4) ?
    C9 C10 . 1.387(4) ?
    C10 C11 . 1.402(4) ?
    C10 H10 . 0.9500 ?
    C11 C12 . 1.396(4) ?
    C11 Si2 . 1.865(3) ?
    C12 C13 . 1.389(4) ?
    C12 H12 . 0.9500 ?
    C13 C14 . 1.378(4) ?
    C13 H13 . 0.9500 ?
    C14 H14 . 0.9500 ?
    Si2 O2 . 1.6468(18) ?
    Si2 C16 . 1.847(3) ?
    Si2 C15 . 1.853(3) ?
    O2 H2O . 0.8400 ?
    C15 H15A . 0.9800 ?
    C15 H15B . 0.9800 ?
    C15 H15C . 0.9800 ?
    C16 H16A . 0.9800 ?
    C16 H16B . 0.9800 ?
    C16 H16C . 0.9800 ?
    C21 C22 . 1.382(4) ?
    C21 C26 . 1.387(4) ?
    C21 N3 . 1.434(4) ?
    C22 C23 . 1.398(4) ?
    C22 H22 . 0.9500 ?
    C23 C24 . 1.394(4) ?
    C23 Si3 . 1.867(3) ?
    C24 C25 . 1.386(5) ?
    C24 H24 . 0.9500 ?
    C25 C26 . 1.389(4) ?
    C25 H25 . 0.9500 ?
    C26 H26 . 0.9500 ?
    Si3 O3 . 1.642(2) ?
    Si3 C27 . 1.848(4) ?
    Si3 C28 . 1.853(4) ?
    O3 H3O . 0.8400 ?
    C27 H27A . 0.9800 ?
    C27 H27B . 0.9800 ?
    C27 H27C . 0.9800 ?
    C28 H28A . 0.9800 ?
    C28 H28B . 0.9800 ?
    C28 H28C . 0.9800 ?
    N3 N3 2_777 1.250(5) ?
loop_
    _geom_angle_atom_site_label_1
    _geom_angle_atom_site_label_2
    _geom_angle_atom_site_label_3
    _geom_angle_site_symmetry_1
    _geom_angle_site_symmetry_3
    _geom_angle
    _geom_angle_publ_flag
    C2 C1 C6 . . 120.3(2) ?
    C2 C1 N1 . . 116.0(3) ?
    C6 C1 N1 . . 123.7(2) ?
    C1 C2 C3 . . 121.3(3) ?
    C1 C2 H2 . . 119.3 ?
    C3 C2 H2 . . 119.3 ?
    C4 C3 C2 . . 116.9(2) ?
    C4 C3 Si1 . . 119.7(2) ?
    C2 C3 Si1 . . 123.3(2) ?
    C5 C4 C3 . . 122.1(3) ?
    C5 C4 H4 . . 119.0 ?
    C3 C4 H4 . . 119.0 ?
    C6 C5 C4 . . 120.2(3) ?
    C6 C5 H5 . . 119.9 ?
    C4 C5 H5 . . 119.9 ?
    C5 C6 C1 . . 119.2(3) ?
    C5 C6 H6 . . 120.4 ?
    C1 C6 H6 . . 120.4 ?
    O1 Si1 C7 . . 106.33(15) ?
    O1 Si1 C8 . . 109.67(14) ?
    C7 Si1 C8 . . 112.18(18) ?
    O1 Si1 C3 . . 109.77(11) ?
    C7 Si1 C3 . . 109.72(14) ?
    C8 Si1 C3 . . 109.13(14) ?
    Si1 O1 H1O . . 109.5 ?
    Si1 C7 H7A . . 109.5 ?
    Si1 C7 H7B . . 109.5 ?
    H7A C7 H7B . . 109.5 ?
    Si1 C7 H7C . . 109.5 ?
    H7A C7 H7C . . 109.5 ?
    H7B C7 H7C . . 109.5 ?
    Si1 C8 H8A . . 109.5 ?
    Si1 C8 H8B . . 109.5 ?
    H8A C8 H8B . . 109.5 ?
    Si1 C8 H8C . . 109.5 ?
    H8A C8 H8C . . 109.5 ?
    H8B C8 H8C . . 109.5 ?
    N2 N1 C1 . . 112.8(2) ?
    N1 N2 C9 . . 114.5(3) ?
    C14 C9 C10 . . 120.2(2) ?
    C14 C9 N2 . . 125.7(3) ?
    C10 C9 N2 . . 114.1(3) ?
    C9 C10 C11 . . 122.0(3) ?
    C9 C10 H10 . . 119.0 ?
    C11 C10 H10 . . 119.0 ?
    C12 C11 C10 . . 116.3(3) ?
    C12 C11 Si2 . . 122.7(2) ?
    C10 C11 Si2 . . 121.0(2) ?
    C13 C12 C11 . . 121.8(3) ?
    C13 C12 H12 . . 119.1 ?
    C11 C12 H12 . . 119.1 ?
    C14 C13 C12 . . 120.5(3) ?
    C14 C13 H13 . . 119.7 ?
    C12 C13 H13 . . 119.7 ?
    C13 C14 C9 . . 119.2(3) ?
    C13 C14 H14 . . 120.4 ?
    C9 C14 H14 . . 120.4 ?
    O2 Si2 C16 . . 110.15(12) ?
    O2 Si2 C15 . . 105.38(12) ?
    C16 Si2 C15 . . 111.68(16) ?
    O2 Si2 C11 . . 108.83(12) ?
    C16 Si2 C11 . . 108.79(13) ?
    C15 Si2 C11 . . 111.93(14) ?
    Si2 O2 H2O . . 109.5 ?
    Si2 C15 H15A . . 109.5 ?
    Si2 C15 H15B . . 109.5 ?
    H15A C15 H15B . . 109.5 ?
    Si2 C15 H15C . . 109.5 ?
    H15A C15 H15C . . 109.5 ?
    H15B C15 H15C . . 109.5 ?
    Si2 C16 H16A . . 109.5 ?
    Si2 C16 H16B . . 109.5 ?
    H16A C16 H16B . . 109.5 ?
    Si2 C16 H16C . . 109.5 ?
    H16A C16 H16C . . 109.5 ?
    H16B C16 H16C . . 109.5 ?
    C22 C21 C26 . . 120.5(3) ?
    C22 C21 N3 . . 115.2(3) ?
    C26 C21 N3 . . 124.3(3) ?
    C21 C22 C23 . . 121.9(3) ?
    C21 C22 H22 . . 119.1 ?
    C23 C22 H22 . . 119.1 ?
    C24 C23 C22 . . 116.6(3) ?
    C24 C23 Si3 . . 120.7(2) ?
    C22 C23 Si3 . . 122.7(2) ?
    C25 C24 C23 . . 122.1(3) ?
    C25 C24 H24 . . 118.9 ?
    C23 C24 H24 . . 118.9 ?
    C24 C25 C26 . . 120.1(3) ?
    C24 C25 H25 . . 119.9 ?
    C26 C25 H25 . . 119.9 ?
    C21 C26 C25 . . 118.8(3) ?
    C21 C26 H26 . . 120.6 ?
    C25 C26 H26 . . 120.6 ?
    O3 Si3 C27 . . 109.67(15) ?
    O3 Si3 C28 . . 104.44(15) ?
    C27 Si3 C28 . . 112.7(2) ?
    O3 Si3 C23 . . 109.09(13) ?
    C27 Si3 C23 . . 110.39(17) ?
    C28 Si3 C23 . . 110.32(17) ?
    Si3 O3 H3O . . 109.5 ?
    Si3 C27 H27A . . 109.5 ?
    Si3 C27 H27B . . 109.5 ?
    H27A C27 H27B . . 109.5 ?
    Si3 C27 H27C . . 109.5 ?
    H27A C27 H27C . . 109.5 ?
    H27B C27 H27C . . 109.5 ?
    Si3 C28 H28A . . 109.5 ?
    Si3 C28 H28B . . 109.5 ?
    H28A C28 H28B . . 109.5 ?
    Si3 C28 H28C . . 109.5 ?
    H28A C28 H28C . . 109.5 ?
    H28B C28 H28C . . 109.5 ?
    N3 N3 C21 2_777 . 114.0(3) ?
loop_
    _geom_torsion_atom_site_label_1
    _geom_torsion_atom_site_label_2
    _geom_torsion_atom_site_label_3
    _geom_torsion_atom_site_label_4
    _geom_torsion_site_symmetry_1
    _geom_torsion_site_symmetry_2
    _geom_torsion_site_symmetry_3
    _geom_torsion_site_symmetry_4
    _geom_torsion
    _geom_torsion_publ_flag
    C6 C1 C2 C3 . . . . 0.3(4) ?
    N1 C1 C2 C3 . . . . 179.9(2) ?
    C1 C2 C3 C4 . . . . 0.3(4) ?
    C1 C2 C3 Si1 . . . . -178.2(2) ?
    C2 C3 C4 C5 . . . . -0.4(4) ?
    Si1 C3 C4 C5 . . . . 178.1(2) ?
    C3 C4 C5 C6 . . . . -0.1(5) ?
    C4 C5 C6 C1 . . . . 0.6(4) ?
    C2 C1 C6 C5 . . . . -0.8(4) ?
    N1 C1 C6 C5 . . . . 179.7(3) ?
    C4 C3 Si1 O1 . . . . 175.9(2) ?
    C2 C3 Si1 O1 . . . . -5.7(3) ?
    C4 C3 Si1 C7 . . . . -67.6(3) ?
    C2 C3 Si1 C7 . . . . 110.8(3) ?
    C4 C3 Si1 C8 . . . . 55.7(3) ?
    C2 C3 Si1 C8 . . . . -125.9(3) ?
    C2 C1 N1 N2 . . . . 169.9(2) ?
    C6 C1 N1 N2 . . . . -10.5(4) ?
    C1 N1 N2 C9 . . . . -178.6(2) ?
    N1 N2 C9 C14 . . . . -0.9(4) ?
    N1 N2 C9 C10 . . . . 177.3(2) ?
    C14 C9 C10 C11 . . . . -0.4(4) ?
    N2 C9 C10 C11 . . . . -178.6(2) ?
    C9 C10 C11 C12 . . . . 0.4(4) ?
    C9 C10 C11 Si2 . . . . -179.0(2) ?
    C10 C11 C12 C13 . . . . -0.1(4) ?
    Si2 C11 C12 C13 . . . . 179.4(2) ?
    C11 C12 C13 C14 . . . . -0.3(4) ?
    C12 C13 C14 C9 . . . . 0.3(4) ?
    C10 C9 C14 C13 . . . . 0.0(4) ?
    N2 C9 C14 C13 . . . . 178.0(3) ?
    C12 C11 Si2 O2 . . . . 2.3(3) ?
    C10 C11 Si2 O2 . . . . -178.2(2) ?
    C12 C11 Si2 C16 . . . . -117.7(2) ?
    C10 C11 Si2 C16 . . . . 61.7(3) ?
    C12 C11 Si2 C15 . . . . 118.4(2) ?
    C10 C11 Si2 C15 . . . . -62.2(3) ?
    C26 C21 C22 C23 . . . . 0.7(5) ?
    N3 C21 C22 C23 . . . . 179.8(3) ?
    C21 C22 C23 C24 . . . . -1.1(4) ?
    C21 C22 C23 Si3 . . . . 178.5(2) ?
    C22 C23 C24 C25 . . . . 0.4(5) ?
    Si3 C23 C24 C25 . . . . -179.2(2) ?
    C23 C24 C25 C26 . . . . 0.7(5) ?
    C22 C21 C26 C25 . . . . 0.4(5) ?
    N3 C21 C26 C25 . . . . -178.6(3) ?
    C24 C25 C26 C21 . . . . -1.1(5) ?
    C24 C23 Si3 O3 . . . . 45.4(3) ?
    C22 C23 Si3 O3 . . . . -134.2(2) ?
    C24 C23 Si3 C27 . . . . 166.0(3) ?
    C22 C23 Si3 C27 . . . . -13.6(3) ?
    C24 C23 Si3 C28 . . . . -68.8(3) ?
    C22 C23 Si3 C28 . . . . 111.6(3) ?
    C22 C21 N3 N3 . . . 2_777 178.2(3) ?
    C26 C21 N3 N3 . . . 2_777 -2.7(5) ?
loop_
    _geom_hbond_atom_site_label_D
    _geom_hbond_atom_site_label_H
    _geom_hbond_atom_site_label_A
    _geom_hbond_site_symmetry_A
    _geom_hbond_distance_DH
    _geom_hbond_distance_HA
    _geom_hbond_distance_DA
    _geom_hbond_angle_DHA
    O1 H1O O2 2_666 0.84 1.87 2.708(3) 173.1
    O2 H2O O3 . 0.84 1.86 2.701(3) 177.2
    O3 H3O O1 2_766 0.84 1.86 2.696(3) 175.4
_shelx_hkl_file
;
  -1   0   0 1403.57   33.73   0
   1   0   0 1379.29   34.56   0
  -2   0   0   17.14   13.46   0
   2   0   0   30.48   19.96   0
   3   0   0 3254.09   21.91   0
  -3   0   0 3147.91   21.65   0
   4   0   0  301.78   12.71   0
  -4   0   0  307.48   12.06   0
  -5   0   0  100.69   10.62   0
   5   0   0   97.79   11.46   0
   6   0   0  211.34   11.29   0
  -6   0   0  199.45   10.38   0
   7   0   0    9.85    9.03   0
  -7   0   0   20.85    8.52   0
  -7   1   0   25.64    8.85   0
   7  -1   0   26.14    8.68   0
   7  -1   0   17.92    8.70   0
   6  -1   0   18.82   10.12   0
  -6   1   0   19.60    9.49   0
   5  -1   0   75.54   11.96   0
  -5   1   0   65.09    7.82   0
   4  -1   0   25.41   11.04   0
  -4   1   0    9.58    8.06   0
  -3   1   0   29.80   14.62   0
   3  -1   0   36.37   14.35   0
  -2   1   0 1115.82   21.01   0
   2  -1   0 1112.21   20.87   0
   1  -1   0 8201.15   46.86   0
  -1  -1   0 6021.04   43.62   0
   1   1   0 6069.57   43.98   0
   2   1   0  287.71   13.74   0
  -2  -1   0  302.37   13.38   0
  -3  -1   0  687.22   12.11   0
   3   1   0  689.37   12.46   0
   4   1   0  172.44   12.72   0
  -4  -1   0  198.40    8.47   0
   5   1   0   87.81   11.97   0
  -5  -1   0   58.87   10.94   0
   6   1   0    6.56   10.50   0
  -6  -1   0   24.64    9.15   0
   7   1   0   42.66    7.15   0
  -7  -1   0   57.61    9.08   0
   7  -2   0   -1.05    8.90   0
  -7   2   0    2.24    8.22   0
   7  -2   0    8.90    6.18   0
   6  -2   0   -9.93    9.27   0
   6  -2   0   -4.76    9.86   0
  -6   2   0  -25.85    9.34   0
  -5   2   0   35.54   10.95   0
   5  -2   0   46.34   11.23   0
   5  -2   0   35.52   10.82   0
   4  -2   0  392.60   12.45   0
   4  -2   0  450.64   12.95   0
  -4   2   0  435.61   12.52   0
   3  -2   0  912.91   18.72   0
   3  -2   0  891.73   15.58   0
  -3   2   0  899.97   15.75   0
  -2   2   0 1799.56   20.69   0
   2  -2   0 1831.64   27.33   0
   2  -2   0 1792.99   20.94   0
   1  -2   0 5067.48   34.88   0
  -1   2   0 5092.75   34.69   0
   1   2   0  189.32   23.80   0
  -1  -2   0  199.79   23.23   0
   2   2   0 2194.86   22.83   0
  -2  -2   0 2192.99   21.95   0
   3   2   0   31.89   13.69   0
  -3  -2   0   39.56   12.95   0
  -4  -2   0    2.93   10.67   0
   4   2   0    1.36   11.54   0
   5   2   0   87.01   11.64   0
  -5  -2   0   87.85    7.52   0
  -6  -2   0   86.80    9.65   0
   6   2   0   77.65   10.93   0
  -7  -2   0   84.46    9.00   0
   7   2   0   80.21    9.76   0
   7  -3   0  -20.69    8.17   0
  -7   3   0   10.28    8.05   0
   7  -3   0    1.84    9.22   0
  -6   3   0   21.26    9.23   0
   6  -3   0   22.18    9.63   0
   6  -3   0   25.74    9.11   0
   5  -3   0  621.36   16.82   0
   5  -3   0  671.51   12.74   0
  -5   3   0  590.75   12.94   0
   4  -3   0   96.73   11.75   0
   4  -3   0  116.86   11.16   0
  -4   3   0  131.10   11.74   0
   3  -3   0  103.63   12.44   0
   3  -3   0  106.56   12.29   0
  -3   3   0   94.11   12.48   0
  -2   3   0 5974.39   24.67   0
   2  -3   0 6200.09   40.78   0
   2  -3   0 5992.54   26.56   0
  -1   3   0  395.10   26.60   0
   1  -3   0  393.22   17.94   0
  -1   3   0  382.50   18.15   0
   0   3   0 6100.21   32.10   0
   1   3   0 3865.80   26.17   0
  -2  -3   0 1342.94   17.94   0
   2   3   0 1314.26   18.12   0
   3   3   0  271.45   13.68   0
  -3  -3   0  301.36   13.48   0
  -4  -3   0  944.29   14.83   0
   4   3   0  914.11   15.20   0
   5   3   0    4.52   11.18   0
  -5  -3   0    3.11   10.29   0
  -6  -3   0    0.37    9.03   0
   6   3   0  -16.21   10.29   0
   7   3   0   28.11    6.62   0
  -7  -3   0   18.42    8.14   0
   7  -4   0   41.96   11.48   0
  -7   4   0   32.60    8.11   0
   7  -4   0   49.90    8.86   0
   6  -4   0   21.41    8.91   0
   6  -4   0   14.82    9.53   0
  -6   4   0   28.84    9.05   0
  -5   4   0   20.07   10.15   0
   5  -4   0   22.43   10.03   0
   5  -4   0   15.22   12.30   0
   4  -4   0  178.02   14.27   0
   4  -4   0  196.31   11.85   0
  -4   4   0  198.65   12.24   0
   3  -4   0 1446.66   20.98   0
   3  -4   0 1438.01   15.20   0
  -3   4   0 1405.16   15.23   0
   2  -4   0  396.30   13.83   0
  -2   4   0  378.62   16.72   0
  -2   4   0  365.85   13.90   0
   2  -4   0  362.44   18.45   0
  -1   4   0    3.38   13.79   0
   1  -4   0    9.84   13.68   0
  -1   4   0    3.27   17.17   0
   0   4   0   52.07   15.14   0
   1   4   0  700.55   15.59   0
   2   4   0 6784.80   29.16   0
  -3  -4   0   27.79   11.45   0
   3   4   0   13.44    8.20   0
  -4  -4   0  169.19   11.98   0
   4   4   0  136.12   11.80   0
   5   4   0  471.91   12.84   0
  -5  -4   0  443.04   12.48   0
  -6  -4   0   -0.16    8.36   0
   6   4   0    7.37    9.39   0
  -7  -4   0    2.50    7.87   0
   7   4   0   20.71    8.62   0
   7  -5   0    0.97    8.37   0
   7  -5   0   13.51    8.13   0
  -7   5   0   22.32    8.30   0
   6  -5   0   24.91    8.90   0
  -6   5   0   21.09    9.34   0
   6  -5   0    6.01   10.33   0
  -5   5   0   44.94   10.02   0
   5  -5   0   31.26   11.67   0
   5  -5   0   35.95    9.96   0
   4  -5   0  449.63   15.31   0
  -4   5   0  454.63   12.00   0
   4  -5   0  493.53   12.25   0
   3  -5   0   37.02   13.71   0
  -3   5   0   35.09   11.62   0
   3  -5   0   32.56   11.70   0
  -2   5   0 4231.25   34.72   0
  -2   5   0 4269.83   20.41   0
   2  -5   0 4167.81   20.71   0
  -1   5   0 1627.64   16.64   0
   1  -5   0 1652.37   16.73   0
  -1   5   0 1621.28   22.64   0
   0   5   0  245.97   14.36   0
   2   5   0 1363.51   13.80   0
   3   5   0   98.57    8.56   0
  -3  -5   0   91.66   11.11   0
  -4  -5   0  155.75   11.52   0
   4   5   0  143.93   11.83   0
  -5  -5   0  233.25   10.73   0
   5   5   0  204.88   11.06   0
   6   5   0  126.55    7.90   0
  -6  -5   0  119.36    9.39   0
  -7  -5   0   22.17    7.92   0
   7   5   0   32.50    8.71   0
  -6   6   0    9.78    8.55   0
   6  -6   0   33.19    8.66   0
   6  -6   0   20.17   10.18   0
   5  -6   0   -6.47    8.65   0
   5  -6   0   10.02   10.57   0
  -5   6   0   -1.53    6.16   0
   4  -6   0  212.34   10.64   0
   4  -6   0  226.11   15.93   0
  -4   6   0  238.42   10.58   0
   3  -6   0  199.13   11.62   0
  -3   6   0  231.44   11.85   0
   2  -6   0   33.44   11.67   0
  -2   6   0   13.35   11.72   0
  -2   6   0   13.06   15.56   0
  -1   6   0 2401.46   24.18   0
  -1   6   0 2275.93   17.13   0
   0   6   0   55.28   11.93   0
   2   6   0  173.29   11.65   0
   3   6   0  -10.57   10.72   0
   4   6   0  131.09   10.96   0
  -5  -6   0   32.59    9.25   0
   5   6   0   15.07    9.41   0
   6   6   0   -4.23    8.73   0
  -6  -6   0   -1.03    8.08   0
   6  -7   0    5.60   11.53   0
   6  -7   0   12.57    7.75   0
  -6   7   0   -6.92    7.79   0
   5  -7   0    9.32    9.00   0
  -5   7   0  -18.68    8.41   0
   5  -7   0    2.89   12.04   0
   4  -7   0   29.81    9.34   0
  -4   7   0    1.37    9.30   0
   3  -7   0   22.49    6.90   0
  -3   7   0   11.70   10.23   0
  -2   7   0   31.60   14.81   0
   2  -7   0   37.42   11.00   0
  -2   7   0   39.26   11.03   0
  -1   7   0  290.79   16.77   0
  -1   7   0  263.45    9.00   0
   0   7   0  645.24   13.61   0
   2   7   0   12.54   10.72   0
   3   7   0  129.67    8.11   0
   4   7   0   25.24    9.55   0
   5   7   0   25.22    8.87   0
  -6  -7   0   14.46    8.19   0
   6   7   0   20.33    8.61   0
  -5   8   0   84.07    8.95   0
   5  -8   0   68.54    8.66   0
   4  -8   0   -0.99    8.68   0
  -4   8   0    4.07    8.53   0
   3  -8   0  119.56    9.82   0
  -3   8   0  111.17    9.96   0
  -2   8   0  166.96   15.91   0
  -2   8   0  167.93   10.71   0
  -1   8   0 2088.87   23.14   0
  -1   8   0 1928.82   16.00   0
   0   8   0  345.44   12.24   0
   1   8   0  314.84   12.12   0
   2   8   0   71.58    9.77   0
   3   8   0   87.24   10.14   0
   4   8   0   79.18    9.44   0
   5   8   0   -2.61    8.59   0
   4  -9   0   14.86    8.42   0
  -4   9   0    2.49    8.27   0
  -3   9   0   17.73    9.03   0
  -2   9   0   55.25   15.64   0
  -2   9   0   62.38    9.51   0
  -1   9   0   27.98   13.57   0
  -1   9   0   14.52    9.85   0
   0   9   0  257.12    8.56   0
   0   9   0  303.43   14.02   0
   1   9   0   89.90   10.49   0
   1   9   0   91.19    9.63   0
   2   9   0    3.65    8.96   0
   3   9   0   23.55    8.82   0
   4   9   0   18.65    8.48   0
   5   9   0    3.63    8.25   0
  -3  10   0    5.06    8.02   0
  -2  10   0   20.04   14.30   0
  -2  10   0   10.01    8.85   0
  -1  10   0   99.78   12.28   0
  -1  10   0   81.68    6.89   0
   0  10   0   39.65    8.38   0
   0  10   0   18.20   11.35   0
   1  10   0    0.52    8.72   0
   1  10   0   31.40    8.46   0
   2  10   0   26.69    9.21   0
   2  10   0   57.81    8.72   0
   3  10   0   23.21    8.86   0
   4  10   0   27.90    8.69   0
  -2  11   0   73.25   16.75   0
  -2  11   0   34.41    8.74   0
  -1  11   0   -6.60    8.09   0
  -1  11   0    7.28   11.92   0
   0  11   0   36.25    8.30   0
   0  11   0   39.12   11.27   0
   1  11   0   20.40    8.51   0
   1  11   0   19.05    8.73   0
   2  11   0   14.97    5.67   0
   2  11   0   24.72    7.92   0
   2  11  -1   23.22    8.22   0
   2  11  -1   16.06    8.02   0
   1  11  -1    8.74    8.10   0
   1  11  -1   12.05    8.26   0
   0  11  -1   68.07   11.34   0
   0  11  -1   60.50    8.99   0
  -1  11  -1    4.50    7.93   0
  -1  11  -1    6.29   12.53   0
  -2  11  -1    0.83    8.21   0
   4  10  -1   12.12    8.15   0
   3  10  -1   17.78    5.72   0
   2  10  -1   14.48    8.37   0
   2  10  -1    5.72    6.21   0
   1  10  -1    3.59    8.73   0
   1  10  -1   -8.61    8.23   0
   0  10  -1   46.79   11.69   0
   0  10  -1   19.32    8.94   0
  -1  10  -1   21.28   13.30   0
  -1  10  -1   38.95    8.86   0
  -2  10  -1   22.63   18.24   0
  -2  10  -1    6.52    9.02   0
  -3  10  -1    2.85    8.34   0
   5   9  -1   -8.07    8.25   0
   4   9  -1   20.51    9.02   0
   3   9  -1  101.82    9.76   0
   2   9  -1    6.94    9.14   0
   1   9  -1  152.81   10.78   0
   1   9  -1  159.97   10.21   0
   0   9  -1   -0.27    9.59   0
  -1   9  -1    0.04    9.33   0
  -1   9  -1    6.26   13.41   0
  -2   9  -1   29.23   18.05   0
  -2   9  -1   26.21    6.64   0
  -3   9  -1   11.38    8.32   0
  -4   9  -1   13.81    8.33   0
   4  -9   1   10.79    8.72   0
   5   8  -1   37.93    8.83   0
   4   8  -1   -0.54    8.57   0
   3   8  -1   33.94    9.39   0
   2   8  -1  201.20   10.54   0
   1   8  -1   42.51    9.75   0
   1   8  -1   55.14   10.44   0
   0   8  -1   57.41   10.42   0
  -1   8  -1 1038.13   14.08   0
  -1   8  -1 1085.98   21.47   0
  -2   8  -1  133.08   10.33   0
  -2   8  -1  163.63   17.50   0
   3  -8   1    9.66    9.26   0
  -3   8  -1   12.23    9.20   0
   4  -8   1    9.27    8.90   0
  -4   8  -1   11.14    9.01   0
   5  -8   1   -3.80    8.42   0
  -5   8  -1   16.34    8.16   0
   6   7  -1    0.80    8.33   0
  -6  -7   1    6.18    7.79   0
   5   7  -1    5.79    9.16   0
   4   7  -1   76.35   10.08   0
   3   7  -1  196.02   11.15   0
   2   7  -1   27.77   10.32   0
   1   7  -1  762.80   13.41   0
   0   7  -1  215.13    9.07   0
  -1   7  -1   52.18   15.81   0
  -1   7  -1   43.71   11.41   0
  -2   7  -1 1940.29   16.39   0
  -2   7  -1 1954.82   31.32   0
   2  -7   1 1963.65   16.39   0
   3  -7   1   38.79   10.30   0
  -3   7  -1   61.48   10.38   0
  -4   7  -1    3.79    9.26   0
   4  -7   1    4.79    9.17   0
   5  -7   1   97.41    9.60   0
  -5   7  -1   94.98    9.43   0
   6  -7   1   47.89   14.18   0
  -6   7  -1   39.96    8.79   0
   6  -7   1   32.08    8.63   0
  -6  -6   1   22.73    8.35   0
   6   6  -1   41.85    8.74   0
  -5  -6   1   28.17    8.96   0
   5   6  -1   39.79    9.23   0
  -4  -6   1   34.77    9.76   0
   4   6  -1   49.06   10.18   0
   3   6  -1  553.69   13.59   0
   2   6  -1  256.90   12.16   0
   1   6  -1   83.61   10.66   0
   0   6  -1 1789.97   15.94   0
  -1   6  -1  376.04    9.34   0
  -1   6  -1  383.50   18.74   0
  -2   6  -1   64.23   10.88   0
  -2   6  -1   75.61   18.12   0
   2  -6   1   92.55   11.67   0
   3  -6   1  306.15   12.11   0
  -3   6  -1  320.16   12.31   0
   4  -6   1    8.04   15.96   0
   4  -6   1   -5.17    9.30   0
  -4   6  -1    4.19   10.36   0
   5  -6   1   33.66   12.62   0
  -5   6  -1   38.27    9.67   0
   5  -6   1   28.70    9.70   0
   6  -6   1   32.99    9.04   0
  -6   6  -1   39.13    9.11   0
   6  -6   1   38.62   10.78   0
  -7  -5   1   24.28    5.96   0
   7   5  -1   41.43    6.51   0
  -6  -5   1   24.31    8.67   0
   6   5  -1    1.53    9.32   0
   5   5  -1   42.72    7.82   0
  -5  -5   1   70.50   10.00   0
   4   5  -1  156.90   11.24   0
  -4  -5   1  137.36   10.83   0
   3   5  -1  325.13   12.62   0
  -3  -5   1  329.45   12.31   0
   2   5  -1 1604.25   16.41   0
   1   5  -1 1326.43   15.96   0
   0   5  -1  282.11   13.84   0
  -1   5  -1  948.09   20.51   0
  -1   5  -1  995.23   14.59   0
   2  -5   1  127.05   11.71   0
  -2   5  -1  130.38   19.38   0
  -2   5  -1  136.75   11.82   0
  -3   5  -1   98.36   11.50   0
   3  -5   1   96.01   11.42   0
   3  -5   1  109.32   16.60   0
   4  -5   1   10.92   10.48   0
  -4   5  -1    3.58   10.99   0
   4  -5   1   -6.42   13.56   0
  -5   5  -1   40.76    9.88   0
   5  -5   1   31.61    9.72   0
   5  -5   1   27.23   11.34   0
   6  -5   1   53.64   10.98   0
  -6   5  -1   29.25    9.38   0
   6  -5   1   46.29    9.34   0
   7  -5   1   39.03    8.51   0
   7  -5   1   43.51   10.87   0
  -7   5  -1   29.77    8.56   0
   7   4  -1   20.24    9.29   0
  -7  -4   1   -6.85    8.19   0
  -6  -4   1    2.10    8.33   0
   6   4  -1  -26.10    9.40   0
   5   4  -1  133.84   10.97   0
  -5  -4   1  119.69   10.89   0
  -4  -4   1   61.20   11.16   0
   4   4  -1   54.15   11.70   0
   3   4  -1  501.38   13.10   0
  -3  -4   1  502.49   12.85   0
   2   4  -1 1691.19   18.34   0
   1   4  -1  864.48   16.25   0
   0   4  -1  583.61   16.67   0
   1  -4   1   66.33   13.98   0
  -1   4  -1   75.15   13.90   0
  -1   4  -1   73.30   19.53   0
   2  -4   1 1501.25   16.27   0
   2  -4   1 1482.50   27.74   0
  -2   4  -1 1510.87   16.63   0
   3  -4   1 2405.41   17.25   0
   3  -4   1 2426.50   27.14   0
  -3   4  -1 2359.72   17.17   0
  -4   4  -1   12.21   11.11   0
   4  -4   1    1.88   14.77   0
   4  -4   1   13.43   10.86   0
   5  -4   1    4.04    9.42   0
  -5   4  -1    6.30   10.36   0
   5  -4   1   22.42   11.26   0
   6  -4   1  425.96   11.93   0
   6  -4   1  366.13   15.20   0
  -6   4  -1  420.57   12.16   0
   7  -4   1   22.35   11.26   0
   7  -4   1  -14.39    8.26   0
  -7   4  -1    9.72    5.87   0
  -7  -3   1   12.64    7.98   0
   7   3  -1    9.67    8.99   0
  -6  -3   1  555.17   12.15   0
   6   3  -1  519.21   12.85   0
  -5  -3   1  910.99   14.83   0
   5   3  -1  873.85   15.59   0
  -4  -3   1   41.27   10.88   0
   4   3  -1   23.64   11.50   0
   3   3  -1  267.34   13.41   0
  -3  -3   1  270.99   13.05   0
  -2  -3   1 1071.05   17.58   0
   2   3  -1 1038.86   17.48   0
   1   3  -1 2868.39   23.95   0
  -1   3  -1   95.59   16.97   0
   1  -3   1   94.05   17.31   0
  -1   3  -1   89.47   27.68   0
   2  -3   1  232.59   14.51   0
  -2   3  -1  226.33   14.82   0
   2  -3   1  235.29   20.75   0
  -3   3  -1  484.35   13.16   0
   3  -3   1  465.92   16.59   0
   3  -3   1  460.87   13.44   0
   4  -3   1   19.27   10.66   0
   4  -3   1   17.46   11.31   0
  -4   3  -1   12.91   11.47   0
   5  -3   1   21.58   10.55   0
  -5   3  -1   26.55   10.88   0
   5  -3   1   18.40   12.01   0
   6  -3   1   15.08    9.85   0
   6  -3   1   27.81    8.97   0
  -6   3  -1   33.65    9.92   0
   7  -3   1   20.06    9.77   0
   7  -3   1   39.24    8.84   0
  -7   3  -1   21.94    8.48   0
   7   2  -1   -1.75    6.42   0
  -7  -2   1   13.93    8.17   0
  -6  -2   1  125.39   10.07   0
   6   2  -1  115.01    8.37   0
  -5  -2   1  212.45    8.56   0
   5   2  -1  189.16   12.39   0
   4   2  -1   34.60   12.01   0
  -4  -2   1   37.54   11.03   0
  -3  -2   1 1050.62   13.41   0
   3   2  -1 1073.08   17.00   0
   2   2  -1 2208.02   22.30   0
  -2  -2   1 2274.36   22.20   0
  -1  -2   1 2100.58   27.22   0
   1   2  -1 2138.45   28.35   0
   1  -2   1 7892.01   40.08   0
  -1   2  -1 7991.09   39.91   0
  -2   2  -1   12.56   16.60   0
   2  -2   1   11.22   16.79   0
   2  -2   1   10.02   20.51   0
   3  -2   1   -1.78   12.77   0
  -3   2  -1   -3.95   13.28   0
  -4   2  -1  926.63   13.83   0
   4  -2   1  922.43   13.43   0
  -5   2  -1  369.35   12.57   0
   5  -2   1  360.55   12.29   0
   6  -2   1  314.78   11.75   0
  -6   2  -1  291.20   11.77   0
   6  -2   1  338.89   11.50   0
  -7   2  -1   31.55    8.57   0
   7  -2   1   28.82    9.66   0
   7  -2   1   29.21    8.94   0
  -7  -1   1   18.14    8.76   0
   7   1  -1    8.88    9.25   0
   6   1  -1   18.50   10.36   0
  -6  -1   1   24.96    9.51   0
   5   1  -1  152.66   12.33   0
  -5  -1   1  142.69   11.36   0
   4   1  -1 1371.72   16.10   0
  -4  -1   1 1291.88   13.07   0
  -3  -1   1  491.66   10.89   0
   3   1  -1  484.56   15.10   0
   2   1  -1 3124.90   25.57   0
  -2  -1   1 3081.13   24.66   0
  -1  -1   1  322.39   26.67   0
   1   1  -1  317.18   27.92   0
   1  -1   1 9143.64   49.02   0
   2  -1   1 1154.64   21.81   0
  -2   1  -1 1171.95   22.07   0
  -3   1  -1 1437.36   17.15   0
   3  -1   1 1406.07   16.95   0
   4  -1   1 1896.38   16.73   0
  -4   1  -1 1866.15   17.19   0
  -5   1  -1  301.39   12.35   0
   5  -1   1  293.39   12.38   0
  -6   1  -1  459.80   11.64   0
   6  -1   1  370.47    9.62   0
   7  -1   1   14.03    8.91   0
  -7   1  -1   -8.71    8.18   0
  -7   0   1   19.95    8.61   0
   7   0  -1   16.34    9.15   0
  -6   0   1   18.18    9.04   0
   6   0  -1   14.52    9.66   0
  -5   0   1  784.90   13.85   0
   5   0  -1  767.53   14.48   0
  -4   0   1 2149.58   16.48   0
   4   0  -1 2041.28   17.20   0
  -3   0   1  223.62   14.02   0
   3   0  -1  223.43   14.62   0
   2   0  -1  185.94   19.45   0
  -2   0   1  179.55   18.36   0
   1   0  -1 1716.99   34.53   0
  -1   0   1 1689.29   33.61   0
  -1   0  -1 1527.75   34.80   0
   1   0   1 1514.91   34.72   0
  -2   0  -1 1644.28   19.48   0
   2   0   1 1687.79   25.10   0
   3   0   1  392.80   15.20   0
  -3   0  -1  393.31   15.38   0
  -4   0  -1  315.69   11.99   0
   4   0   1  287.32   12.70   0
  -5   0  -1    5.60   10.62   0
   5   0   1    6.63   11.25   0
   6   0   1   23.83   10.33   0
  -6   0  -1   27.95    9.13   0
   7   0   1   51.17    9.09   0
  -7   0  -1   62.20    8.71   0
   7  -1  -1    5.07    8.87   0
  -7   1   1   16.67    8.13   0
   7  -1  -1    7.82    8.88   0
   6  -1  -1    8.60    9.75   0
   6  -1  -1    1.01    9.74   0
  -6   1   1    0.32    9.26   0
  -5   1   1   -3.82   10.73   0
   5  -1  -1   22.75   11.19   0
   4  -1  -1 1598.52   15.97   0
  -4   1   1 1725.43   15.88   0
   3  -1  -1 3264.25   21.70   0
  -3   1   1 3409.66   22.05   0
   2  -1  -1  377.47   18.26   0
   2  -1  -1  384.84   19.85   0
  -2   1   1  380.43   18.25   0
  -1   1   1 3861.15   39.02   0
   1  -1  -1 3916.59   42.80   0
   1  -1  -1 3892.55   37.08   0
  -1   1   1 3934.82   36.64   0
   0   1   1 2586.52   41.53   0
  -2  -1  -1  126.02   17.79   0
   2   1   1  116.51   19.00   0
  -3  -1  -1 2813.45   20.96   0
   3   1   1 2747.25   21.43   0
  -4  -1  -1  674.55   13.18   0
   4   1   1  674.19   13.97   0
   5   1   1  403.57   13.55   0
  -5  -1  -1  495.63   12.38   0
  -6  -1  -1   70.80    9.70   0
   6   1   1   75.05   10.21   0
   7   1   1   10.07    6.16   0
  -7  -1  -1   -6.83    8.19   0
   7  -2  -1   56.69   11.30   0
   7  -2  -1   61.75    9.10   0
  -7   2   1   73.17    8.71   0
   6  -2  -1    7.46    9.62   0
   6  -2  -1   18.34   10.14   0
  -6   2   1   12.33    6.37   0
   5  -2  -1   13.74   12.55   0
  -5   2   1    1.80   10.69   0
   5  -2  -1    2.72   11.06   0
   4  -2  -1  602.68   13.21   0
   4  -2  -1  620.93   16.27   0
  -4   2   1  579.95   10.74   0
   3  -2  -1  264.28   14.29   0
  -3   2   1  254.27   14.05   0
   3  -2  -1  239.85   13.79   0
   2  -2  -1   90.46   16.89   0
   2  -2  -1   96.86   16.07   0
  -2   2   1   94.63   15.91   0
  -1   2   1  916.80   28.10   0
  -1   2   1  921.64   25.21   0
   1  -2  -1  926.88   32.89   0
   1  -2  -1  917.59   25.70   0
   0   2   1  284.73   25.62   0
   1   2   1 1925.64   28.70   0
  -1  -2  -1 1848.03   28.08   0
   2   2   1 1291.64   20.77   0
  -2  -2  -1 1346.96   20.65   0
  -3  -2  -1  139.02   14.13   0
   3   2   1  149.72   14.47   0
  -4  -2  -1    3.14   10.80   0
   4   2   1   32.33   11.46   0
   5   2   1  283.00   10.36   0
  -5  -2  -1  341.35   11.92   0
   6   2   1  119.12   10.79   0
  -6  -2  -1   87.87    9.74   0
   7   2   1   -4.61    9.50   0
  -7  -2  -1   38.17    8.57   0
   7  -3  -1  112.42   10.62   0
   7  -3  -1  120.04    9.07   0
  -7   3   1   85.29    8.97   0
  -6   3   1  342.22   11.17   0
   6  -3  -1  410.42   12.59   0
   6  -3  -1  388.80   11.05   0
  -5   3   1   -2.52   10.67   0
   5  -3  -1   -9.22    7.45   0
   5  -3  -1    4.38   11.36   0
  -4   3   1  356.78   12.70   0
   4  -3  -1  409.55   12.90   0
   4  -3  -1  391.90   13.06   0
  -3   3   1  156.82   12.87   0
   3  -3  -1  155.83   12.68   0
   3  -3  -1  155.53   13.01   0
   2  -3  -1  834.75   16.03   0
  -2   3   1  825.92   20.56   0
  -2   3   1  833.08   15.77   0
   2  -3  -1  828.47   20.92   0
   1  -3  -1 1500.69   27.83   0
  -1   3   1 1526.00   20.08   0
   1  -3  -1 1514.10   20.20   0
  -1   3   1 1524.54   27.37   0
   0   3   1  308.75   19.56   0
   1   3   1 1964.34   21.96   0
  -2  -3  -1   11.96   14.41   0
   2   3   1   11.94   14.48   0
   3   3   1  811.71   14.99   0
  -3  -3  -1  782.62   16.19   0
  -4  -3  -1  347.65    9.73   0
   4   3   1  367.20   12.79   0
  -5  -3  -1  108.44   10.63   0
   5   3   1  105.73   11.44   0
   6   3   1   91.80   10.64   0
  -6  -3  -1   93.64    9.50   0
   7   3   1   99.66    9.85   0
  -7  -3  -1  106.22    6.77   0
  -7   4   1  -10.56    7.86   0
   7  -4  -1   10.02    8.53   0
   7  -4  -1    3.05    8.14   0
  -6   4   1   43.68    9.26   0
   6  -4  -1   57.46    9.24   0
   6  -4  -1   61.61   11.76   0
  -5   4   1    0.17   10.11   0
   5  -4  -1    7.18    9.54   0
   5  -4  -1    6.97   10.16   0
   4  -4  -1   17.61   13.72   0
   4  -4  -1   21.44   11.39   0
  -4   4   1   11.12   11.60   0
   3  -4  -1    9.52   14.03   0
  -3   4   1  -12.71   11.45   0
   3  -4  -1    5.94   11.57   0
  -2   4   1   -9.10   16.81   0
   2  -4  -1   -3.60   13.20   0
  -2   4   1    0.29   13.45   0
   2  -4  -1   -2.25   14.71   0
  -1   4   1   75.18   14.01   0
  -1   4   1   90.02   17.90   0
   1  -4  -1   77.96   14.18   0
   0   4   1 2608.40   21.33   0
   2   4   1   16.63   13.38   0
  -3  -4  -1 2001.75   18.41   0
   3   4   1 2079.26   18.19   0
   4   4   1  297.80   12.34   0
  -4  -4  -1  314.96   12.22   0
   5   4   1   -0.59    9.75   0
  -5  -4  -1  -12.66    9.31   0
  -6  -4  -1  139.79   10.16   0
   6   4   1  134.55   10.60   0
  -7  -4  -1    0.75    8.08   0
   7   4   1    8.07    9.31   0
  -6   5   1  143.01   10.28   0
   6  -5  -1  182.82   12.51   0
   6  -5  -1  191.26    9.90   0
  -5   5   1  286.64   11.28   0
   5  -5  -1  301.56   11.22   0
   5  -5  -1  263.71   14.25   0
   4  -5  -1   10.48   11.86   0
  -4   5   1   12.26   10.57   0
   4  -5  -1    6.89   10.31   0
   3  -5  -1   78.19   13.77   0
  -3   5   1   78.00   11.73   0
   3  -5  -1   84.52   11.81   0
  -2   5   1 2314.00   17.42   0
  -2   5   1 2370.61   24.74   0
   2  -5  -1 2302.21   17.13   0
  -1   5   1   24.34   14.52   0
   1  -5  -1   20.47   13.03   0
  -1   5   1   12.22   13.36   0
   0   5   1   71.51   13.67   0
   2   5   1   66.83   12.14   0
   3   5   1   19.02   10.87   0
  -4  -5  -1    3.81   10.50   0
   4   5   1   26.48   10.76   0
   5   5   1   10.07    9.93   0
  -5  -5  -1    6.53    9.37   0
   6   5   1  121.45   10.04   0
  -6  -5  -1  120.33    9.05   0
  -7  -5  -1   11.40    7.72   0
   7   5   1   11.82    8.41   0
   6  -6  -1   11.18   10.08   0
   6  -6  -1   11.98    5.96   0
  -6   6   1    7.44    8.58   0
   5  -6  -1   18.11   10.62   0
  -5   6   1   11.80    9.22   0
   5  -6  -1   24.29    8.87   0
   4  -6  -1  135.05   13.14   0
  -4   6   1  133.49    9.87   0
   4  -6  -1  114.87   10.14   0
  -3   6   1   20.07   11.15   0
   3  -6  -1   25.22   12.82   0
   3  -6  -1   53.80   11.11   0
   2  -6  -1  124.33   12.05   0
  -2   6   1  122.15    8.79   0
  -2   6   1  125.81   14.09   0
  -1   6   1 1984.91   20.45   0
  -1   6   1 2040.82   16.26   0
   0   6   1   67.70   11.87   0
   2   6   1  661.49   13.42   0
   3   6   1   18.40   11.15   0
   4   6   1    8.42   10.08   0
  -5  -6  -1  176.18   10.37   0
   5   6   1  164.78   10.42   0
   6   6   1   32.35    6.53   0
  -6  -6  -1   17.70    8.70   0
   6  -7  -1    5.87    8.32   0
  -6   7   1   38.73    8.44   0
   6  -7  -1   26.17   10.64   0
  -5   7   1  251.88   10.12   0
   5  -7  -1  258.21   15.38   0
   5  -7  -1  243.89   10.55   0
  -4   7   1   51.20    9.65   0
   4  -7  -1   50.14    9.01   0
  -3   7   1  237.15   11.14   0
   3  -7  -1  226.91   10.83   0
  -2   7   1  898.83   13.67   0
  -2   7   1  914.26   19.48   0
   2  -7  -1  945.20   13.59   0
  -1   7   1  568.71   16.17   0
  -1   7   1  554.21   13.25   0
   0   7   1   37.00   11.85   0
   2   7   1  233.60   11.84   0
   3   7   1   18.42   10.53   0
   4   7   1  322.09   12.43   0
   5   7   1   28.43    8.51   0
  -6  -7  -1   21.47    7.78   0
   6   7   1   17.14    5.73   0
   5  -8  -1    7.65    8.25   0
  -5   8   1    6.00    8.01   0
  -4   8   1   65.93    8.81   0
   4  -8  -1   54.03    9.55   0
   3  -8  -1    2.50    9.30   0
  -3   8   1   11.73    6.48   0
  -2   8   1    5.24    6.77   0
  -2   8   1    5.22   14.53   0
  -1   8   1 1956.07   21.25   0
  -1   8   1 1798.44   15.90   0
   0   8   1  161.43   11.33   0
   1   8   1   24.34   10.93   0
   2   8   1   -7.55    9.45   0
   3   8   1   10.40    9.53   0
   4   8   1   16.04    8.65   0
   5   8   1   19.19    8.95   0
   4  -9  -1   42.48    8.56   0
  -4   9   1   19.86    8.37   0
  -3   9   1   38.77    9.10   0
  -2   9   1    4.91    8.98   0
  -2   9   1   14.69   12.82   0
  -1   9   1   13.73    9.33   0
  -1   9   1   16.77   11.84   0
   0   9   1  676.44   14.13   0
   0   9   1  644.64   12.71   0
   1   9   1   21.58    9.95   0
   2   9   1   -7.75    8.74   0
   3   9   1   99.31    9.34   0
   4   9   1   30.74    9.02   0
   5   9   1    4.10    5.81   0
  -3  10   1   -5.24    8.22   0
  -2  10   1    6.62   12.52   0
  -2  10   1   -3.60    8.68   0
  -1  10   1  236.16   10.40   0
  -1  10   1  294.58   13.91   0
   0  10   1    6.24    8.78   0
   0  10   1    4.59    9.34   0
   1  10   1   36.66    8.46   0
   1  10   1   24.41    8.91   0
   2  10   1   36.29    9.50   0
   2  10   1   27.69    9.14   0
   3  10   1   32.40    8.50   0
   4  10   1    6.21    8.35   0
  -2  11   1   12.57    5.65   0
  -2  11   1   11.07   13.97   0
  -1  11   1   -2.56    8.07   0
  -1  11   1    1.75   12.31   0
   0  11   1   -3.24    8.52   0
   0  11   1   -0.22    8.66   0
   1  11   1    9.42    8.71   0
   1  11   1   -4.39    8.12   0
   2  11   1   18.43    8.03   0
   2  11   1    0.56    8.14   0
   2  11  -2   25.10    8.35   0
   2  11  -2   -4.37    5.67   0
   1  11  -2    8.03    7.97   0
   1  11  -2    4.32    8.02   0
   0  11  -2   -1.17   12.50   0
   0  11  -2    3.21    8.17   0
  -1  11  -2   -8.36    8.29   0
  -1  11  -2    2.77   12.46   0
  -2  11  -2   21.14    8.01   0
   4  10  -2    1.79    8.38   0
   3  10  -2   31.00    8.62   0
   2  10  -2   58.67    9.00   0
   1  10  -2   45.66    8.95   0
   1  10  -2   41.95    8.52   0
   0  10  -2   13.26    9.04   0
   0  10  -2   12.79   11.23   0
  -1  10  -2   90.75   15.62   0
  -1  10  -2   60.66    9.57   0
  -2  10  -2   47.05    9.19   0
  -3  10  -2   -2.32    8.33   0
   5   9  -2    6.18    8.64   0
   4   9  -2   38.56    8.73   0
   3   9  -2   46.73    8.93   0
   2   9  -2   41.74    8.99   0
   1   9  -2    0.91    8.79   0
   1   9  -2   12.01    6.81   0
   0   9  -2   82.05    9.94   0
  -1   9  -2    8.50   13.33   0
  -1   9  -2   15.21    9.38   0
  -2   9  -2   90.59   10.42   0
  -3   9  -2   25.33    9.00   0
  -4   9  -2  -16.22    8.52   0
   4  -9   2   -6.94    8.67   0
   5   8  -2    1.83    8.38   0
   4   8  -2   27.67    9.04   0
   3   8  -2    7.75    9.44   0
   2   8  -2  372.11   10.88   0
   1   8  -2  193.64   10.57   0
   1   8  -2  247.48   11.98   0
   0   8  -2   -6.58    9.92   0
  -1   8  -2  499.82   12.81   0
  -1   8  -2  514.93   19.00   0
  -2   8  -2  101.45   11.02   0
  -2   8  -2  112.49   25.75   0
   3  -8   2   51.05    9.79   0
  -3   8  -2   50.73    9.80   0
   4  -8   2  109.55    9.74   0
  -4   8  -2  101.56    9.69   0
  -5   8  -2   29.65    7.93   0
   5  -8   2   21.44    8.91   0
  -6  -7   2   19.12    8.09   0
   6   7  -2   34.28    8.54   0
   5   7  -2   35.29    9.44   0
   4   7  -2   57.30    9.67   0
   3   7  -2  529.82   12.45   0
   2   7  -2  144.61   10.91   0
   1   7  -2   35.57   10.51   0
   0   7  -2  402.38   12.51   0
  -1   7  -2  344.61   17.59   0
  -1   7  -2  360.84   12.54   0
  -2   7  -2  445.71   31.22   0
  -2   7  -2  442.93   12.62   0
   3  -7   2  111.34   10.50   0
  -3   7  -2   80.73   10.67   0
  -4   7  -2    6.18    9.69   0
   4  -7   2   33.37   10.10   0
   5  -7   2   16.46    8.78   0
  -5   7  -2    4.16    8.93   0
   6  -7   2   19.72   14.66   0
  -6   7  -2   15.73    8.42   0
   6  -7   2    4.74    8.36   0
   6   6  -2   22.01    8.97   0
  -6  -6   2   14.19    8.07   0
  -5  -6   2   21.34    8.75   0
   5   6  -2   16.64    9.20   0
  -4  -6   2   -3.05    9.56   0
   4   6  -2    9.53    9.40   0
   3   6  -2  217.83   12.15   0
   2   6  -2  252.88   11.52   0
   1   6  -2   98.64   10.51   0
   0   6  -2   59.59   11.37   0
  -1   6  -2 1047.53   14.26   0
  -1   6  -2 1021.40   22.74   0
   2  -6   2   17.25   10.45   0
  -2   6  -2    8.26   11.48   0
   3  -6   2  757.23   13.34   0
  -3   6  -2  739.21   13.42   0
   4  -6   2  216.09   10.90   0
  -4   6  -2  239.72   11.15   0
   5  -6   2   12.26   13.92   0
   5  -6   2   25.61    9.69   0
  -5   6  -2   17.32    9.22   0
   6  -6   2   17.73   11.91   0
   6  -6   2   23.74    9.10   0
  -6   6  -2   28.44    9.28   0
   7   5  -2    5.96    8.95   0
  -7  -5   2   11.12    7.93   0
   6   5  -2   66.20   10.19   0
  -6  -5   2  102.76    9.27   0
   5   5  -2    6.12    9.75   0
  -5  -5   2   11.55    9.19   0
   4   5  -2  822.73   15.13   0
  -4  -5   2  839.30   12.16   0
  -3  -5   2    3.10   10.84   0
   3   5  -2   19.64   11.10   0
   2   5  -2   -1.13   10.79   0
   1   5  -2  836.97   13.86   0
   0   5  -2   56.46   12.86   0
  -1   5  -2  337.74   21.60   0
  -1   5  -2  340.26   13.30   0
   2  -5   2 1198.79   15.96   0
  -2   5  -2 1196.01   15.83   0
   3  -5   2    9.71   20.34   0
  -3   5  -2   -1.94   10.45   0
   3  -5   2   -3.70   10.46   0
  -4   5  -2   20.36   10.67   0
   4  -5   2    6.46   14.55   0
   4  -5   2    9.39   10.68   0
   5  -5   2   97.01   13.43   0
  -5   5  -2   83.38   10.32   0
   5  -5   2   90.24   10.30   0
   6  -5   2   19.15   12.94   0
  -6   5  -2   30.15    9.17   0
   6  -5   2   35.44    9.25   0
   7  -5   2   19.42   10.53   0
   7  -5   2   33.54    8.50   0
  -7   5  -2   20.37    8.44   0
   7   4  -2  165.76   10.45   0
  -7  -4   2  162.50    9.41   0
  -6  -4   2    7.21    8.76   0
   6   4  -2   -1.16    9.73   0
   5   4  -2  748.62   14.01   0
  -5  -4   2  740.54   13.14   0
  -4  -4   2  411.18   12.86   0
   4   4  -2  349.91   13.21   0
   3   4  -2  268.90   12.18   0
  -3  -4   2  280.09   11.98   0
  -2  -4   2  347.32   13.24   0
   2   4  -2  338.55   13.49   0
   1   4  -2  102.92   13.11   0
   0   4  -2   10.12   14.22   0
  -1   4  -2  779.87   28.23   0
   1  -4   2  780.05   15.99   0
  -1   4  -2  773.43   15.84   0
   2  -4   2  668.88   14.42   0
  -2   4  -2  682.98   14.57   0
   3  -4   2  174.60   11.84   0
   3  -4   2  159.03   16.83   0
  -3   4  -2  177.50   12.22   0
  -4   4  -2  185.04   11.71   0
   4  -4   2  160.83   12.09   0
   4  -4   2  172.35   15.60   0
   5  -4   2  291.25   11.28   0
   5  -4   2  251.44   14.30   0
  -5   4  -2  305.10   11.68   0
   6  -4   2  115.79   10.23   0
   6  -4   2  112.33   12.41   0
  -6   4  -2  102.12   10.30   0
   7  -4   2   38.61    8.67   0
  -7   4  -2   14.51    6.28   0
   7  -4   2   34.85   10.95   0
   7   3  -2   58.78    9.62   0
  -7  -3   2   44.82    8.53   0
   6   3  -2  209.83   11.23   0
  -6  -3   2  204.26   10.08   0
   5   3  -2   85.71   11.53   0
  -5  -3   2   72.99   10.39   0
   4   3  -2   19.18   11.53   0
  -4  -3   2    5.72   10.64   0
   3   3  -2  675.00   14.66   0
  -3  -3   2  693.73   14.15   0
   2   3  -2  314.28   15.03   0
  -2  -3   2  337.80   15.04   0
   1   3  -2 1198.69   20.12   0
   1  -3   2 6081.98   31.31   0
  -1   3  -2 6112.31   29.79   0
   2  -3   2 1982.01   18.62   0
   2  -3   2 1987.24   34.63   0
  -2   3  -2 1963.31   18.75   0
   3  -3   2    8.92   13.86   0
  -3   3  -2   24.38   11.81   0
   3  -3   2   10.21   11.83   0
   4  -3   2   62.83   13.64   0
   4  -3   2   38.10   11.49   0
  -4   3  -2   45.83   11.19   0
  -5   3  -2  499.70   13.69   0
   5  -3   2  531.48   13.03   0
   5  -3   2  483.61   13.44   0
  -6   3  -2   64.59   10.39   0
   6  -3   2   83.46    9.76   0
   6  -3   2   78.58   12.37   0
   7  -3   2   84.19    9.49   0
  -7   3  -2   85.98    9.13   0
   7  -3   2  125.00   10.29   0
  -7  -2   2    4.34    8.18   0
   7   2  -2    6.81    9.36   0
  -6  -2   2  327.86   11.40   0
   6   2  -2  387.09   12.31   0
  -5  -2   2  102.69   10.33   0
   5   2  -2  116.43   11.99   0
  -4  -2   2   42.20   10.86   0
   4   2  -2   40.85   11.79   0
  -3  -2   2 2147.12   18.90   0
   3   2  -2 2218.47   19.96   0
  -2  -2   2  186.98   16.01   0
   2   2  -2  164.11   16.56   0
  -1  -2   2    2.79   20.37   0
   1   2  -2   13.61   20.55   0
  -1   2  -2 1678.28   26.48   0
   1  -2   2 1638.17   26.79   0
   2  -2   2 2683.42   23.53   0
  -2   2  -2 2677.98   22.74   0
   3  -2   2   85.76   12.95   0
  -3   2  -2   90.91   13.44   0
   4  -2   2  149.04   11.78   0
  -4   2  -2  147.71   12.23   0
   5  -2   2    2.95   10.90   0
  -5   2  -2   17.10    8.03   0
   6  -2   2   16.47   10.02   0
  -6   2  -2   11.24    9.57   0
   7  -2   2   11.01    9.52   0
   7  -2   2   18.98    8.92   0
  -7   2  -2   21.52    8.61   0
   7   1  -2   42.82    9.41   0
  -7  -1   2   44.28    8.39   0
   6   1  -2   69.82   10.49   0
  -6  -1   2   78.04    9.57   0
  -5  -1   2   15.15   10.53   0
   5   1  -2   21.89   11.59   0
   4   1  -2 1121.04   15.29   0
  -4  -1   2 1132.79   14.27   0
  -3  -1   2 4410.57   24.19   0
   3   1  -2 4385.28   25.02   0
   2   1  -2  675.79   19.63   0
  -2  -1   2  649.27   18.47   0
  -1  -1   2 3182.29   34.04   0
   1   1  -2 3076.93   34.41   0
   2  -1   2  774.13   20.86   0
  -2   1  -2  790.92   20.86   0
  -3   1  -2  358.07   15.36   0
   3  -1   2  353.81   15.01   0
   4  -1   2  721.02   14.33   0
  -4   1  -2  666.29   14.59   0
  -5   1  -2   -7.81    7.46   0
   5  -1   2   13.71   11.20   0
  -6   1  -2   50.40   10.09   0
   6  -1   2   53.03   10.30   0
  -7   1  -2   70.81    9.16   0
   7  -1   2   87.52    9.61   0
  -7   0   2   13.47    8.61   0
   7   0  -2   -2.76    8.12   0
   7   0  -2    6.73    9.32   0
   6   0  -2   55.92   10.16   0
  -6   0   2   58.09    9.41   0
   5   0  -2  151.98   11.81   0
  -5   0   2  133.12   11.10   0
   4   0  -2  598.93   13.53   0
  -4   0   2  603.59   12.78   0
   3   0  -2 2192.27   19.61   0
  -3   0   2 2150.89   19.20   0
  -2   0   2  717.90   19.36   0
   2   0  -2  721.83   20.18   0
  -1   0   2  888.41   29.37   0
   1   0  -2  898.32   30.38   0
   1   0  -2  911.67   29.07   0
   0   0   2   25.47   30.62   0
   0   0  -2   29.31   32.43   0
   1   0   2 4818.90   43.63   0
  -1   0  -2 4838.23   43.44   0
  -2   0  -2 3769.06   29.24   0
   2   0   2 3742.95   29.65   0
  -3   0  -2 2296.92   19.13   0
   3   0   2 2200.43   19.66   0
   4   0   2  976.44   15.96   0
  -4   0  -2 1010.95   15.12   0
   5   0   2  301.74   12.57   0
  -5   0  -2  320.08   12.05   0
  -6   0  -2  218.11   10.88   0
   6   0   2  256.69   11.55   0
  -7   0  -2   76.63    9.00   0
   7   0   2   85.55    9.48   0
  -7   1   2   -1.01    8.19   0
   7  -1  -2   14.92    8.94   0
   7  -1  -2    8.28    8.77   0
  -6   1   2    3.09    6.58   0
   6  -1  -2   20.08   10.16   0
   6  -1  -2   18.39   10.30   0
  -5   1   2 1037.48   14.34   0
   5  -1  -2 1117.57   14.47   0
   5  -1  -2 1050.33   15.17   0
  -4   1   2  853.11   14.32   0
   4  -1  -2  848.27   13.96   0
   4  -1  -2  907.08   17.25   0
  -3   1   2  134.60   13.94   0
   3  -1  -2  115.72   13.78   0
   3  -1  -2   90.97   13.61   0
   2  -1  -2 1645.42   21.57   0
  -2   1   2 1636.25   21.29   0
   2  -1  -2 1682.84   23.51   0
   1  -1  -2 2980.51   32.54   0
  -1   1   2 2965.44   36.14   0
  -1   1   2 2996.12   33.02   0
   1  -1  -2 2964.59   33.51   0
   0   1   2  364.92   29.53   0
   0   1   2  357.67   30.11   0
   0  -1  -2  362.36   30.75   0
   0  -1  -2  380.27   30.23   0
   2   1   2 2793.40   26.83   0
  -2  -1  -2 2850.93   26.86   0
  -3  -1  -2  747.19   15.07   0
   3   1   2  754.53   15.80   0
  -4  -1  -2  263.36   12.19   0
   4   1   2  243.87   13.56   0
  -5  -1  -2   36.11   10.94   0
   5   1   2   23.80   11.70   0
  -6  -1  -2    1.03    9.07   0
   6   1   2  -13.31    9.22   0
  -7  -1  -2   22.06    8.55   0
   7   1   2   18.83    8.99   0
   7  -2  -2  -13.18    8.72   0
  -7   2   2    5.16    8.16   0
   7  -2  -2    2.99   10.86   0
   6  -2  -2  241.17   13.40   0
  -6   2   2  226.87   10.64   0
   6  -2  -2  224.63   10.79   0
   5  -2  -2   10.60   12.64   0
  -5   2   2   27.13   11.19   0
   5  -2  -2   25.02   10.67   0
   4  -2  -2  513.17   13.71   0
  -4   2   2  561.53   13.18   0
   4  -2  -2  514.79   12.74   0
  -3   2   2 1454.68   17.46   0
   3  -2  -2 1414.12   16.92   0
   3  -2  -2 1471.21   18.42   0
   2  -2  -2   75.25   15.88   0
  -2   2   2   90.92   15.94   0
   2  -2  -2   89.32   16.39   0
   1  -2  -2   16.07   22.60   0
  -1   2   2    0.32   27.22   0
   1  -2  -2   10.46   22.19   0
  -1   2   2   14.70   21.62   0
   0   2   2 1904.73   30.42   0
   0   2   2 1828.30   28.97   0
   1   2   2 2874.64   30.36   0
  -2  -2  -2 3051.92   25.34   0
   2   2   2 3036.54   24.87   0
  -3  -2  -2  405.15   13.40   0
   3   2   2  380.89   14.16   0
   4   2   2 1149.23   15.62   0
  -4  -2  -2 1231.41   15.29   0
   5   2   2  627.52   11.63   0
  -5  -2  -2  652.81   13.49   0
  -6  -2  -2  120.42   10.29   0
   6   2   2  116.85   11.58   0
  -7  -2  -2   18.18    8.37   0
   7   2   2    1.41    9.13   0
  -7   3   2    2.64    8.17   0
   7  -3  -2   -8.09    8.48   0
   7  -3  -2   -0.07   11.15   0
   6  -3  -2  111.33   10.36   0
   6  -3  -2  124.85   10.02   0
  -6   3   2  105.64    9.84   0
   5  -3  -2  114.74   11.30   0
  -5   3   2  111.59   11.00   0
   5  -3  -2  113.88   14.09   0
   4  -3  -2  171.59   12.22   0
   4  -3  -2  200.97   14.59   0
  -4   3   2  206.19   12.06   0
   3  -3  -2  232.06   13.40   0
   3  -3  -2  254.66   16.10   0
  -3   3   2  239.80   13.23   0
  -2   3   2  304.47   17.51   0
  -2   3   2  308.05   14.74   0
   2  -3  -2  285.37   10.97   0
   2  -3  -2  321.73   17.85   0
   1  -3  -2 1491.79   16.83   0
  -1   3   2 1536.36   23.48   0
  -1   3   2 1523.94   20.83   0
   1  -3  -2 1503.89   23.25   0
   0   3   2 1105.90   21.62   0
   1   3   2  668.06   19.42   0
   2   3   2 1589.86   18.93   0
  -2  -3  -2 1556.72   18.66   0
   3   3   2   24.89   12.50   0
  -3  -3  -2   29.20   12.33   0
  -4  -3  -2  230.25   12.14   0
   4   3   2  218.76   12.44   0
  -5  -3  -2   34.54   10.34   0
   5   3   2   19.64   10.94   0
   6   3   2   -1.16    9.50   0
  -6  -3  -2   13.04    9.64   0
  -7  -3  -2   21.25    8.45   0
   7   3   2   31.26    9.25   0
  -7   4   2  101.39    9.26   0
   7  -4  -2  112.37    7.33   0
   7  -4  -2  125.61   12.50   0
   6  -4  -2  206.01   13.39   0
   6  -4  -2  205.20   10.01   0
  -6   4   2  215.54   10.01   0
   5  -4  -2   75.61   10.88   0
  -5   4   2   94.36   10.78   0
   5  -4  -2   72.18   10.55   0
  -4   4   2  760.04   13.42   0
   4  -4  -2  712.99   13.56   0
   4  -4  -2  745.37   15.11   0
   3  -4  -2  552.24   13.11   0
  -3   4   2  560.82   12.98   0
   3  -4  -2  564.42   16.16   0
   2  -4  -2  263.92   14.04   0
  -2   4   2  237.66   13.74   0
   2  -4  -2  231.57   15.83   0
  -2   4   2  241.52   13.69   0
  -1   4   2  681.09   17.40   0
   1  -4  -2  698.34   15.73   0
  -1   4   2  676.58   12.29   0
   0   4   2   73.76   15.16   0
   2   4   2 1775.55   18.21   0
   3   4   2  514.92   13.00   0
  -3  -4  -2  510.43   13.49   0
  -4  -4  -2   -0.27   11.25   0
   4   4   2   13.66   10.94   0
  -5  -4  -2  -12.66    9.23   0
   5   4   2    6.20    9.86   0
  -6  -4  -2  399.02   11.11   0
   6   4   2  408.14   11.73   0
  -7  -4  -2   69.75    8.62   0
   7   4   2   56.84    9.73   0
  -6   5   2   21.82    9.29   0
   6  -5  -2   24.11   11.42   0
   6  -5  -2   35.93    9.48   0
   5  -5  -2   15.43   11.36   0
   5  -5  -2   28.02    9.80   0
  -5   5   2   16.11    9.94   0
  -4   5   2  378.53   11.78   0
   4  -5  -2  381.81   12.08   0
   4  -5  -2  356.09   14.58   0
  -3   5   2  159.43   11.82   0
   3  -5  -2  145.52   14.02   0
   3  -5  -2  135.10   12.05   0
  -2   5   2  296.65   12.58   0
   2  -5  -2  331.68   15.60   0
  -2   5   2  333.64   15.77   0
   2  -5  -2  314.01   12.52   0
   1  -5  -2 3062.49   19.88   0
  -1   5   2 2983.78   23.52   0
  -1   5   2 3059.99   20.19   0
   0   5   2    0.60    9.64   0
   2   5   2  185.76    9.31   0
   3   5   2  689.58   13.73   0
  -4  -5  -2    3.30   10.63   0
   4   5   2    0.50   10.85   0
  -5  -5  -2  135.16   10.31   0
   5   5   2  150.45   10.36   0
   6   5   2   48.46    9.35   0
  -6  -5  -2   57.59    8.73   0
   7   5   2   16.05    8.48   0
  -7  -5  -2   15.70    7.59   0
   6  -6  -2  162.67   11.03   0
   6  -6  -2  184.88    9.81   0
  -6   6   2  154.68   10.00   0
   5  -6  -2   76.03    9.64   0
   5  -6  -2   89.84   11.59   0
  -5   6   2   84.49    9.48   0
   4  -6  -2  354.61   14.20   0
   4  -6  -2  319.31   11.49   0
  -4   6   2  346.80   11.61   0
  -3   6   2  160.63   13.23   0
   3  -6  -2  192.17   11.88   0
   3  -6  -2  180.20   13.36   0
  -3   6   2  183.28   11.64   0
  -2   6   2  167.80   14.34   0
  -2   6   2  165.22   12.10   0
   2  -6  -2  164.46   11.65   0
  -1   6   2 2332.90   21.89   0
  -1   6   2 2224.69   17.09   0
   0   6   2  352.22   12.55   0
   2   6   2 1086.04   14.85   0
   3   6   2  306.58    9.94   0
   4   6   2   -1.16   10.12   0
  -5  -6  -2   38.33    9.63   0
   5   6   2   54.18    9.68   0
  -6  -6  -2   12.04    8.49   0
   6   6   2   24.32    8.77   0
   6  -7  -2   24.44   11.64   0
   6  -7  -2   17.33    8.47   0
  -6   7   2   -0.32    8.30   0
   5  -7  -2    9.65   11.12   0
   5  -7  -2    7.69    9.15   0
  -5   7   2   22.56    8.95   0
  -4   7   2   55.91    9.70   0
   4  -7  -2   72.28    9.91   0
   4  -7  -2   66.87   13.14   0
  -3   7   2    8.15   10.45   0
   3  -7  -2   17.76   10.31   0
  -3   7   2    8.30   12.17   0
  -2   7   2  493.05   12.13   0
   2  -7  -2  479.38    9.67   0
  -2   7   2  511.14   15.46   0
  -1   7   2  186.84   12.28   0
  -1   7   2  197.37   14.76   0
   0   7   2  459.92   13.10   0
   0   7   2  470.83   13.98   0
   2   7   2  118.81   11.05   0
   3   7   2   46.16   10.37   0
   4   7   2  148.16   10.32   0
   5   7   2   19.46    8.94   0
  -6  -7  -2    5.34    7.99   0
   6   7   2    1.88    8.21   0
   5  -8  -2   33.67    8.37   0
  -5   8   2   30.70    8.32   0
   4  -8  -2   94.93    9.20   0
  -4   8   2   72.31    9.64   0
  -3   8   2   22.95   12.96   0
   3  -8  -2   26.93    9.56   0
  -3   8   2    8.00    9.29   0
  -2   8   2  268.44   14.57   0
  -2   8   2  242.10   11.07   0
  -1   8   2   25.18   13.05   0
  -1   8   2   24.66   10.63   0
   0   8   2   21.82   14.48   0
   0   8   2    2.15   11.13   0
   1   8   2  201.21   11.74   0
   2   8   2   88.11   10.18   0
   3   8   2  108.92   10.61   0
   4   8   2   71.96    9.65   0
   5   8   2   10.21    8.69   0
   6   8   2   14.81    8.80   0
  -4   9   2   15.41    8.00   0
   4  -9  -2   -2.39    8.46   0
   3  -9  -2    3.79    8.88   0
  -3   9   2   24.07   12.83   0
  -3   9   2   16.90    8.67   0
  -2   9   2   37.53    9.56   0
  -2   9   2   55.53   11.39   0
  -1   9   2   56.04   11.90   0
  -1   9   2   53.73    9.84   0
   0   9   2  871.69   13.55   0
   0   9   2  997.44   16.99   0
   1   9   2    3.47    7.10   0
   2   9   2   70.78    9.47   0
   3   9   2    0.80    8.54   0
   4   9   2   44.00    8.79   0
   5   9   2    6.18    8.05   0
  -3  10   2   18.48    8.32   0
  -2  10   2   58.15    9.57   0
  -2  10   2  104.83   13.59   0
  -1  10   2   12.62    9.05   0
  -1  10   2   14.37   11.08   0
   0  10   2   57.57    9.62   0
   0  10   2   65.47    9.65   0
   1  10   2   24.81    6.60   0
   1  10   2   17.11    8.43   0
   2  10   2  178.05   10.34   0
   2  10   2  124.43    9.85   0
   3  10   2   15.63    5.77   0
   4  10   2    9.94    8.21   0
  -2  11   2   27.53    8.33   0
  -2  11   2   20.09   12.22   0
  -1  11   2   -8.08    8.37   0
  -1  11   2   13.22   10.36   0
   0  11   2   21.54    8.51   0
   0  11   2   28.71   11.13   0
   1  11   2   45.37    9.03   0
   1  11   2   96.60   12.53   0
   1  11   2   63.45    6.71   0
   2  11   2    6.25    8.12   0
   2  11   2   -2.80    8.09   0
   3  11   2  -13.00    8.08   0
   2  11  -3   -8.26    8.34   0
   2  11  -3   10.75    8.32   0
   1  11  -3   12.56    7.90   0
   1  11  -3   10.24    8.32   0
   0  11  -3   19.89   10.88   0
   0  11  -3   17.28    8.26   0
  -1  11  -3    6.31   15.16   0
  -1  11  -3   16.08    8.04   0
  -2  11  -3   17.77    8.44   0
   3  10  -3   -1.48    8.12   0
   2  10  -3   23.83    8.56   0
   1  10  -3   15.87    8.84   0
   1  10  -3   12.81    8.56   0
   0  10  -3   13.99    8.94   0
  -1  10  -3   98.70    9.78   0
  -1  10  -3  100.04   15.91   0
  -2  10  -3   20.36    6.48   0
  -3  10  -3   29.56    8.81   0
   4   9  -3   51.43    8.47   0
   3   9  -3   42.66    8.56   0
   2   9  -3   27.96    9.02   0
   1   9  -3   11.77    9.08   0
   1   9  -3  -10.66    9.11   0
   0   9  -3   91.93   10.64   0
  -1   9  -3   19.81    9.61   0
  -1   9  -3    8.19   13.11   0
  -2   9  -3  865.88   13.18   0
  -3   9  -3   45.81    9.35   0
  -4   9  -3   35.74    9.01   0
   4  -9   3   18.78    9.29   0
   5   8  -3   26.63    8.51   0
   4   8  -3   20.23    8.56   0
   3   8  -3   66.19    9.47   0
   2   8  -3  129.69    9.96   0
   1   8  -3  231.33   11.54   0
   1   8  -3  170.61    8.26   0
   0   8  -3    9.15   10.95   0
  -1   8  -3   84.06   11.14   0
  -1   8  -3   85.51   16.53   0
  -2   8  -3   27.98    9.81   0
   3  -8   3  400.20   11.58   0
  -3   8  -3  411.37   11.74   0
  -4   8  -3    7.51    9.06   0
   4  -8   3   10.25    9.21   0
   5  -8   3   20.56    8.59   0
  -5   8  -3   31.26    8.44   0
  -6  -7   3    5.12    7.68   0
   6   7  -3    3.44    8.46   0
   5   7  -3   26.57    8.98   0
   4   7  -3   -1.48    9.34   0
   3   7  -3  116.02   10.64   0
   2   7  -3    2.93    9.82   0
   1   7  -3   28.31   10.61   0
   0   7  -3  738.52   13.55   0
  -1   7  -3  205.45   11.96   0
  -1   7  -3  202.71   16.95   0
  -2   7  -3  607.97   13.23   0
  -3   7  -3  377.15   11.86   0
   3  -7   3  360.84   11.50   0
   4  -7   3   28.57    9.43   0
  -4   7  -3   30.39    9.81   0
   5  -7   3   53.30    9.33   0
  -5   7  -3   40.51    9.30   0
  -6   7  -3   38.43    9.00   0
   6  -7   3   17.96    8.85   0
  -6  -6   3   50.26    8.07   0
   6   6  -3   23.94    6.60   0
  -5  -6   3    3.33    8.60   0
   5   6  -3    7.64    9.14   0
  -4  -6   3   72.81    9.07   0
   4   6  -3   74.32   10.37   0
   3   6  -3  292.04   12.01   0
   2   6  -3   90.69    7.80   0
   1   6  -3   30.54   10.52   0
   0   6  -3 2059.69   16.92   0
  -1   6  -3 1316.08   27.08   0
  -1   6  -3 1351.14   15.04   0
  -2   6  -3   10.02   11.26   0
   2  -6   3  -10.41   10.87   0
  -3   6  -3 1044.21   14.45   0
   3  -6   3 1029.23   14.51   0
  -4   6  -3   19.87   10.27   0
   4  -6   3   -7.33   10.50   0
  -5   6  -3   12.67    9.47   0
   5  -6   3   10.74   17.04   0
   5  -6   3   25.72    9.91   0
   6  -6   3  100.66    9.04   0
   6  -6   3   98.95   13.21   0
  -6   6  -3   83.67    9.59   0
   6   5  -3   -6.85    9.76   0
  -6  -5   3   -4.37    8.38   0
  -5  -5   3   17.87    8.86   0
   5   5  -3    8.68    9.62   0
   4   5  -3   91.39    7.88   0
  -4  -5   3  114.34   10.06   0
  -3  -5   3   57.99   10.98   0
   3   5  -3   57.44    7.73   0
   2   5  -3   11.89   10.53   0
   1   5  -3 1637.70   16.73   0
   0   5  -3  113.00   12.35   0
  -1   5  -3   39.83   19.57   0
  -1   5  -3   47.39   11.63   0
   2  -5   3   14.46   12.35   0
  -2   5  -3   23.14   11.88   0
   3  -5   3   94.18   11.16   0
  -3   5  -3   87.36   11.49   0
   4  -5   3  352.17   12.64   0
  -4   5  -3  336.27   12.75   0
   4  -5   3  357.14   19.91   0
   5  -5   3  117.81   13.72   0
  -5   5  -3  105.65    7.64   0
   5  -5   3  135.12    9.91   0
   6  -5   3   23.55    8.98   0
   6  -5   3    7.75   10.69   0
  -6   5  -3   11.38    9.17   0
   7  -5   3   -5.80    8.35   0
   7  -5   3    3.98   10.04   0
  -7   5  -3   -7.47    8.67   0
  -7  -4   3  -13.91    7.91   0
   7   4  -3   15.59    8.65   0
  -6  -4   3   51.73    8.61   0
   6   4  -3   52.40    9.56   0
   5   4  -3   12.40    9.79   0
  -5  -4   3    5.96    9.46   0
  -4  -4   3   83.12   10.83   0
   4   4  -3   73.78   11.61   0
  -3  -4   3  408.20   12.04   0
   3   4  -3  374.49   12.83   0
  -2  -4   3  491.31   13.06   0
   2   4  -3  484.60   13.57   0
   1   4  -3 1126.58   16.78   0
  -1   4  -3  136.41   24.72   0
   1  -4   3  141.02   14.26   0
  -1   4  -3  152.19   14.46   0
   2  -4   3  334.59   13.65   0
  -2   4  -3  320.20   14.31   0
  -3   4  -3  566.00   13.83   0
   3  -4   3  584.77   23.65   0
   3  -4   3  555.84   13.47   0
   4  -4   3   44.32   11.53   0
   4  -4   3   29.03   14.46   0
  -4   4  -3   44.94   11.60   0
   5  -4   3   67.14   12.30   0
  -5   4  -3   77.28   10.65   0
   5  -4   3   83.59   10.54   0
  -6   4  -3   17.32    9.89   0
   6  -4   3   10.45   11.01   0
   6  -4   3   -5.32    9.61   0
   7  -4   3   63.58    9.25   0
  -7   4  -3   70.85    9.24   0
   7  -4   3   71.87   11.24   0
   7   3  -3    3.43    9.02   0
  -7  -3   3   14.12    8.08   0
  -6  -3   3   72.90    9.08   0
   6   3  -3   59.71   10.28   0
  -5  -3   3  273.82   10.90   0
   5   3  -3  226.78   12.22   0
   4   3  -3  216.97   12.47   0
  -4  -3   3  273.14   11.79   0
  -3  -3   3  369.82   12.18   0
   3   3  -3  329.28   12.93   0
  -2  -3   3  664.62   14.65   0
   2   3  -3  647.46   15.37   0
   1   3  -3   80.14   15.56   0
  -1   3  -3 1098.01   19.32   0
   1  -3   3 1106.91   19.86   0
   2  -3   3   22.79   14.43   0
   2  -3   3   27.30   28.90   0
  -2   3  -3   31.10   13.59   0
   3  -3   3  471.63   19.03   0
   3  -3   3  459.67   13.41   0
  -3   3  -3  460.01   13.98   0
   4  -3   3   67.19   13.54   0
  -4   3  -3   74.49   11.27   0
   4  -3   3   66.82   10.99   0
   5  -3   3  209.54   11.41   0
   5  -3   3  196.77   11.39   0
  -5   3  -3  173.01   12.26   0
  -6   3  -3    3.85   10.15   0
   6  -3   3   19.87    9.55   0
   6  -3   3   12.76   11.73   0
  -7   3  -3    3.62    9.17   0
   7  -3   3   18.23   11.47   0
   7  -3   3   12.96    6.51   0
  -7  -2   3   57.69    8.76   0
   7   2  -3   42.59    9.48   0
   6   2  -3   41.06   10.15   0
  -6  -2   3   35.95    6.49   0
  -5  -2   3  195.54   10.75   0
   5   2  -3  170.43   12.25   0
   4   2  -3  762.12   15.36   0
  -4  -2   3  854.60   14.25   0
   3   2  -3  211.73   13.14   0
  -3  -2   3  206.77    9.56   0
  -2  -2   3 1011.22   17.29   0
   2   2  -3  989.58   18.17   0
  -1  -2   3   16.73   19.56   0
   1   2  -3   19.34   19.91   0
  -1   2  -3  270.64   22.39   0
   1  -2   3  246.63   23.01   0
   2  -2   3 1414.50   19.70   0
  -2   2  -3 1407.57   19.60   0
  -3   2  -3  591.35   14.72   0
   3  -2   3  602.75   14.19   0
   4  -2   3   34.70   11.93   0
  -4   2  -3   33.14   12.27   0
   5  -2   3  329.77   12.77   0
  -5   2  -3  318.84   12.51   0
  -6   2  -3  148.54   10.57   0
   6  -2   3  189.73   10.61   0
   7  -2   3   21.60    9.25   0
   7  -2   3   41.25    9.69   0
  -7   2  -3   21.64    9.03   0
  -7  -1   3   17.49    5.97   0
   7   1  -3   13.92    8.94   0
   7   1  -3   23.48    8.57   0
   6   1  -3   11.34    9.93   0
  -6  -1   3    7.83    9.19   0
   5   1  -3   84.89   11.70   0
  -5  -1   3   68.83   10.96   0
   4   1  -3 1632.11   17.85   0
  -4  -1   3 1878.96   16.49   0
   3   1  -3   11.09   14.01   0
  -3  -1   3    7.62   12.34   0
  -2  -1   3  454.61   16.84   0
   2   1  -3  467.49   18.24   0
   1   1  -3 9668.49   46.65   0
  -1  -1   3 9722.34   44.94   0
   0   1  -3 3511.65   38.84   0
   0  -1   3 3462.40   43.47   0
   2  -1   3 2306.64   25.60   0
  -2   1  -3 2350.00   25.78   0
  -3   1  -3 1199.68   17.71   0
   3  -1   3 1180.05   17.48   0
  -4   1  -3   68.71   12.03   0
   4  -1   3   95.05   12.37   0
  -5   1  -3 1163.94   15.35   0
   5  -1   3 1181.17   15.24   0
  -6   1  -3   58.66    9.91   0
   6  -1   3   61.95   10.38   0
  -7   1  -3   24.30    8.56   0
   7  -1   3   -9.32    8.69   0
   7   0  -3   20.42    8.72   0
  -7   0   3   33.87    8.34   0
   7   0  -3   28.35    8.95   0
  -6   0   3   -7.78    9.00   0
   6   0  -3   -0.09    9.81   0
   6   0  -3    0.25    8.60   0
   5   0  -3   21.63   11.12   0
  -5   0   3   23.04   10.22   0
   4   0  -3  489.48   13.72   0
  -4   0   3  499.53   12.65   0
   3   0  -3   30.79   14.35   0
  -3   0   3   27.01   13.15   0
   2   0  -3 1587.98   20.43   0
   2   0  -3 1563.19   21.70   0
  -2   0   3 1555.16   20.54   0
   0   0   3  227.33   28.76   0
   0   0  -3  235.85   29.31   0
   1   0   3  804.80   36.11   0
  -1   0  -3  809.58   30.50   0
   3   0   3  809.42   19.86   0
  -3   0  -3  814.69   16.75   0
   4   0   3  490.59   14.00   0
  -4   0  -3  442.08   13.52   0
   5   0   3  626.47   13.46   0
  -5   0  -3  479.73   12.86   0
  -6   0  -3   13.88    9.52   0
   6   0   3   17.46    9.14   0
   7   0   3    4.25    8.68   0
  -7   0  -3    3.82    8.40   0
   7  -1  -3   61.15    9.13   0
   7  -1  -3   39.61    9.24   0
  -7   1   3   51.71    8.63   0
   6  -1  -3   14.83    9.71   0
  -6   1   3    9.98    9.03   0
   6  -1  -3   12.98    8.92   0
   5  -1  -3  122.91   11.52   0
   5  -1  -3  154.19   13.69   0
  -5   1   3  117.15    8.11   0
   4  -1  -3 1347.83   16.37   0
   4  -1  -3 1251.70   14.99   0
  -4   1   3 1285.98   14.65   0
   3  -1  -3  105.62   13.52   0
  -3   1   3  120.95   13.80   0
   3  -1  -3  122.02   13.56   0
   2  -1  -3  557.63   18.22   0
   2  -1  -3  590.63   19.29   0
  -2   1   3  580.97   18.81   0
   1  -1  -3   17.60   25.24   0
  -1   1   3    9.21   24.38   0
   1  -1  -3   30.78   23.46   0
  -1   1   3   11.56   23.50   0
   0  -1  -3    9.25   27.18   0
   0   1   3   14.21   25.67   0
   0   1   3   17.92   27.10   0
   0  -1  -3    7.84   27.94   0
  -1  -1  -3 4993.71   41.96   0
   1   1   3 4937.26   41.15   0
  -2  -1  -3  317.32   19.75   0
   2   1   3  301.76   20.27   0
  -3  -1  -3  177.66   14.42   0
   3   1   3  199.53   14.86   0
   4   1   3  285.55   13.95   0
  -4  -1  -3  247.26   12.77   0
  -5  -1  -3  353.75   12.43   0
   5   1   3  555.56   13.27   0
  -6  -1  -3   69.64    9.76   0
   6   1   3   70.96   10.58   0
  -7  -1  -3  102.29    9.12   0
   7   1   3  101.79    9.66   0
  -7   2   3    7.61    8.17   0
   7  -2  -3   14.14    8.60   0
   7  -2  -3   -5.60    8.94   0
   6  -2  -3  217.71   10.92   0
  -6   2   3  181.31   10.77   0
   6  -2  -3  232.12   10.39   0
  -5   2   3   58.30   10.85   0
   5  -2  -3   42.87   10.93   0
   5  -2  -3   41.89   10.77   0
  -4   2   3   22.10   11.94   0
   4  -2  -3   20.25   11.72   0
   4  -2  -3   11.66   11.78   0
   3  -2  -3 2122.89   17.96   0
   3  -2  -3 2229.38   21.97   0
  -3   2   3 2178.80   18.23   0
  -2   2   3 2167.37   22.25   0
   2  -2  -3 2176.09   20.97   0
   2  -2  -3 2244.16   24.49   0
  -2   2   3 2227.08   20.70   0
  -1   2   3 1165.00   23.36   0
   1  -2  -3 1169.26   24.45   0
  -1   2   3 1161.21   25.01   0
   1  -2  -3 1148.47   24.30   0
   1   2   3 3203.07   31.19   0
  -2  -2  -3 3035.34   25.78   0
   2   2   3 3027.88   24.90   0
  -3  -2  -3   19.68   12.45   0
   3   2   3   11.12   13.20   0
  -4  -2  -3   82.89   10.58   0
   4   2   3   84.71   12.17   0
  -5  -2  -3    5.46   10.86   0
   5   2   3   17.15   11.96   0
   6   2   3  128.71   10.74   0
  -6  -2  -3  142.19   10.04   0
  -7  -2  -3  167.44    9.44   0
   7   2   3  170.44   10.52   0
   7  -3  -3   58.40    8.82   0
  -7   3   3   36.12    6.14   0
   7  -3  -3   55.72    9.38   0
  -6   3   3   70.95    9.41   0
   6  -3  -3   70.59   10.15   0
   6  -3  -3   83.89    9.25   0
   5  -3  -3  375.71   15.13   0
  -5   3   3  411.71   12.04   0
   5  -3  -3  394.47   11.67   0
   4  -3  -3  670.44   14.11   0
  -4   3   3  710.70   13.64   0
   4  -3  -3  671.90   13.52   0
   3  -3  -3  482.99   14.69   0
  -3   3   3  452.02   13.56   0
   3  -3  -3  490.55   13.51   0
   2  -3  -3 1660.12   18.21   0
   2  -3  -3 1703.42   19.74   0
  -2   3   3 1661.55   18.20   0
  -2   3   3 1664.74   19.44   0
   1  -3  -3  166.43   17.76   0
  -1   3   3  169.85   17.16   0
  -1   3   3  147.81   17.04   0
   1  -3  -3  165.18   17.40   0
   0   3   3 1618.95   24.00   0
   0   3   3 1714.53   23.16   0
   1   3   3 2718.07   23.82   0
  -2  -3  -3  171.21   14.49   0
   2   3   3  170.36   14.50   0
   3   3   3  210.95   13.03   0
  -3  -3  -3  233.18   13.76   0
   4   3   3  854.54   14.58   0
  -4  -3  -3  790.11   14.72   0
  -5  -3  -3    9.89   10.54   0
   5   3   3   -1.54   11.33   0
   6   3   3    7.87    7.80   0
  -6  -3  -3    2.50    9.60   0
   7   3   3  205.99   10.85   0
  -7  -3  -3  166.96   10.02   0
   7  -4  -3   24.41    9.61   0
  -7   4   3   17.36    6.39   0
   7  -4  -3   25.71    8.19   0
   6  -4  -3   43.39    9.15   0
  -6   4   3   28.14    6.57   0
   6  -4  -3   31.90   10.21   0
   5  -4  -3  230.95   10.86   0
   5  -4  -3  205.67   13.15   0
  -5   4   3  202.90   11.03   0
   4  -4  -3  245.56    9.14   0
  -4   4   3  242.76   12.22   0
   4  -4  -3  241.65   15.45   0
   3  -4  -3   96.64   11.27   0
  -3   4   3   98.52   11.57   0
   3  -4  -3   93.04   11.68   0
  -2   4   3   34.66   15.70   0
  -2   4   3   22.68   12.88   0
   2  -4  -3   48.00   13.25   0
   2  -4  -3   33.68   12.99   0
   1  -4  -3 1177.43   17.19   0
  -1   4   3 1176.68   17.46   0
  -1   4   3 1172.61   20.31   0
   1  -4  -3 1138.48   17.99   0
   0   4   3 1658.66   18.45   0
   0   4   3 1596.12   20.28   0
   2   4   3 1276.45   16.30   0
  -3  -4  -3  358.35   12.74   0
   3   4   3  385.26   13.42   0
   4   4   3  476.16   12.85   0
  -4  -4  -3  435.83   12.82   0
   5   4   3   23.84    9.85   0
  -5  -4  -3   25.56    9.46   0
  -6  -4  -3   21.16    8.92   0
   6   4   3   34.13   10.17   0
   7   4   3   22.16    9.33   0
  -7  -4  -3   34.28    8.82   0
   6  -5  -3   23.99    8.75   0
  -6   5   3    7.33    9.02   0
   6  -5  -3    9.07   11.05   0
   5  -5  -3  504.68   12.10   0
  -5   5   3  490.71   12.28   0
   5  -5  -3  519.52   13.24   0
   4  -5  -3   19.42   13.02   0
   4  -5  -3  -10.83   10.94   0
  -4   5   3   16.80   10.77   0
   3  -5  -3   25.80   11.69   0
  -3   5   3   29.15   11.25   0
  -3   5   3    7.49   13.07   0
   3  -5  -3    2.45   11.07   0
   2  -5  -3 1209.07   18.84   0
  -2   5   3 1257.59   19.37   0
   2  -5  -3 1180.57   14.78   0
  -2   5   3 1205.57   14.70   0
   1  -5  -3  168.86   13.66   0
  -1   5   3  159.65   12.86   0
  -1   5   3  153.15   13.04   0
   0   5   3 1826.74   17.17   0
   0   5   3 1684.18   18.72   0
   2   5   3  145.99   11.57   0
   3   5   3  367.09    9.45   0
  -4  -5  -3  489.09   13.32   0
   4   5   3  465.60   13.52   0
   5   5   3   14.22   10.01   0
  -5  -5  -3  -16.65    9.04   0
  -6  -5  -3   17.32    8.69   0
   6   5   3   22.73    9.78   0
   7   5   3    6.91    8.80   0
  -7  -5  -3    4.85    7.76   0
  -6   6   3   49.64    9.05   0
   6  -6  -3   64.61    8.95   0
   6  -6  -3   62.56   11.32   0
   5  -6  -3  115.38    9.79   0
  -5   6   3   85.30    9.73   0
   5  -6  -3  105.00   10.17   0
  -4   6   3   57.33    7.69   0
   4  -6  -3   41.53   11.85   0
   4  -6  -3   29.33    9.89   0
  -3   6   3   60.82   13.49   0
   3  -6  -3   79.21   11.53   0
  -3   6   3   53.43   11.35   0
   3  -6  -3   69.71   13.16   0
  -2   6   3  144.75   12.05   0
  -2   6   3  141.84   14.35   0
   2  -6  -3  142.16   11.72   0
  -1   6   3  249.52   12.51   0
  -1   6   3  217.70   12.30   0
   0   6   3  193.12   11.72   0
   0   6   3  180.71   15.77   0
   2   6   3 1485.11   15.95   0
   3   6   3   53.40   10.75   0
   4   6   3  154.83   11.53   0
  -5  -6  -3   58.40    9.49   0
   5   6   3   56.69    9.93   0
  -6  -6  -3   -0.28    8.39   0
   6   6   3    7.10    8.74   0
  -6   7   3   -0.88    5.94   0
   6  -7  -3   14.68   10.17   0
   6  -7  -3    8.93    8.36   0
   5  -7  -3   16.90   10.46   0
  -5   7   3    7.65    8.98   0
   5  -7  -3   26.14    9.35   0
   4  -7  -3   28.62    9.69   0
   4  -7  -3   30.92   11.12   0
  -4   7   3   50.95    9.63   0
   3  -7  -3  442.20    9.19   0
  -3   7   3  437.56   11.86   0
  -3   7   3  432.55   14.63   0
   2  -7  -3  960.93   13.62   0
  -2   7   3  932.20   13.56   0
  -2   7   3 1011.16   16.99   0
  -1   7   3   28.27   12.17   0
  -1   7   3   32.94   13.98   0
   0   7   3 4488.79   24.74   0
   0   7   3 4325.30   21.48   0
   1   7   3  555.68   13.23   0
   2   7   3   49.76   11.08   0
   3   7   3  252.48    8.86   0
   4   7   3  160.99   11.15   0
   5   7   3   61.81    9.30   0
   6   7   3   55.12    8.83   0
   5  -8  -3    7.88   10.28   0
   5  -8  -3  -14.08    8.57   0
  -5   8   3   16.03    8.20   0
   4  -8  -3  175.31   10.45   0
  -4   8   3  158.55   10.17   0
  -3   8   3   16.58   11.17   0
   3  -8  -3   32.18    9.68   0
  -3   8   3   17.12    8.95   0
  -2   8   3   15.00   10.37   0
  -2   8   3   12.78   11.89   0
  -1   8   3  368.95   11.99   0
  -1   8   3  412.84   14.50   0
   0   8   3   43.36   11.26   0
   0   8   3   45.88   11.82   0
   1   8   3  809.40   13.65   0
   2   8   3   16.65    9.45   0
   3   8   3   45.95    9.69   0
   4   8   3   -7.55    8.95   0
   5   8   3   12.40    8.72   0
   6   8   3   20.62    8.31   0
  -4   9   3   15.43    8.31   0
   4  -9  -3   -7.96    8.20   0
  -3   9   3   13.43   12.88   0
   3  -9  -3   18.92    6.52   0
  -3   9   3    8.75    9.00   0
  -2   9   3   22.65   11.31   0
  -2   9   3   22.39    9.04   0
  -1   9   3   29.02   10.05   0
  -1   9   3   30.19   11.76   0
   0   9   3  431.57   12.13   0
   0   9   3  402.28   11.57   0
   1   9   3   -0.34   10.05   0
   2   9   3  102.97    9.76   0
   3   9   3   72.86    9.17   0
   4   9   3    1.69    8.48   0
   5   9   3   15.15    7.91   0
  -3  10   3    7.97   10.29   0
  -3  10   3   16.87    5.90   0
  -2  10   3   16.18    8.60   0
  -2  10   3   19.60   11.37   0
  -1  10   3  100.37   12.02   0
  -1  10   3  108.68    9.47   0
   0  10   3    5.36    9.67   0
   0  10   3   -0.03    6.17   0
   1  10   3   25.22    9.00   0
   2  10   3   12.71    6.07   0
   2  10   3    6.78    8.79   0
   3  10   3    2.19    8.44   0
   4  10   3    9.14    7.95   0
  -2  11   3    7.62   12.01   0
  -2  11   3    1.85    5.73   0
  -1  11   3    3.77    5.70   0
  -1  11   3   15.48   10.59   0
   0  11   3    3.21   10.56   0
   0  11   3    0.52    8.51   0
   1  11   3   30.82    8.62   0
   1  11   3   43.60    8.82   0
   1  11   3   45.09   11.49   0
   2  11   3   57.55    8.45   0
   2  11   3   46.30    7.92   0
   3  11   3   -3.09    7.98   0
   1  11  -4   18.86    7.88   0
   1  11  -4   10.64    8.17   0
   0  11  -4    9.45   10.99   0
   0  11  -4    8.44    8.55   0
  -1  11  -4   19.78   16.42   0
  -1  11  -4   29.48    8.72   0
  -1  11  -4   22.08   17.06   0
   3  10  -4   14.36    8.25   0
   2  10  -4  127.91    9.03   0
   1  10  -4   22.88    9.10   0
   1  10  -4    5.69    8.40   0
   0  10  -4   14.23    9.04   0
  -1  10  -4   12.05   15.99   0
  -1  10  -4   20.84    9.07   0
  -2  10  -4   30.19    9.26   0
  -3  10  -4   -1.84    8.46   0
   4   9  -4   48.09    8.51   0
   3   9  -4   87.90    9.25   0
   2   9  -4   82.68    9.65   0
   1   9  -4   36.21   10.07   0
   1   9  -4   48.22    9.60   0
   0   9  -4    6.71    9.28   0
  -1   9  -4   -4.32   10.19   0
  -1   9  -4    0.89   14.72   0
  -2   9  -4  502.30   11.79   0
  -3   9  -4    6.98    9.27   0
  -4   9  -4   14.49    8.38   0
   4  -9   4   -4.33    8.54   0
   5   8  -4   10.98    7.81   0
   4   8  -4    1.33    8.39   0
   3   8  -4   14.43    9.08   0
   2   8  -4  216.16   10.87   0
   1   8  -4   -4.35   10.47   0
   1   8  -4   15.67    9.62   0
   0   8  -4    2.21   10.98   0
  -1   8  -4  176.62   18.53   0
  -1   8  -4  172.27   11.31   0
  -2   8  -4   44.64    9.97   0
  -3   8  -4  199.08   10.36   0
   4  -8   4  109.75    9.92   0
  -4   8  -4  115.55   10.00   0
  -5   8  -4   -0.25    8.49   0
   5  -8   4    5.52    6.04   0
  -6  -7   4    7.08    7.33   0
   6   7  -4   13.51    8.38   0
   5   7  -4   -6.34    8.78   0
   4   7  -4   87.52   10.07   0
   3   7  -4   18.88    7.28   0
   2   7  -4   52.88   10.60   0
   1   7  -4  456.34   12.37   0
   0   7  -4   15.18   11.55   0
  -1   7  -4   16.15   17.13   0
  -1   7  -4   11.38   11.50   0
  -2   7  -4 1113.87   14.39   0
   3  -7   4   84.00   10.12   0
  -3   7  -4   72.55   10.25   0
   4  -7   4   51.75   10.45   0
  -4   7  -4   49.90   10.19   0
  -5   7  -4   71.13    9.66   0
   5  -7   4   83.75    9.63   0
   6  -7   4   28.25    8.50   0
  -6   7  -4   19.32    8.41   0
   6   6  -4    1.98    8.68   0
  -6  -6   4    9.53    7.82   0
  -5  -6   4   64.98    8.84   0
   5   6  -4   85.07    9.29   0
   4   6  -4    7.31    9.51   0
  -4  -6   4   18.04    9.29   0
   3   6  -4   17.81   10.07   0
   2   6  -4  206.34   11.51   0
   1   6  -4   -7.52   10.46   0
   0   6  -4   18.44   11.15   0
  -1   6  -4    6.62   11.68   0
   2  -6   4   29.56   11.36   0
  -2   6  -4    9.93   11.68   0
  -3   6  -4   18.05   11.49   0
   3  -6   4   13.98   11.68   0
   4  -6   4  172.35   10.50   0
  -4   6  -4  165.50   10.82   0
   5  -6   4   24.99    9.39   0
  -5   6  -4   39.89    9.51   0
   6  -6   4    9.21   14.55   0
   6  -6   4   -6.27    8.70   0
  -6   6  -4   10.45    8.92   0
  -6  -5   4   54.74    8.60   0
   6   5  -4   17.25    9.55   0
   5   5  -4   19.16    9.31   0
  -5  -5   4    7.42    8.76   0
   4   5  -4  271.62    9.63   0
  -4  -5   4  282.15   10.01   0
   3   5  -4   53.47   11.56   0
  -3  -5   4   50.25   11.10   0
   2   5  -4   54.69   11.06   0
   1   5  -4    5.66   11.33   0
   0   5  -4   19.47   12.70   0
  -1   5  -4 1946.97   18.27   0
  -2   5  -4 1308.62   15.73   0
   2  -5   4 1287.83   15.57   0
  -3   5  -4   -6.51   11.33   0
   3  -5   4  -11.82   11.05   0
   4  -5   4 1288.16   15.38   0
  -4   5  -4 1244.98   15.39   0
   4  -5   4 1353.96   34.25   0
  -5   5  -4   45.45    6.98   0
   5  -5   4   43.28    9.88   0
   5  -5   4   42.28   12.87   0
  -6   5  -4   10.64    9.60   0
   6  -5   4    9.47   12.06   0
   6  -5   4   13.60    9.15   0
  -7  -4   4   56.11    8.36   0
   7   4  -4   43.04    9.65   0
   6   4  -4  207.75   10.81   0
  -6  -4   4  206.72    9.89   0
   5   4  -4  127.95   11.10   0
  -5  -4   4  129.40    9.86   0
  -4  -4   4   17.29   10.28   0
   4   4  -4   25.29   10.73   0
   3   4  -4 1400.36   16.56   0
  -3  -4   4 1447.30   15.89   0
   2   4  -4   85.12    9.28   0
  -2  -4   4  106.24   12.38   0
   1   4  -4  131.97   12.80   0
  -1   4  -4  894.70   15.99   0
  -1   4  -4  880.80   32.64   0
  -2   4  -4    2.45   12.96   0
   2  -4   4   11.93   12.83   0
   3  -4   4  188.67   27.39   0
   3  -4   4  183.93   12.08   0
  -3   4  -4  184.81   13.09   0
  -4   4  -4  194.56   11.98   0
   4  -4   4  165.53   11.84   0
   4  -4   4  183.48   15.92   0
  -5   4  -4   52.79   10.60   0
   5  -4   4   16.92   10.20   0
   5  -4   4   25.91   14.08   0
   6  -4   4    4.98   10.57   0
   6  -4   4   11.77    9.26   0
  -6   4  -4  -13.23    9.78   0
   7  -4   4   -9.26    8.59   0
  -7   4  -4  -13.34    8.71   0
   7  -4   4   10.25   10.56   0
   7   3  -4   33.45    8.70   0
  -7  -3   4   44.68    7.79   0
   6   3  -4  179.60   11.04   0
  -6  -3   4  202.10    9.78   0
   5   3  -4    7.98   10.47   0
  -5  -3   4   -0.72    9.05   0
  -4  -3   4   43.45   10.67   0
   4   3  -4   42.55   11.92   0
  -3  -3   4  321.22   12.33   0
   3   3  -4  306.56   13.17   0
   2   3  -4  139.59   13.79   0
  -2  -3   4  152.28   13.27   0
   1   3  -4 1702.43   19.54   0
   1  -3   4 1471.89   20.50   0
  -1   3  -4 1452.42   19.26   0
   2  -3   4  110.72   14.64   0
  -2   3  -4   99.74   14.19   0
  -3   3  -4  199.50   14.05   0
   3  -3   4  197.14   13.66   0
  -4   3  -4  417.03   12.83   0
   4  -3   4  401.99   12.20   0
   5  -3   4   19.62   11.19   0
  -5   3  -4   15.75   11.37   0
  -6   3  -4   33.93   10.16   0
   6  -3   4   68.11    9.76   0
   6  -3   4   58.06   12.10   0
   7  -3   4   76.25   13.31   0
  -7   3  -4   80.54    9.80   0
   7  -3   4  110.51    9.76   0
   7   2  -4    1.96    8.93   0
   7   2  -4   14.58    8.56   0
  -7  -2   4   -0.90    7.87   0
   6   2  -4   52.24   10.34   0
  -6  -2   4   35.16    9.21   0
   5   2  -4    0.13   11.35   0
  -5  -2   4    5.16    9.73   0
  -4  -2   4   16.24    9.90   0
   4   2  -4   -9.13   12.06   0
  -3  -2   4 1417.97   15.55   0
   3   2  -4 1318.65   16.72   0
  -2  -2   4   34.48   13.85   0
   2   2  -4   41.55   14.44   0
   1   2  -4 1208.83   22.24   0
  -1  -2   4 1140.16   22.05   0
   0   2  -4 1237.06   24.49   0
   1  -2   4 6120.76   36.28   0
  -1   2  -4 6230.92   36.11   0
   2  -2   4 1043.28   19.04   0
  -2   2  -4 1055.11   18.56   0
  -3   2  -4  397.72   15.54   0
   3  -2   4  390.14   14.95   0
  -4   2  -4  150.39   12.00   0
   4  -2   4  125.78   12.08   0
  -5   2  -4  119.75   12.11   0
   5  -2   4  127.34   11.58   0
  -6   2  -4   47.77    7.66   0
   6  -2   4   63.85   10.01   0
   7  -2   4   42.70    9.06   0
  -7   2  -4   39.23    9.10   0
   7   1  -4  -17.92    8.89   0
  -7  -1   4   -1.81    8.35   0
   7   1  -4   14.96    9.06   0
   6   1  -4    4.86   10.31   0
   6   1  -4    3.52    9.30   0
  -6  -1   4    8.08    8.81   0
   5   1  -4  126.86   11.81   0
  -5  -1   4  152.78   10.49   0
  -4  -1   4  144.73   11.09   0
   4   1  -4  140.69   12.14   0
  -3  -1   4  216.72   12.29   0
   3   1  -4  208.34   13.73   0
   2   1  -4 1757.77   21.00   0
  -2  -1   4 1876.96   20.09   0
   1   1  -4 4505.18   35.06   0
   1   1  -4 4293.79   30.87   0
  -1  -1   4 4523.57   34.18   0
   0  -1   4 3793.62   36.61   0
   0   1  -4 3766.94   46.59   0
   0   1  -4 3785.21   35.44   0
   2  -1   4    2.31   22.20   0
  -2   1  -4    1.55   18.33   0
   3  -1   4   59.49   14.19   0
  -3   1  -4   64.75   18.07   0
  -4   1  -4  623.07   14.08   0
   4  -1   4  606.95   13.92   0
   5  -1   4  127.97   11.53   0
  -5   1  -4  101.05   11.48   0
  -6   1  -4    5.59    9.44   0
   6  -1   4   10.92    9.53   0
  -7   1  -4   36.28    9.32   0
   7  -1   4   31.48    9.47   0
   7   0  -4   29.03    8.45   0
  -7   0   4   -3.35    6.01   0
   7   0  -4   27.05    9.04   0
   6   0  -4    0.20    8.94   0
  -6   0   4    8.73    8.72   0
   6   0  -4   18.70    9.62   0
   5   0  -4  993.28   14.94   0
  -5   0   4  962.40   14.07   0
   5   0  -4  976.90   14.74   0
  -4   0   4  481.51   12.43   0
   4   0  -4  502.55   12.53   0
   4   0  -4  477.42   12.92   0
  -3   0   4   95.81   12.52   0
   3   0  -4  112.98   13.52   0
   3   0  -4  103.19   12.12   0
   2   0  -4 3183.64   25.26   0
  -2   0   4 3406.08   24.63   0
   2   0  -4 3377.25   24.03   0
   0   0  -4 1098.19   47.69   0
   0   0   4 1103.45   49.33   0
   0   0  -4 1092.44   29.75   0
   0   0   4 1094.30   28.90   0
  -1   0  -4 4103.26   48.22   0
   1   0   4 4043.54   48.24   0
  -3   0  -4  308.04   15.04   0
   3   0   4  308.99   15.77   0
   4   0   4   37.91   12.58   0
  -4   0  -4   34.78   11.92   0
   5   0   4  296.43   12.60   0
  -5   0  -4  273.81   11.91   0
   6   0   4  194.97   11.26   0
  -6   0  -4  241.84   10.75   0
   7   0   4   11.79    9.08   0
  -7   0  -4    9.28    8.90   0
   7  -1  -4    2.75    8.29   0
  -7   1   4    8.70    7.75   0
   7  -1  -4   23.92    8.54   0
   6  -1  -4    6.12    9.05   0
   6  -1  -4   -0.44    6.58   0
  -6   1   4   17.38    8.81   0
   5  -1  -4  132.44   11.12   0
  -5   1   4  143.62   10.71   0
   5  -1  -4  120.33    8.61   0
  -4   1   4   74.38    8.73   0
   4  -1  -4   85.26   11.52   0
   4  -1  -4   66.26   11.70   0
  -3   1   4   83.37   13.00   0
   3  -1  -4   62.34   12.78   0
   3  -1  -4   72.69   12.70   0
   2  -1  -4 2433.18   22.44   0
  -2   1   4 2449.73   22.24   0
   2  -1  -4 2469.84   21.83   0
  -1   1   4 5837.87   35.25   0
   1  -1  -4 5791.57   38.25   0
   1  -1  -4 5831.99   34.98   0
  -1   1   4 5823.06   36.96   0
   0  -1  -4   41.31   32.27   0
   0   1   4   45.40   24.82   0
   0   1   4   32.17   31.35   0
   0  -1  -4   33.83   25.52   0
  -2  -1  -4  509.71   24.64   0
   2   1   4  509.73   24.43   0
   3   1   4  523.39   15.89   0
  -3  -1  -4  515.66   15.48   0
  -4  -1  -4 1074.74   15.69   0
   4   1   4 1049.56   15.68   0
   5   1   4   17.54   11.61   0
  -5  -1  -4   32.36   10.87   0
  -6  -1  -4    1.39    9.60   0
   6   1   4   18.47   10.50   0
  -7  -1  -4   11.20    8.84   0
   7   1   4   23.52    9.35   0
  -7   2   4   16.66    8.05   0
   7  -2  -4   10.59    8.59   0
   7  -2  -4   13.49    8.66   0
   6  -2  -4    1.77    9.34   0
   6  -2  -4    2.13    9.27   0
  -6   2   4   12.15    9.01   0
   5  -2  -4  114.14   13.26   0
  -5   2   4  125.74    8.09   0
   5  -2  -4  125.51   11.14   0
   4  -2  -4  494.60   13.65   0
  -4   2   4  443.39   10.73   0
   4  -2  -4  492.13   13.60   0
   3  -2  -4 1149.48   16.62   0
  -3   2   4 1142.25   14.98   0
   3  -2  -4 1159.33   15.27   0
   2  -2  -4  794.99   16.73   0
   2  -2  -4  750.71   16.13   0
  -2   2   4  763.01   16.93   0
  -2   2   4  792.50   16.11   0
   1  -2  -4  218.82   20.83   0
  -1   2   4  222.22   19.62   0
   1  -2  -4  225.24   20.30   0
  -1   2   4  213.98   20.07   0
   0   2   4  202.30   23.91   0
   0  -2  -4  194.92   22.70   0
   0   2   4  195.92   22.20   0
   0  -2  -4  204.47   24.27   0
   1   2   4  189.27   21.72   0
  -2  -2  -4  105.66   17.37   0
   2   2   4  103.48   15.56   0
   3   2   4  355.69   14.11   0
  -3  -2  -4  337.60   13.95   0
  -4  -2  -4   28.62   11.39   0
   4   2   4    7.79   11.46   0
   5   2   4   46.27   11.71   0
  -5  -2  -4   42.56   10.64   0
   6   2   4   37.43   10.00   0
  -6  -2  -4   20.01    9.87   0
   7   2   4   -7.28    9.09   0
  -7  -2  -4    4.50    8.50   0
   7  -3  -4   37.40    9.86   0
  -7   3   4   48.64    8.53   0
   7  -3  -4   23.13    8.66   0
   6  -3  -4   50.66    9.08   0
  -6   3   4   44.39    9.09   0
   6  -3  -4   49.42    9.93   0
   5  -3  -4   -4.59   10.37   0
  -5   3   4    6.08   10.23   0
   5  -3  -4   10.92   10.31   0
   4  -3  -4  502.86   13.18   0
  -4   3   4  482.92   10.18   0
   4  -3  -4  457.76   10.05   0
   3  -3  -4 2766.80   18.29   0
  -3   3   4 2763.25   18.18   0
   3  -3  -4 2802.34   20.83   0
   2  -3  -4  632.78   15.83   0
  -2   3   4  645.58   15.48   0
  -2   3   4  669.14   14.94   0
   2  -3  -4  636.37   15.36   0
   1  -3  -4 1374.05   20.21   0
  -1   3   4 1378.96   19.27   0
  -1   3   4 1410.48   20.11   0
   1  -3  -4 1411.86   19.78   0
   0   3   4   -6.29   17.14   0
   0   3   4   -0.14   17.95   0
  -2  -3  -4  521.49   15.44   0
   2   3   4  548.14   15.30   0
   3   3   4 4692.99   24.62   0
  -3  -3  -4 4277.21   25.54   0
   4   3   4   22.88   11.19   0
  -4  -3  -4   22.00   11.21   0
  -5  -3  -4   61.09   11.48   0
   5   3   4   63.24   11.23   0
   6   3   4  144.42   11.14   0
  -6  -3  -4  142.07   10.38   0
  -7  -3  -4   16.28    8.69   0
   7   3   4   46.48    6.98   0
  -7   4   4   24.40    8.58   0
   7  -4  -4   32.43    8.55   0
   7  -4  -4   29.46   11.56   0
   6  -4  -4   61.05   12.12   0
  -6   4   4   52.85    9.39   0
   6  -4  -4   52.57    9.14   0
  -5   4   4   49.28   10.67   0
   5  -4  -4   57.68   10.24   0
   5  -4  -4   55.58   10.31   0
  -4   4   4  593.44   12.97   0
   4  -4  -4  561.02   14.19   0
   4  -4  -4  548.58   13.26   0
  -3   4   4  573.67   15.09   0
   3  -4  -4  616.56   13.11   0
   3  -4  -4  613.54   14.64   0
  -3   4   4  620.44   12.89   0
   2  -4  -4   64.70   12.63   0
  -2   4   4   68.89   12.37   0
   2  -4  -4   80.75   12.72   0
  -2   4   4   70.15   12.50   0
   1  -4  -4 7941.98   32.25   0
   1  -4  -4 7988.52   28.51   0
  -1   4   4 7915.23   28.40   0
  -1   4   4 7939.99   32.60   0
   0   4   4  208.13   18.55   0
   0   4   4  211.96   13.95   0
   2   4   4 1512.81   17.13   0
  -3  -4  -4  136.18   12.20   0
   3   4   4  129.22   12.80   0
  -4  -4  -4 1055.13   16.59   0
   4   4   4 1126.47   15.52   0
  -5  -4  -4   13.31   10.43   0
   5   4   4   12.52   10.03   0
  -6  -4  -4   -1.09    9.57   0
   6   4   4   16.61   10.09   0
  -7  -4  -4   -1.02    8.63   0
   7   4   4   21.06    9.24   0
   6  -5  -4   51.08   11.57   0
  -6   5   4   53.95    9.31   0
   6  -5  -4   60.16    9.15   0
   5  -5  -4   31.49   10.13   0
  -5   5   4   29.22    9.98   0
   5  -5  -4   26.26    6.93   0
  -4   5   4   11.01   10.32   0
   4  -5  -4   13.23   10.53   0
   4  -5  -4   23.51   10.30   0
  -3   5   4  220.59   12.12   0
   3  -5  -4  222.77    9.07   0
   3  -5  -4  213.65   14.89   0
  -3   5   4  212.57   11.99   0
   2  -5  -4  404.95    9.54   0
  -2   5   4  422.69   15.13   0
   2  -5  -4  378.34   15.53   0
  -2   5   4  399.35    9.57   0
   1  -5  -4   55.25   12.59   0
  -1   5   4   25.45   12.18   0
  -1   5   4   52.39   15.98   0
   0   5   4   14.47   12.48   0
   0   5   4   18.28   12.46   0
   2   5   4  175.43   13.01   0
   3   5   4  108.91   11.33   0
   4   5   4  625.86   13.96   0
  -4  -5  -4  642.96   13.92   0
  -5  -5  -4   13.35    9.71   0
   5   5   4   16.98    9.64   0
   6   5   4  121.17    9.87   0
  -6  -5  -4  110.16   10.04   0
   7   5   4   30.34    9.39   0
  -7  -5  -4   51.13    8.63   0
  -6   6   4   -2.97    8.31   0
   6  -6  -4   12.24    8.28   0
   6  -6  -4    5.60   10.70   0
   5  -6  -4   58.34    9.41   0
   5  -6  -4   42.06    9.04   0
  -5   6   4   42.24    9.10   0
   4  -6  -4  102.57   10.48   0
  -4   6   4   99.63   10.27   0
   4  -6  -4  107.59   10.00   0
   3  -6  -4  808.89   13.14   0
   3  -6  -4  838.80   17.46   0
  -3   6   4  816.70   16.14   0
  -3   6   4  804.46   13.11   0
   2  -6  -4  615.23   13.14   0
  -2   6   4  624.61   16.59   0
  -2   6   4  588.00   13.11   0
  -1   6   4  159.01   11.39   0
  -1   6   4  142.75   11.55   0
   0   6   4 2527.82   19.51   0
   0   6   4 2425.70   17.53   0
   2   6   4  967.51   13.69   0
   3   6   4 1109.35   13.39   0
   4   6   4   36.72   10.38   0
  -5  -6  -4   84.40   10.33   0
   5   6   4   88.66   10.34   0
  -6  -6  -4   54.33    9.11   0
   6   6   4   51.59    9.39   0
  -5   7   4   75.41    9.00   0
   5  -7  -4   72.90    9.61   0
   5  -7  -4   74.41   11.36   0
   4  -7  -4    3.67    9.45   0
  -4   7   4   -3.44    6.37   0
   4  -7  -4    3.57   11.24   0
  -3   7   4   15.48    9.53   0
   3  -7  -4   16.53    9.66   0
  -3   7   4   17.01   11.69   0
  -2   7   4   25.28   11.43   0
   2  -7  -4   23.49   11.05   0
  -2   7   4    0.86   13.55   0
  -1   7   4  242.59   12.26   0
  -1   7   4  253.19   15.12   0
   0   7   4 1176.35   15.78   0
   0   7   4 1124.46   14.54   0
   1   7   4   56.76   11.40   0
   2   7   4  134.97   10.90   0
   3   7   4  121.69   11.57   0
   4   7   4   12.35    9.38   0
   5   7   4  -13.14    8.67   0
   6   7   4    2.53    8.26   0
   5  -8  -4   -5.30    8.35   0
   5  -8  -4    1.80   10.11   0
  -5   8   4   11.42    5.75   0
   4  -8  -4   41.37    9.12   0
  -4   8   4   48.96    9.15   0
   3  -8  -4   25.17    9.42   0
  -3   8   4    7.41   11.17   0
  -3   8   4    6.63    9.27   0
  -2   8   4   -1.33   10.29   0
  -2   8   4    1.08   11.75   0
  -1   8   4  478.69   11.88   0
  -1   8   4  530.13   12.57   0
   0   8   4   11.37   11.15   0
   0   8   4   15.16   10.29   0
   1   8   4 2371.36   17.08   0
   2   8   4  455.23   12.10   0
   3   8   4    0.76    8.91   0
   4   8   4   40.54    9.11   0
   5   8   4   53.24    9.13   0
   6   8   4    2.76    8.65   0
  -4   9   4   27.30    8.50   0
   4  -9  -4   36.68    8.70   0
  -3   9   4   37.43   12.97   0
   3  -9  -4   25.41    8.97   0
  -3   9   4   21.05    8.86   0
  -2   9   4  107.13    7.11   0
  -2   9   4  141.43   11.95   0
  -1   9   4    8.94    9.75   0
  -1   9   4   -1.02    9.42   0
   0   9   4  116.92   10.02   0
   0   9   4  124.53   10.50   0
   1   9   4   87.37    9.82   0
   2   9   4   18.43    9.00   0
   3   9   4   11.63    8.51   0
   4   9   4   27.39    8.99   0
   5   9   4   14.24    8.58   0
  -3  10   4    4.56   10.52   0
  -3  10   4    9.28    8.27   0
  -2  10   4   32.35    8.67   0
  -2  10   4   26.39   11.30   0
  -1  10   4   -0.27    9.11   0
  -1  10   4   11.64    9.45   0
   0  10   4    4.38    8.91   0
   0  10   4    1.32    9.28   0
   1  10   4   15.43    9.75   0
   1  10   4   -3.97    9.08   0
   2  10   4   98.06    9.20   0
   2  10   4   89.89    9.62   0
   3  10   4    4.94    6.07   0
   4  10   4   18.13    8.04   0
  -2  11   4   23.02   11.94   0
  -2  11   4   11.42    8.31   0
  -1  11   4    1.05    8.43   0
  -1  11   4    8.60   10.91   0
   0  11   4   81.40    8.88   0
   0  11   4  111.83   10.26   0
   1  11   4   44.59    6.15   0
   1  11   4   46.37    9.53   0
   1  11   4   29.32    8.59   0
   2  11   4   -2.00    8.26   0
   2  11   4    4.50    7.94   0
   3  11   4    4.39    8.42   0
   1  11  -5   33.25    8.53   0
   1  11  -5   41.91    8.75   0
   0  11  -5    8.64   10.87   0
   0  11  -5    7.40    8.27   0
   0  11  -5    5.75    8.39   0
  -1  11  -5   -6.73    8.44   0
   3  10  -5    4.87    8.44   0
   2  10  -5   59.27    8.83   0
   1  10  -5   20.44    9.26   0
   1  10  -5   22.35    8.80   0
   0  10  -5   15.37    8.95   0
  -1  10  -5    1.51    9.19   0
  -1  10  -5    5.38   16.34   0
  -1  10  -5    8.22   18.20   0
  -2  10  -5   12.67    9.10   0
  -3  10  -5   12.61    8.54   0
   4   9  -5    3.77    8.38   0
   3   9  -5   -7.70    9.10   0
   2   9  -5    2.45    9.20   0
   1   9  -5   65.27    9.87   0
   1   9  -5   80.49   10.04   0
   0   9  -5    6.52   10.08   0
  -1   9  -5   34.20    9.95   0
  -1   9  -5   15.10   16.77   0
  -1   9  -5   18.50   17.45   0
  -2   9  -5  101.62   10.03   0
  -3   9  -5  177.97   10.28   0
  -4   9  -5    1.47    8.72   0
   5   8  -5    9.80    8.38   0
   4   8  -5   20.20    9.11   0
   3   8  -5  141.35   10.54   0
   2   8  -5  254.53   10.71   0
   1   8  -5   37.80    9.42   0
   0   8  -5  305.83   11.51   0
  -1   8  -5   39.77   17.39   0
  -1   8  -5   33.88   10.38   0
  -1   8  -5   52.52   16.83   0
  -2   8  -5   64.60    7.17   0
  -3   8  -5  392.10   11.94   0
   4  -8   5    4.56    9.36   0
  -4   8  -5   14.24    9.19   0
   5  -8   5   12.66    8.98   0
  -5   8  -5   -0.39    8.88   0
   5   7  -5   11.06    8.57   0
   4   7  -5   22.42    9.81   0
   3   7  -5   10.28    9.26   0
   2   7  -5   11.46    7.39   0
   1   7  -5  149.51   10.96   0
   0   7  -5   27.06   11.37   0
  -1   7  -5    4.71   17.81   0
  -1   7  -5   18.73   11.72   0
  -2   7  -5  132.46   11.72   0
   3  -7   5   13.40    9.58   0
  -3   7  -5   21.65    9.92   0
  -4   7  -5   37.68   10.00   0
   4  -7   5   19.82    9.51   0
  -5   7  -5   80.81    9.07   0
   5  -7   5   81.76    8.85   0
  -6   7  -5   12.35    8.81   0
   6  -7   5   21.37    8.16   0
  -6  -6   5    9.79    7.77   0
   6   6  -5   23.63    8.98   0
  -5  -6   5    2.17    8.05   0
   5   6  -5   -2.93    8.70   0
   4   6  -5    9.66    9.86   0
  -4  -6   5    0.85    8.82   0
   3   6  -5  188.62   11.89   0
   2   6  -5  418.38   12.58   0
   1   6  -5  135.09   10.70   0
   0   6  -5  466.53   13.31   0
  -1   6  -5 1966.92   33.25   0
  -1   6  -5 2162.80   17.80   0
  -2   6  -5  391.16   12.94   0
   3  -6   5  188.53   12.05   0
  -3   6  -5  168.11   12.44   0
   4  -6   5  216.56   11.05   0
  -4   6  -5  206.81   11.19   0
   5  -6   5   19.01    8.89   0
  -5   6  -5   10.40    9.29   0
   6  -6   5   31.31   20.58   0
   6  -6   5   13.06    8.91   0
  -6   6  -5   41.54    9.35   0
   6   5  -5   38.28    6.88   0
  -6  -5   5   51.75    8.43   0
  -5  -5   5  111.37    9.86   0
   5   5  -5  110.21    8.23   0
  -4  -5   5  340.97   11.89   0
   4   5  -5  269.07   12.42   0
  -3  -5   5  588.81   12.95   0
   3   5  -5  595.93   13.69   0
   2   5  -5  289.97   12.24   0
   1   5  -5   -2.94   11.48   0
   0   5  -5  198.51   13.19   0
  -1   5  -5   50.08   12.83   0
  -1   5  -5   51.68   20.73   0
   2  -5   5    4.84   11.79   0
  -2   5  -5    6.37   12.45   0
  -3   5  -5   15.75   12.02   0
   3  -5   5   15.09   11.30   0
  -4   5  -5  163.49   12.20   0
   4  -5   5  142.54   12.02   0
   5  -5   5   33.84    9.88   0
   5  -5   5   22.49   14.27   0
  -5   5  -5   22.93    9.91   0
  -6   5  -5   -7.07    9.48   0
   6  -5   5    8.16    9.03   0
   6  -5   5    0.84   11.88   0
   7   4  -5   21.95    9.06   0
  -7  -4   5   -8.18    7.53   0
  -6  -4   5   18.23    8.53   0
   6   4  -5   14.36    6.60   0
  -5  -4   5  201.26   11.06   0
   5   4  -5  157.65   12.04   0
   4   4  -5    5.06   10.47   0
  -4  -4   5    3.68   10.12   0
  -3  -4   5   93.93   10.98   0
   3   4  -5   87.84   11.57   0
  -2  -4   5  494.67   13.36   0
   2   4  -5  454.65   13.93   0
   1   4  -5  427.64   13.58   0
  -1   4  -5 2484.35   20.77   0
  -1   4  -5 2353.07   39.71   0
   2  -4   5   33.80   12.66   0
  -2   4  -5   37.35   12.92   0
   3  -4   5  252.04   13.05   0
  -3   4  -5  242.98   12.98   0
  -4   4  -5   37.99   11.67   0
   4  -4   5   60.57   11.86   0
   4  -4   5   57.62   16.93   0
   5  -4   5  361.26   11.35   0
  -5   4  -5  313.37   11.83   0
   5  -4   5  288.06   15.23   0
  -6   4  -5    7.65    9.91   0
   6  -4   5   38.14    9.22   0
   6  -4   5   18.69   12.51   0
  -7   4  -5   10.76    8.90   0
   7  -4   5   16.83    8.81   0
   7  -4   5    5.95    9.86   0
   7   3  -5   82.69    9.90   0
   7   3  -5  141.06    9.42   0
  -7  -3   5   92.11    9.00   0
   6   3  -5    4.42    9.59   0
  -6  -3   5    9.38    8.31   0
   5   3  -5  196.21   11.88   0
  -5  -3   5  238.82   10.63   0
  -4  -3   5 1520.27   16.96   0
   4   3  -5 1528.22   18.33   0
  -3  -3   5  258.67   12.51   0
   3   3  -5  236.04   12.73   0
  -2  -3   5  426.53   13.89   0
   2   3  -5  411.39   14.51   0
   1   3  -5  175.30   13.83   0
   0   3  -5  137.47   17.70   0
  -1   3  -5   37.27   16.27   0
  -1   3  -5   40.24   23.87   0
   2  -3   5 1314.27   20.17   0
  -2   3  -5 1317.21   17.97   0
   3  -3   5  296.40   13.97   0
  -3   3  -5  288.69   14.32   0
  -4   3  -5    1.79   11.42   0
   4  -3   5    2.55   11.09   0
   5  -3   5  487.99   13.04   0
  -5   3  -5  478.13   13.67   0
  -6   3  -5   15.79    9.63   0
   6  -3   5   17.00   11.57   0
   6  -3   5   12.28    9.81   0
   7  -3   5    7.27   11.08   0
  -7   3  -5    7.76    9.17   0
   7  -3   5    9.61    8.72   0
   7   2  -5   48.44    8.82   0
   7   2  -5   63.15    9.36   0
  -7  -2   5   53.47    8.32   0
   6   2  -5   21.43    9.82   0
  -6  -2   5    1.76    8.43   0
   5   2  -5    2.29   10.53   0
  -5  -2   5  -13.80    9.06   0
   4   2  -5  763.96   14.78   0
  -4  -2   5  896.06   13.25   0
  -3  -2   5   26.65   12.17   0
   3   2  -5   20.97   12.54   0
  -2  -2   5  169.64   14.25   0
   2   2  -5  165.23   15.04   0
  -1  -2   5  297.17   21.01   0
   1   2  -5  297.47   17.17   0
   1   2  -5  284.17   16.83   0
   0   2  -5  320.47   21.70   0
  -1   2  -5   56.10   20.84   0
   1  -2   5   32.82   18.11   0
   1  -2   5   46.81   23.96   0
  -1   2  -5   48.05   22.65   0
   2  -2   5  877.81   20.60   0
  -2   2  -5  879.55   18.11   0
  -3   2  -5  837.68   16.42   0
   3  -2   5  837.38   16.07   0
   4  -2   5   47.12   11.92   0
  -4   2  -5   31.97   12.86   0
   5  -2   5   12.58   11.47   0
  -5   2  -5   20.92   11.82   0
  -6   2  -5   85.31   10.05   0
   6  -2   5   74.06    9.79   0
  -7   2  -5    0.68    8.91   0
   7  -2   5    8.84    9.03   0
   7   1  -5   33.16    8.43   0
  -7  -1   5    8.09    7.89   0
   7   1  -5   15.50    8.67   0
   6   1  -5   10.78   10.02   0
  -6  -1   5   25.81    9.18   0
   6   1  -5   16.66    6.85   0
  -5  -1   5   18.85   10.04   0
   5   1  -5   39.81   11.44   0
   5   1  -5    2.49    9.39   0
  -4  -1   5   39.04   10.71   0
   4   1  -5   48.33    9.97   0
   4   1  -5   25.97   12.71   0
   3   1  -5   36.55   13.61   0
   3   1  -5   32.01   12.34   0
  -3  -1   5   30.55   11.23   0
   2   1  -5 1197.02   16.95   0
   2   1  -5 1174.54   19.13   0
  -2  -1   5 1174.51   17.63   0
   0   1  -5    8.39   21.73   0
   0   1  -5    3.64   29.58   0
   0  -1   5    7.84   22.24   0
  -2   1  -5 8422.22   37.73   0
  -3   1  -5   18.51   15.35   0
   3  -1   5   -3.46   14.09   0
  -4   1  -5  616.63   14.90   0
   4  -1   5  629.74   14.47   0
  -5   1  -5  531.68   13.65   0
   5  -1   5  728.06   13.57   0
  -6   1  -5    3.21    9.40   0
   6  -1   5    5.27    9.30   0
  -7   1  -5   79.58    9.17   0
   7  -1   5   82.64    9.51   0
   7   0  -5   -6.46    8.35   0
   7   0  -5   10.70    8.74   0
  -7   0   5    1.86    7.93   0
   6   0  -5  108.47   10.45   0
  -6   0   5  124.83    9.48   0
   6   0  -5   89.45   10.10   0
   5   0  -5   -3.42   10.18   0
   5   0  -5    7.86   10.70   0
  -5   0   5    1.04    9.76   0
   4   0  -5   46.92    7.48   0
  -4   0   5   53.89   11.05   0
   4   0  -5   39.05   11.50   0
   3   0  -5 5985.95   26.77   0
   3   0  -5 6152.93   25.11   0
  -3   0   5 6126.87   25.49   0
  -2   0   5   89.02   14.62   0
   2   0  -5   85.84   14.66   0
   2   0  -5   87.99   15.68   0
   1   0  -5 4057.19   28.40   0
  -1   0   5 4074.08   25.43   0
  -1   0   5 4101.25   33.43   0
   1   0  -5 4081.80   34.71   0
   0   0   5 7545.06   41.12   0
   0   0  -5 7560.72   41.28   0
   1   0   5  116.97   22.59   0
   1   0   5  116.01   33.91   0
  -1   0  -5  119.95   29.31   0
  -3   0  -5  664.10   15.98   0
   3   0   5  667.32   16.08   0
  -4   0  -5  253.29   13.49   0
   4   0   5  264.97   13.85   0
   5   0   5   37.92   11.74   0
  -5   0  -5   37.38   11.06   0
   6   0   5   40.61   10.53   0
  -6   0  -5   36.27   10.31   0
   7   0   5    1.50    9.14   0
  -7   0  -5   11.88    8.72   0
  -7   1   5   57.52    8.24   0
   7  -1  -5   26.03    9.25   0
   7  -1  -5   68.14    8.87   0
   6  -1  -5   58.77    9.49   0
  -6   1   5   62.20    9.46   0
   6  -1  -5   71.45    9.34   0
   5  -1  -5   16.96   10.31   0
  -5   1   5   14.52    9.70   0
   5  -1  -5   -4.61   10.67   0
  -4   1   5  789.54   13.45   0
   4  -1  -5  705.75   11.15   0
   4  -1  -5  785.84   13.66   0
   3  -1  -5   14.78   12.24   0
   3  -1  -5    8.95   12.46   0
  -3   1   5   15.95   12.24   0
   2  -1  -5 4826.60   26.42   0
   2  -1  -5 4796.63   25.35   0
  -2   1   5 4807.84   25.96   0
  -2   1   5 4617.15   25.41   0
  -1   1   5 5746.36   36.37   0
   1  -1  -5 5790.82   37.06   0
  -1   1   5 5729.40   31.42   0
   1  -1  -5 5781.14   31.21   0
   0  -1  -5  497.16   33.71   0
   0   1   5  502.16   33.20   0
   0   1   5  488.73   23.87   0
   0  -1  -5  499.69   24.70   0
  -1  -1  -5    2.52   28.52   0
   1   1   5   12.81   28.29   0
  -2  -1  -5   82.67   18.20   0
   2   1   5   86.55   17.77   0
   3   1   5 4962.51   25.99   0
  -3  -1  -5 4780.09   26.63   0
   4   1   5  448.61   14.66   0
  -4  -1  -5  400.25   13.71   0
   5   1   5    0.20   11.56   0
  -5  -1  -5   11.59   10.85   0
  -6  -1  -5   33.66    9.85   0
   6   1   5   35.46   10.32   0
  -7  -1  -5  163.64   10.43   0
   7   1   5  232.90   10.75   0
   7  -2  -5    7.87    8.44   0
  -7   2   5   -1.73    7.86   0
   7  -2  -5    8.09    8.62   0
   6  -2  -5   43.21    8.87   0
   6  -2  -5   27.40    9.43   0
  -6   2   5   15.84    8.67   0
  -5   2   5   28.96   10.21   0
   5  -2  -5   -6.01   10.10   0
   5  -2  -5   17.87   10.39   0
  -4   2   5  200.27   11.27   0
   4  -2  -5  184.91   11.37   0
   4  -2  -5  207.02   12.55   0
  -3   2   5 1046.21   14.85   0
   3  -2  -5 1027.43   15.03   0
   3  -2  -5 1070.78   15.73   0
  -2   2   5  333.55   14.42   0
   2  -2  -5  316.01   14.73   0
   2  -2  -5  327.76   15.30   0
  -2   2   5  340.10   17.98   0
   1  -2  -5   14.25   19.40   0
  -1   2   5   25.20   18.29   0
   1  -2  -5   16.93   17.14   0
  -1   2   5   11.10   16.37   0
   0  -2  -5 3018.83   35.39   0
   0   2   5 2863.19   22.39   0
   0   2   5 2980.88   30.96   0
   0  -2  -5 2900.21   26.27   0
   2   2   5 1276.13   19.78   0
  -2  -2  -5 1251.29   23.70   0
   3   2   5  720.23   16.07   0
  -3  -2  -5  720.07   17.41   0
  -4  -2  -5   49.68   11.93   0
   4   2   5   31.88   12.25   0
   5   2   5   15.77   11.40   0
  -5  -2  -5  -10.08   10.75   0
   6   2   5   -1.51   10.13   0
  -6  -2  -5   15.71    9.03   0
   7   2   5   18.63    9.33   0
  -7  -2  -5    6.26    8.85   0
   7  -3  -5   39.86    9.02   0
   7  -3  -5   38.78    8.72   0
  -7   3   5   28.38    6.37   0
   6  -3  -5   38.23    9.37   0
  -6   3   5   31.01    8.72   0
   6  -3  -5   40.47    9.81   0
   5  -3  -5 1163.24   14.51   0
  -5   3   5 1118.80   14.86   0
   5  -3  -5 1124.24   15.96   0
  -4   3   5   15.41   11.60   0
   4  -3  -5   28.62   11.42   0
   4  -3  -5   19.44   11.16   0
  -3   3   5  265.29   12.31   0
   3  -3  -5  241.44   13.51   0
   3  -3  -5  266.10   12.30   0
   2  -3  -5  469.24   14.63   0
   2  -3  -5  482.43   14.87   0
  -2   3   5  457.50   14.21   0
  -2   3   5  477.90   14.96   0
  -1   3   5   36.70   14.87   0
  -1   3   5   46.08   14.31   0
   1  -3  -5   47.27   14.90   0
   1  -3  -5   38.68   15.14   0
   0   3   5 2048.37   21.70   0
   0   3   5 2143.36   23.18   0
   2   3   5    6.19   13.71   0
  -2  -3  -5    3.60   13.93   0
   3   3   5  639.86   14.68   0
  -3  -3  -5  608.65   15.57   0
   4   3   5  102.38   11.36   0
  -4  -3  -5   81.43   12.18   0
   5   3   5   55.65   11.44   0
  -5  -3  -5   35.31   11.28   0
  -6  -3  -5   29.82    9.66   0
   6   3   5   27.98   10.41   0
  -7  -3  -5   22.87    8.84   0
   7   3   5   18.96    9.41   0
  -7   4   5   14.63    5.50   0
   7  -4  -5   -1.96    9.07   0
   7  -4  -5    2.20    5.96   0
  -6   4   5  116.00    9.54   0
   6  -4  -5  121.33   10.35   0
   6  -4  -5  101.40    9.89   0
   5  -4  -5  140.95   10.35   0
  -5   4   5  158.63   10.88   0
   5  -4  -5  155.44   12.92   0
   4  -4  -5  239.96   11.99   0
  -4   4   5  238.83   11.72   0
   4  -4  -5  215.00   11.46   0
  -3   4   5   18.90   10.44   0
  -3   4   5   14.90   11.56   0
   3  -4  -5    4.41   11.91   0
   3  -4  -5    2.85   11.43   0
  -2   4   5  362.68   13.94   0
   2  -4  -5  347.00   10.02   0
   2  -4  -5  355.51   14.17   0
  -2   4   5  349.89   13.04   0
   1  -4  -5 3055.01   20.74   0
   1  -4  -5 2999.00   21.98   0
  -1   4   5 3029.44   20.56   0
  -1   4   5 3111.09   24.44   0
   0   4   5   29.75   16.84   0
   0   4   5    8.94   14.25   0
   2   4   5 1176.94   16.63   0
  -3  -4  -5  185.31   13.02   0
   3   4   5  230.49   12.75   0
  -4  -4  -5  117.25   11.82   0
   4   4   5  121.96   11.30   0
  -5  -4  -5  390.10   12.58   0
   5   4   5  394.08   12.69   0
  -6  -4  -5   13.16    9.25   0
   6   4   5   12.85    9.64   0
   7   4   5   11.20    9.07   0
  -7  -4  -5   -0.14    8.32   0
  -6   5   5   48.17    9.02   0
   6  -5  -5   68.96    8.94   0
   6  -5  -5   49.80   11.77   0
   5  -5  -5  499.40   12.32   0
   5  -5  -5  469.00   12.06   0
  -5   5   5  477.01   12.19   0
   4  -5  -5   18.90   13.21   0
   4  -5  -5   24.55   10.47   0
  -4   5   5   50.04   10.54   0
  -3   5   5   87.15   11.52   0
  -3   5   5  115.76   14.54   0
   3  -5  -5  107.79   11.70   0
   3  -5  -5  101.25   14.38   0
  -2   5   5  741.29   14.14   0
   2  -5  -5  742.80   13.08   0
   2  -5  -5  731.18   16.77   0
  -2   5   5  707.71   13.09   0
   1  -5  -5  198.07   13.34   0
  -1   5   5  163.74   12.59   0
  -1   5   5  164.34   12.51   0
   0   5   5 1420.01   16.21   0
   0   5   5 1418.51   17.48   0
   2   5   5    0.37   12.36   0
   3   5   5  262.32   11.92   0
  -4  -5  -5   87.31   11.36   0
   4   5   5  103.78   11.17   0
   5   5   5  172.52   10.75   0
  -5  -5  -5  183.81   11.40   0
   6   5   5    9.04    9.26   0
  -6  -5  -5    0.14    9.35   0
   7   5   5    9.44    9.14   0
  -7  -5  -5    2.03    8.27   0
   6  -6  -5   13.35    8.50   0
   6  -6  -5    0.38    8.42   0
  -6   6   5    1.97    8.45   0
   5  -6  -5   33.04    6.19   0
   5  -6  -5   14.83    9.33   0
  -5   6   5   32.23    8.58   0
   4  -6  -5   35.82    9.67   0
  -4   6   5   22.15   10.18   0
   4  -6  -5   37.71   12.26   0
  -3   6   5   77.09   11.05   0
   3  -6  -5   97.04   10.78   0
  -3   6   5   81.97   10.64   0
   3  -6  -5   83.24   11.74   0
  -2   6   5   15.47   11.02   0
  -2   6   5   16.50   11.33   0
   2  -6  -5   24.39   11.45   0
   2  -6  -5   21.11   11.73   0
  -1   6   5  254.35   14.19   0
  -1   6   5  247.56   12.11   0
   0   6   5  121.03   11.92   0
   0   6   5  112.34   12.58   0
   2   6   5  132.70   11.31   0
   3   6   5   76.43   11.25   0
   4   6   5    0.82   10.16   0
   5   6   5  107.40    9.94   0
  -5  -6  -5  119.26   10.59   0
   6   6   5    3.01    8.57   0
  -6  -6  -5    7.12    8.57   0
   5  -7  -5   28.88   10.66   0
  -5   7   5   31.45    8.63   0
   5  -7  -5   13.88    8.76   0
   4  -7  -5   -8.29    9.23   0
  -4   7   5    3.85    8.76   0
   4  -7  -5   -3.45    9.02   0
  -3   7   5 1088.49   17.58   0
  -3   7   5 1141.63   13.66   0
   3  -7  -5 1157.41   13.40   0
   3  -7  -5 1191.92   17.49   0
   2  -7  -5  -13.99   10.44   0
  -2   7   5   12.77   10.39   0
  -2   7   5   13.72   13.49   0
  -1   7   5   55.39    8.27   0
  -1   7   5   68.50   11.18   0
   0   7   5   95.39   11.53   0
   0   7   5  112.61   11.89   0
   1   7   5   83.44    8.74   0
   2   7   5   21.28   10.55   0
   3   7   5  579.59   12.96   0
   4   7   5    8.58    9.57   0
   5   7   5   35.76    9.19   0
   6   7   5   53.85    9.40   0
   5  -8  -5   43.14    8.60   0
   5  -8  -5   14.44   10.83   0
  -5   8   5   22.53    8.27   0
   4  -8  -5  240.90   10.98   0
  -4   8   5  213.37   10.33   0
   3  -8  -5   23.55    9.42   0
  -3   8   5   17.24   11.69   0
  -3   8   5   19.03    6.81   0
  -2   8   5  209.93   10.91   0
  -2   8   5  200.53   10.30   0
  -1   8   5   69.85    7.74   0
  -1   8   5   72.41   10.63   0
   0   8   5   -5.78   10.35   0
   0   8   5    7.67   10.56   0
   1   8   5 1548.27   15.97   0
   2   8   5   21.94    9.43   0
   3   8   5    7.69    9.59   0
   4   8   5    1.34    9.25   0
   5   8   5   10.77    8.56   0
   6   8   5    7.29    8.50   0
  -4   9   5    0.70    7.85   0
   4  -9  -5    6.69    7.71   0
  -3   9   5   11.41   10.73   0
  -3   9   5    8.31    8.69   0
   3  -9  -5    7.42    8.85   0
  -2   9   5    2.66   11.08   0
  -2   9   5   -5.41    9.25   0
  -1   9   5    2.88    9.59   0
  -1   9   5   -8.89    9.43   0
   0   9   5  139.93   10.23   0
   0   9   5  173.05   10.80   0
   1   9   5   52.98   10.28   0
   1   9   5   53.30    9.91   0
   2   9   5  229.25   11.28   0
   2   9   5  217.86   10.14   0
   3   9   5   13.42    9.03   0
   4   9   5   16.48    8.81   0
   5   9   5   11.44    8.59   0
  -3  10   5   18.36    7.95   0
  -3  10   5    9.42   10.71   0
  -2  10   5   33.12    8.58   0
  -2  10   5   26.12   10.92   0
  -1  10   5  -17.93    8.69   0
  -1  10   5   12.73    9.26   0
   0  10   5   30.48   11.78   0
   0  10   5   26.07    8.98   0
   1  10   5  350.72   12.00   0
   1  10   5  270.58   10.65   0
   2  10   5   27.70    8.92   0
   2  10   5   -7.25    8.03   0
   3  10   5   46.08    8.96   0
   4  10   5    8.29    8.29   0
  -2  11   5   12.90   10.33   0
  -2  11   5   14.27    8.13   0
  -1  11   5   16.85    8.24   0
  -1  11   5    2.61   10.55   0
   0  11   5   41.33    8.65   0
   0  11   5   34.70    9.60   0
   1  11   5  -16.31    8.28   0
   1  11   5    9.72    9.17   0
   1  11   5    5.73    8.08   0
   2  11   5   13.86    8.23   0
   2  11   5    6.70    8.13   0
   3  11   5    7.46    8.42   0
   3  11   5   -5.35    8.17   0
   0  11  -6    5.59    8.14   0
   0  11  -6    6.72    7.81   0
   0  11  -6    8.37   11.96   0
   3  10  -6   -2.28    6.20   0
   2  10  -6   12.50    8.69   0
   1  10  -6   -4.16    9.10   0
   1  10  -6   31.15    8.74   0
   0  10  -6   19.72    8.99   0
   0  10  -6   10.11    8.50   0
  -1  10  -6   54.54    9.62   0
  -1  10  -6   49.06   24.99   0
  -2  10  -6    4.70    5.97   0
  -3  10  -6   40.43    8.47   0
   4   9  -6   37.59    8.92   0
   3   9  -6    1.32    8.87   0
   2   9  -6  -16.60    8.68   0
   1   9  -6   77.37   10.13   0
   1   9  -6   81.19    9.52   0
   0   9  -6   12.65   10.01   0
  -1   9  -6   19.50   19.94   0
  -1   9  -6   11.67   18.04   0
  -1   9  -6   24.17    9.80   0
  -2   9  -6   43.92    9.45   0
  -3   9  -6   61.77    9.23   0
  -4   9  -6   60.00    8.87   0
   5   8  -6   11.30    8.57   0
   4   8  -6    9.47    8.75   0
   3   8  -6    9.01    8.87   0
   2   8  -6   15.81    9.94   0
   1   8  -6  190.31   10.29   0
   1   8  -6  200.20   11.17   0
   0   8  -6  223.51   11.09   0
  -1   8  -6   -0.20   16.70   0
  -1   8  -6   -1.63   10.14   0
  -1   8  -6   12.13   17.58   0
  -2   8  -6   57.27    9.61   0
  -3   8  -6   21.71    9.28   0
   4  -8   6   77.65    9.46   0
  -4   8  -6   69.63    9.69   0
   5  -8   6   69.09    9.45   0
  -5   8  -6  123.09    9.63   0
   5   7  -6    8.65    8.61   0
   4   7  -6   68.43    9.58   0
   3   7  -6   82.18   10.18   0
   2   7  -6   23.22   10.14   0
   1   7  -6  659.09   13.51   0
   0   7  -6   22.12   11.53   0
  -1   7  -6  159.95   12.49   0
  -1   7  -6  149.01   20.72   0
  -2   7  -6  846.24   14.34   0
   3  -7   6   49.40    9.72   0
  -3   7  -6   24.30    9.94   0
   4  -7   6   31.47    9.54   0
  -4   7  -6    9.46    9.43   0
   5  -7   6   96.17    9.32   0
  -5   7  -6   85.80    9.95   0
  -6  -6   6    8.47    7.61   0
   6   6  -6    2.84    8.73   0
  -5  -6   6  -10.27    8.34   0
   5   6  -6   25.65    9.26   0
   4   6  -6    2.78   10.07   0
   3   6  -6   97.26   10.93   0
   2   6  -6   44.85   10.76   0
   1   6  -6   13.54   10.51   0
   0   6  -6   17.88   11.49   0
  -1   6  -6   22.02   11.97   0
  -1   6  -6   26.76   19.33   0
  -2   6  -6  278.66   12.68   0
   3  -6   6   40.88   11.55   0
  -3   6  -6   22.38   11.60   0
   4  -6   6   40.96    9.86   0
  -4   6  -6   31.86    9.92   0
   5  -6   6   39.97    9.48   0
  -5   6  -6   43.80    9.68   0
  -6   6  -6    6.22    8.87   0
   6  -6   6    6.75    8.50   0
  -6  -5   6   25.27    8.35   0
   6   5  -6   17.50    9.98   0
  -5  -5   6   45.58    9.40   0
   5   5  -6   28.81    6.52   0
  -4  -5   6  114.25   10.21   0
   4   5  -6  121.01   11.13   0
  -3  -5   6  267.53   11.79   0
   3   5  -6  238.44   12.45   0
   2   5  -6  641.99   13.85   0
   1   5  -6  241.18   12.67   0
   0   5  -6   26.57   13.66   0
   0   5  -6   51.41   15.81   0
  -1   5  -6 1360.11   16.88   0
  -1   5  -6 1293.38   29.06   0
  -2   5  -6  432.69   13.76   0
   2  -5   6  422.32   13.65   0
   3  -5   6   37.60   11.51   0
  -3   5  -6   26.19   11.53   0
  -4   5  -6  295.13   12.43   0
   4  -5   6  306.59   12.00   0
   5  -5   6  187.62   10.56   0
   5  -5   6  185.58   18.50   0
  -5   5  -6  186.07   10.59   0
  -6   5  -6   85.64   10.04   0
   6  -5   6   77.65    9.68   0
   6  -5   6  103.48   13.73   0
  -6  -4   6   87.02    9.18   0
   6   4  -6   91.72   10.15   0
  -5  -4   6  262.29   11.59   0
   5   4  -6  274.92   12.58   0
   4   4  -6   35.62   11.87   0
  -4  -4   6   39.44   10.34   0
  -3  -4   6 1281.26   15.25   0
   3   4  -6 1094.09   15.93   0
   2   4  -6  415.99   14.07   0
  -2  -4   6  454.29   13.47   0
   1   4  -6  284.33   13.24   0
   0   4  -6   79.84   14.17   0
  -1   4  -6  209.16   17.03   0
  -1   4  -6  196.80   22.06   0
   2  -4   6  604.54   15.61   0
  -2   4  -6  595.10   14.72   0
   3  -4   6  262.23   12.84   0
  -3   4  -6  256.56   13.05   0
   4  -4   6   25.44   11.13   0
   4  -4   6   27.23   17.80   0
  -4   4  -6   28.52   11.77   0
   5  -4   6   94.24   14.41   0
  -5   4  -6   79.53   10.66   0
   5  -4   6   70.65   12.82   0
  -6   4  -6   32.06    9.74   0
   6  -4   6   14.05    9.18   0
   6  -4   6   15.43   12.68   0
   7  -4   6   23.64   10.34   0
  -7   4  -6   26.94    8.79   0
   7  -4   6   23.99    8.64   0
   7   3  -6   45.14    9.10   0
   7   3  -6   33.45    8.28   0
  -7  -3   6   41.00    8.01   0
   6   3  -6    3.95    9.03   0
  -6  -3   6   -0.12    7.85   0
  -5  -3   6  219.99   10.92   0
   5   3  -6  199.89   12.37   0
   4   3  -6  957.90   16.43   0
  -4  -3   6 1273.11   15.27   0
  -3  -3   6   95.53   11.14   0
   3   3  -6   86.12   12.01   0
  -2  -3   6  222.86   13.62   0
   2   3  -6  224.53   14.69   0
   1   3  -6  155.49   13.07   0
   1   3  -6  154.31   12.98   0
   0   3  -6  532.70   17.71   0
  -1   3  -6 3187.04   34.65   0
  -1   3  -6 3551.75   24.21   0
   2  -3   6  275.20   18.00   0
  -2   3  -6  267.46   15.14   0
   2  -3   6  263.74   28.36   0
  -3   3  -6    3.63   12.75   0
   3  -3   6    9.86   12.41   0
  -4   3  -6   65.20   12.22   0
   4  -3   6   57.26   12.08   0
  -5   3  -6  625.65   13.94   0
   5  -3   6  647.00   13.12   0
   6  -3   6    5.52    9.59   0
  -6   3  -6    3.18    9.32   0
   7  -3   6   13.33   11.30   0
   7  -3   6   35.26    8.77   0
  -7   3  -6    7.68    6.41   0
   7   2  -6   20.15    6.53   0
   7   2  -6   14.64    8.41   0
  -7  -2   6   15.91    8.06   0
   6   2  -6   12.22    8.21   0
  -6  -2   6    2.26    8.38   0
   6   2  -6   25.27   10.15   0
  -5  -2   6   10.04    9.99   0
   5   2  -6   13.06   11.32   0
   5   2  -6    5.94    8.97   0
   4   2  -6   66.74   12.42   0
  -4  -2   6   76.43   10.85   0
  -3  -2   6   88.92   11.97   0
   3   2  -6   79.05   13.26   0
  -2  -2   6  646.68   15.16   0
   2   2  -6  638.20   16.64   0
   2   2  -6  634.21   14.10   0
   1   2  -6   26.21   14.12   0
   1   2  -6   14.86   14.70   0
  -1  -2   6   31.31   15.16   0
   0  -2   6  762.54   19.89   0
   0   2  -6  738.09   23.09   0
   0   2  -6  740.53   18.50   0
   1  -2   6 1693.76   23.37   0
  -1   2  -6 1679.94   22.36   0
   1  -2   6 1666.37   28.17   0
  -1   2  -6 1648.21   26.48   0
   2  -2   6   81.81   18.97   0
   2  -2   6   82.04   14.57   0
  -2   2  -6   91.16   17.29   0
  -3   2  -6 2138.66   19.67   0
   3  -2   6 2162.89   19.26   0
  -4   2  -6 1880.93   18.32   0
   4  -2   6 1779.80   17.58   0
  -5   2  -6   15.66   11.57   0
   5  -2   6   11.46   11.24   0
  -6   2  -6   85.25   10.27   0
   6  -2   6   99.12    9.81   0
   7  -2   6    3.69    8.57   0
  -7   2  -6   -6.24    8.52   0
  -7  -1   6    9.78    7.70   0
   7   1  -6    8.12    8.42   0
   7   1  -6   -0.68    8.73   0
  -6  -1   6   -7.95    7.99   0
   6   1  -6   -9.34    8.78   0
   6   1  -6   11.09    9.78   0
   5   1  -6  863.48   13.77   0
  -5  -1   6  880.43   14.06   0
   5   1  -6  817.05   15.40   0
  -4  -1   6  134.17   11.06   0
   4   1  -6  124.41   12.67   0
   4   1  -6  131.29   11.09   0
  -3  -1   6   -2.26   12.24   0
   3   1  -6   13.09   11.56   0
   3   1  -6   15.92   14.15   0
  -2  -1   6 4074.41   26.29   0
   2   1  -6 4078.60   26.44   0
   2   1  -6 3656.78   21.79   0
  -1  -1   6 6287.61   37.05   0
   1   1  -6 6059.74   36.16   0
   1   1  -6 6187.77   30.29   0
   0   1  -6  165.40   20.90   0
   0   1  -6  153.89   25.94   0
   0  -1   6  163.63   24.51   0
  -1   1  -6  640.16   25.64   0
   1  -1   6  640.43   26.36   0
   1  -1   6  639.54   24.44   0
  -1   1  -6  630.68   24.87   0
  -2   1  -6  282.42   20.69   0
   2  -1   6  270.12   16.59   0
   3  -1   6 3623.33   25.73   0
  -3   1  -6 3537.28   24.15   0
  -4   1  -6    5.53   12.44   0
   4  -1   6   23.72   12.58   0
  -5   1  -6   17.05   11.09   0
   5  -1   6   26.07   11.41   0
   6  -1   6    5.14    9.53   0
  -6   1  -6    6.00    9.32   0
   7  -1   6   38.85    9.02   0
  -7   1  -6   16.19    8.90   0
  -7   0   6  -10.87    7.71   0
   7   0  -6    6.37    8.94   0
   7   0  -6   12.92    8.53   0
   6   0  -6   44.20    9.71   0
  -6   0   6   52.26    8.73   0
   6   0  -6   79.14    9.96   0
   5   0  -6   10.24   10.98   0
   5   0  -6   33.83   10.34   0
  -5   0   6    8.00    9.79   0
  -4   0   6   19.73   10.34   0
   4   0  -6   15.21   10.65   0
   4   0  -6    9.92   11.34   0
   3   0  -6 1158.29   17.06   0
  -3   0   6 1199.53   15.19   0
   3   0  -6 1162.49   14.59   0
   2   0  -6 1429.61   19.26   0
   2   0  -6 1436.53   17.27   0
  -2   0   6 1461.91   18.33   0
  -1   0   6 1361.57   20.38   0
  -1   0   6 1305.61   23.08   0
   1   0  -6 1374.09   24.44   0
   1   0  -6 1361.18   20.21   0
  -1   0  -6 1282.26   38.12   0
   1   0   6 1177.41   23.68   0
   1   0   6 1224.26   38.99   0
   2   0   6   98.60   21.05   0
  -2   0  -6   90.37   20.64   0
  -3   0  -6 7295.22   32.23   0
   3   0   6 7711.79   31.34   0
  -4   0  -6  944.58   17.85   0
   4   0   6 1022.61   15.74   0
  -5   0  -6   -7.56   11.06   0
   5   0   6   21.64   11.47   0
   6   0   6  403.23   11.43   0
  -6   0  -6  313.67   11.19   0
  -7   0  -6   -8.63    9.07   0
   7   0   6   -9.87    9.19   0
   7  -1  -6    6.80    8.60   0
   7  -1  -6   12.85    8.61   0
  -7   1   6    9.77    7.92   0
   6  -1  -6    7.92    8.73   0
   6  -1  -6   30.98    9.17   0
  -6   1   6   23.57    8.60   0
  -5   1   6  138.22   10.78   0
   5  -1  -6  131.04   10.91   0
   5  -1  -6  114.68   11.38   0
   4  -1  -6  475.17   12.30   0
  -4   1   6  488.79   12.58   0
   4  -1  -6  465.41   13.08   0
   3  -1  -6 1142.44   15.48   0
  -3   1   6 1103.52   16.27   0
   3  -1  -6 1116.29   16.55   0
  -2   1   6 3393.70   21.75   0
  -2   1   6 3457.85   23.14   0
   2  -1  -6 3470.27   23.27   0
   2  -1  -6 3534.05   21.48   0
   1  -1  -6   84.38   16.93   0
   1  -1  -6   86.71   23.47   0
  -1   1   6   86.83   18.53   0
  -1   1   6   77.56   15.92   0
   0  -1  -6  874.66   31.32   0
   0   1   6  873.03   30.35   0
   0   1   6  870.71   21.02   0
   0  -1  -6  875.52   22.02   0
   1   1   6    1.76   27.56   0
   1   1   6    6.93   19.04   0
   2   1   6  288.64   20.96   0
  -2  -1  -6  301.40   18.51   0
  -3  -1  -6  296.55   15.31   0
   3   1   6  297.19   15.26   0
  -4  -1  -6  508.66   14.54   0
   4   1   6  579.02   14.42   0
  -5  -1  -6  169.74   12.23   0
   5   1   6  219.12   12.49   0
  -6  -1  -6  304.32   10.99   0
   6   1   6  347.24   11.59   0
  -7  -1  -6    7.25    8.88   0
   7   1   6   -1.31    9.13   0
   7  -2  -6  114.99    9.63   0
  -7   2   6  123.97    7.04   0
   7  -2  -6  146.35    9.08   0
  -6   2   6   22.14    8.71   0
   6  -2  -6   38.47    9.00   0
   6  -2  -6   40.14    9.04   0
   5  -2  -6  139.84   10.90   0
  -5   2   6  140.61   10.47   0
   5  -2  -6  143.68   10.70   0
  -4   2   6 1226.30   15.10   0
   4  -2  -6 1178.56   15.15   0
   4  -2  -6 1233.23   15.74   0
  -3   2   6  155.85   13.36   0
   3  -2  -6  151.65   12.69   0
   3  -2  -6  158.77   13.01   0
  -2   2   6  151.35   14.09   0
   2  -2  -6  125.89   13.85   0
   2  -2  -6  128.69   14.01   0
  -2   2   6  139.79   13.10   0
  -1   2   6  654.12   17.02   0
  -1   2   6  647.22   18.43   0
   1  -2  -6  678.61   17.59   0
   1  -2  -6  665.89   19.12   0
   0  -2  -6  110.16   24.44   0
   0   2   6  113.39   19.59   0
   0  -2  -6  112.21   17.28   0
   0   2   6  110.09   16.82   0
   1   2   6  847.23   21.36   0
   2   2   6   97.98   15.17   0
  -2  -2  -6   89.72   18.87   0
  -3  -2  -6  166.81   15.15   0
   3   2   6  183.24   17.14   0
   4   2   6  372.42   14.07   0
  -4  -2  -6  328.93   14.22   0
  -5  -2  -6   19.86   10.86   0
   5   2   6    2.95   11.27   0
   6   2   6  216.15   11.50   0
  -6  -2  -6  190.37   10.94   0
   7   2   6   68.86    9.43   0
  -7  -2  -6   49.41    8.52   0
  -7   3   6    5.30    7.89   0
   7  -3  -6    2.57    8.35   0
   7  -3  -6    7.10    8.24   0
   6  -3  -6   14.29    9.33   0
  -6   3   6   -0.62    8.83   0
   6  -3  -6   17.10    8.77   0
   5  -3  -6  118.91   10.01   0
  -5   3   6  108.37   10.58   0
   5  -3  -6  103.76   10.64   0
   4  -3  -6   11.67   10.71   0
   4  -3  -6   15.10   11.05   0
  -4   3   6   10.12   11.09   0
  -3   3   6    2.06   11.84   0
   3  -3  -6   12.84   11.47   0
  -3   3   6    1.41   10.78   0
   3  -3  -6   12.52   11.85   0
   2  -3  -6  184.88   13.90   0
   2  -3  -6  155.99   13.16   0
  -2   3   6  175.30   13.46   0
  -2   3   6  170.68   13.91   0
   1  -3  -6  340.33   15.11   0
  -1   3   6  349.53   14.15   0
  -1   3   6  338.98   14.94   0
   1  -3  -6  354.23   15.13   0
   0   3   6  231.31   15.32   0
   0   3   6  223.44   16.18   0
   2   3   6   69.54   14.30   0
  -3  -3  -6   14.71   12.87   0
   3   3   6   21.37   12.54   0
   4   3   6  160.93   11.96   0
  -4  -3  -6  127.75   12.60   0
   5   3   6  317.00   13.36   0
  -5  -3  -6  277.14   13.25   0
   6   3   6   -4.06    9.67   0
  -6  -3  -6   20.22   11.29   0
   7   3   6   55.47    9.18   0
  -7  -3  -6   54.43    9.25   0
   6  -4  -6   65.11    9.23   0
  -6   4   6   29.39    9.42   0
   6  -4  -6   40.80    9.49   0
  -5   4   6   70.58   10.69   0
   5  -4  -6   84.37   10.61   0
   5  -4  -6   81.92   10.52   0
  -4   4   6  603.76   13.51   0
   4  -4  -6  605.48   15.89   0
   4  -4  -6  632.66   13.30   0
   3  -4  -6  308.20   12.33   0
  -3   4   6  281.23   12.46   0
   3  -4  -6  298.83   13.00   0
  -3   4   6  287.39   12.48   0
  -2   4   6  226.75   13.56   0
   2  -4  -6  227.58   13.32   0
   2  -4  -6  242.88   14.19   0
  -2   4   6  227.18   12.35   0
   1  -4  -6  171.30   14.25   0
  -1   4   6  173.46   13.71   0
   1  -4  -6  169.23   17.32   0
  -1   4   6  169.55   14.49   0
   0   4   6 3238.19   21.44   0
   0   4   6 3249.02   22.30   0
   2   4   6  334.75   14.31   0
   3   4   6  720.07   15.02   0
  -3  -4  -6  598.56   15.08   0
  -4  -4  -6   71.25   11.98   0
   4   4   6   96.86   11.47   0
  -5  -4  -6  386.20   13.92   0
   5   4   6  486.11   13.16   0
   6   4   6   15.02   10.26   0
  -6  -4  -6   -1.76    9.69   0
   7   4   6   37.05    9.43   0
  -7  -4  -6   51.71    8.80   0
  -6   5   6   72.70    7.04   0
   6  -5  -6  120.91    9.35   0
   6  -5  -6  105.26   11.89   0
   5  -5  -6  370.38    9.03   0
   5  -5  -6  373.85   12.53   0
  -5   5   6  363.58   11.55   0
   4  -5  -6   21.00   10.57   0
   4  -5  -6   16.09    9.96   0
  -4   5   6   31.43   10.35   0
  -3   5   6  253.62   11.99   0
   3  -5  -6  252.17   12.38   0
  -3   5   6  237.13   11.74   0
   3  -5  -6  225.56   12.30   0
   2  -5  -6  870.78   13.98   0
   2  -5  -6  866.10   17.33   0
  -2   5   6  851.36   13.82   0
  -2   5   6  827.98   17.38   0
   1  -5  -6  152.85   13.41   0
  -1   5   6  133.74   13.45   0
  -1   5   6  144.18   12.72   0
   0   5   6 2359.78   18.86   0
   0   5   6 2365.64   21.17   0
   2   5   6   88.18   12.05   0
   3   5   6   29.58   11.14   0
  -4  -5  -6  162.72   12.22   0
   4   5   6  147.65   11.65   0
  -5  -5  -6  131.95   11.27   0
   5   5   6  156.77   10.64   0
  -6  -5  -6   18.93    9.19   0
   6   5   6   24.02    9.20   0
  -7  -5  -6   19.93    8.54   0
   7   5   6   51.58    9.17   0
  -6   6   6    6.46    8.39   0
   6  -6  -6   -9.79    8.28   0
   6  -6  -6    0.02   10.42   0
  -5   6   6    0.07    8.71   0
   5  -6  -6    5.07    6.40   0
   5  -6  -6   -0.44   11.57   0
  -4   6   6  377.47   11.68   0
   4  -6  -6  387.94   14.15   0
   4  -6  -6  376.70   11.55   0
  -3   6   6  188.75   14.41   0
   3  -6  -6  205.59   11.40   0
   3  -6  -6  194.66   12.27   0
  -3   6   6  186.37   11.11   0
  -2   6   6  566.32   12.60   0
   2  -6  -6  587.85   13.33   0
  -2   6   6  570.11   13.85   0
   2  -6  -6  560.95   14.02   0
   1  -6  -6  287.98   12.36   0
  -1   6   6  269.80   12.26   0
  -1   6   6  273.73   11.71   0
   0   6   6  219.67   11.88   0
   0   6   6  237.45   13.03   0
   1   6   6 1651.67   16.12   0
   2   6   6 1742.95   15.84   0
   3   6   6  743.03   14.11   0
   4   6   6  -18.16   10.34   0
  -5  -6  -6   33.07   10.05   0
   5   6   6   19.30   10.03   0
  -6  -6  -6   14.74    9.34   0
   6   6   6   21.38    8.97   0
  -5   7   6   84.07    9.28   0
   5  -7  -6   86.46    9.47   0
   5  -7  -6   92.59   12.03   0
   4  -7  -6   30.84    6.58   0
   4  -7  -6   23.46    9.36   0
  -4   7   6    5.35    9.09   0
  -3   7   6   44.78   10.76   0
   3  -7  -6   54.52    9.88   0
  -3   7   6   56.39   10.10   0
   3  -7  -6   45.06   12.98   0
   2  -7  -6  317.96   11.91   0
  -2   7   6  318.16   12.40   0
  -2   7   6  333.53   14.90   0
  -1   7   6  682.00   13.48   0
  -1   7   6  774.22   16.29   0
   0   7   6  162.12   11.78   0
   0   7   6  133.77   14.43   0
   1   7   6  403.88   12.83   0
   2   7   6   58.85   10.70   0
   3   7   6   45.51   10.67   0
   4   7   6    6.73    9.76   0
   5   7   6  103.47   10.01   0
   6   7   6   20.59    8.58   0
   5  -8  -6    0.78    8.47   0
   5  -8  -6    3.79   10.18   0
  -5   8   6    3.95    8.10   0
   4  -8  -6   29.59   10.73   0
  -4   8   6   37.02    8.88   0
   4  -8  -6   28.05    9.19   0
   3  -8  -6   -2.04    8.96   0
  -3   8   6   -6.64    8.77   0
  -3   8   6   16.06   11.19   0
   2  -8  -6  150.11   10.19   0
  -2   8   6  111.71   10.48   0
  -2   8   6  135.12   11.04   0
  -1   8   6   28.93   10.70   0
  -1   8   6    7.38   13.31   0
   0   8   6  457.05   12.63   0
   0   8   6  480.94   14.98   0
   1   8   6   60.70   10.87   0
   1   8   6   70.43   10.70   0
   2   8   6  388.45   11.84   0
   3   8   6  182.64   10.87   0
   4   8   6   27.22    8.89   0
   5   8   6   85.91    9.69   0
   6   8   6    3.49    8.57   0
   4  -9  -6    7.63    8.29   0
  -4   9   6    6.54    8.09   0
  -3   9   6  294.52   12.81   0
   3  -9  -6  260.56   10.82   0
  -3   9   6  239.66   10.21   0
  -2   9   6   67.67    9.43   0
  -2   9   6   93.89    9.75   0
  -1   9   6  189.47   10.55   0
  -1   9   6  239.24   12.95   0
   0   9   6   30.28   10.05   0
   0   9   6   -2.01    9.59   0
   1   9   6   11.88    9.73   0
   1   9   6   17.41   10.93   0
   2   9   6  111.36   10.62   0
   2   9   6   75.99   10.05   0
   3   9   6    2.11    8.54   0
   4   9   6    9.04    8.75   0
   5   9   6   11.20    8.76   0
  -3  10   6   17.07    8.18   0
  -3  10   6   23.19   10.77   0
  -2  10   6   15.77    8.63   0
  -2  10   6   20.99   10.90   0
  -1  10   6  141.77   10.04   0
  -1  10   6  118.72    9.23   0
   0  10   6    9.10    9.13   0
   0  10   6   23.71    9.61   0
   1  10   6    3.31    9.60   0
   1  10   6    5.24    9.27   0
   2  10   6   -1.04    8.74   0
   2  10   6    9.32    9.11   0
   3  10   6   33.25    8.74   0
   4  10   6   12.86    8.25   0
  -2  11   6    3.95    8.02   0
  -2  11   6    9.11    8.79   0
  -1  11   6    1.09    8.79   0
  -1  11   6   12.44    7.93   0
   0  11   6  148.92    9.63   0
   0  11   6  162.04   10.40   0
   1  11   6    7.59    8.91   0
   1  11   6    7.98    8.14   0
   1  11   6   10.61    8.36   0
   2  11   6   12.80    8.33   0
   2  11   6   -2.30    8.52   0
   2  11   6    6.53    8.53   0
   3  11   6   14.78    8.91   0
   3  11   6   20.27    8.50   0
   2  10  -7   -6.23    8.31   0
   1  10  -7   37.46    8.74   0
   1  10  -7   41.21    9.19   0
   0  10  -7   23.16   12.47   0
   0  10  -7   22.30    8.73   0
   0  10  -7   32.64    8.09   0
  -1  10  -7   34.46    8.92   0
  -2  10  -7   25.93    8.80   0
  -3  10  -7   90.64    9.28   0
   4   9  -7    1.98    8.77   0
   3   9  -7   23.25    8.72   0
   2   9  -7    5.45    8.76   0
   1   9  -7   14.25    8.90   0
   1   9  -7    4.39    9.11   0
   0   9  -7   59.90    9.54   0
   0   9  -7   28.33   12.58   0
   0   9  -7   26.99    6.22   0
  -1   9  -7   -4.93    9.03   0
  -1   9  -7    1.70   21.82   0
  -1   9  -7    1.75   21.60   0
  -2   9  -7   17.07    9.21   0
  -3   9  -7  113.91    9.51   0
  -4   9  -7   93.07    9.32   0
   4   8  -7   11.02    8.32   0
   3   8  -7   40.41    8.98   0
   2   8  -7    2.33    9.33   0
   1   8  -7   11.45    9.67   0
   1   8  -7   28.39    9.17   0
   0   8  -7   18.40   12.64   0
   0   8  -7    6.72    9.85   0
  -1   8  -7  339.44   11.22   0
  -1   8  -7  317.64   22.12   0
  -2   8  -7   34.00    9.04   0
  -3   8  -7   25.12    9.36   0
   4  -8   7  144.90   10.19   0
  -4   8  -7  168.61   10.24   0
   5  -8   7   38.30    8.47   0
  -5   8  -7   10.79    8.98   0
   5   7  -7   11.85    8.58   0
   4   7  -7    2.53    9.03   0
   3   7  -7   29.65    9.68   0
   2   7  -7  278.05   11.64   0
   1   7  -7   69.94   10.90   0
   0   7  -7    8.88   12.22   0
   0   7  -7   -1.01   11.46   0
  -1   7  -7   22.79   11.15   0
  -1   7  -7    8.22   18.69   0
  -2   7  -7   56.71   10.83   0
  -3   7  -7    3.33    9.95   0
   4  -7   7   11.11    9.41   0
  -4   7  -7    2.75    9.48   0
   5  -7   7  103.73    9.59   0
  -5   7  -7   93.60    9.72   0
   6   6  -7   -3.91    8.63   0
  -6  -6   7   -8.32    7.86   0
  -5  -6   7   16.76    8.21   0
   5   6  -7   31.30    9.03   0
   4   6  -7    2.55    9.67   0
   3   6  -7   -7.46    9.73   0
   2   6  -7  117.31   11.43   0
   1   6  -7  185.57   11.35   0
   0   6  -7  556.85   16.14   0
   0   6  -7  660.78   16.34   0
  -1   6  -7  268.67   12.43   0
  -1   6  -7  237.10   20.78   0
  -2   6  -7   85.36   11.44   0
   3  -6   7  496.22   12.31   0
  -3   6  -7  460.65   13.09   0
   4  -6   7  278.23   11.32   0
  -4   6  -7  271.76   11.46   0
  -5   6  -7   92.07   10.04   0
   5  -6   7  114.39    9.74   0
  -6   6  -7   18.70    9.09   0
   6  -6   7   33.30    8.49   0
   6   5  -7   19.09    9.52   0
  -6  -5   7   36.99    8.53   0
  -5  -5   7   41.07    9.12   0
   5   5  -7   14.40   10.08   0
  -4  -5   7    8.44    9.19   0
   4   5  -7    7.58    9.73   0
   3   5  -7  173.77   11.99   0
  -3  -5   7  200.86   11.34   0
   2   5  -7   45.79   10.73   0
   1   5  -7 1244.09   16.20   0
   0   5  -7   51.77   12.38   0
   0   5  -7   47.93   11.01   0
  -1   5  -7  558.27   14.15   0
  -1   5  -7  488.20   21.77   0
  -2   5  -7  708.82   14.83   0
   2  -5   7  741.61   14.70   0
   3  -5   7   51.24   11.33   0
  -3   5  -7   66.52   11.60   0
   4  -5   7   21.66   10.44   0
  -4   5  -7   24.73   10.83   0
   5  -5   7    9.45    9.18   0
  -5   5  -7   18.68    9.61   0
  -6   5  -7   14.39    9.29   0
   6  -5   7    4.04    8.66   0
   6  -5   7   22.78   15.01   0
   6   4  -7  -12.25    8.27   0
  -6  -4   7   15.25    8.28   0
   6   4  -7   14.20    9.77   0
  -5  -4   7   77.10    9.74   0
   5   4  -7   60.99   10.31   0
  -4  -4   7   26.30   10.52   0
   4   4  -7    1.39   11.26   0
  -3  -4   7   86.81   11.09   0
   3   4  -7  107.87   11.74   0
   2   4  -7  425.99   14.00   0
  -2  -4   7  462.84   13.23   0
   1   4  -7   95.53   11.35   0
   1   4  -7   85.19   12.13   0
   0   4  -7   36.13   13.51   0
  -1   4  -7  484.20   16.70   0
  -1   4  -7  455.50   19.64   0
   2  -4   7  189.66   13.63   0
  -2   4  -7  171.62   13.27   0
   3  -4   7  202.24   12.63   0
  -3   4  -7  186.85   12.96   0
   4  -4   7    6.61   18.09   0
   4  -4   7   11.83   11.05   0
   4  -4   7    8.35   19.72   0
  -4   4  -7    5.14   11.80   0
  -5   4  -7   38.23   10.91   0
   5  -4   7   23.60   10.07   0
   5  -4   7   37.18   15.35   0
   6  -4   7  158.10   14.32   0
  -6   4  -7  142.51   10.78   0
   6  -4   7  134.78   10.27   0
  -7   4  -7   19.59    8.92   0
   7  -4   7   -7.10    8.97   0
   7  -4   7    9.31   11.62   0
   7   3  -7    9.43    8.05   0
   7   3  -7   19.21    9.00   0
  -7  -3   7   22.05    7.88   0
   6   3  -7   18.56    8.46   0
   6   3  -7   20.57   10.05   0
  -6  -3   7    4.26    8.64   0
   5   3  -7    7.00    9.31   0
   5   3  -7   14.11   11.14   0
  -5  -3   7   18.45    8.87   0
  -4  -3   7  154.75   11.06   0
   4   3  -7  155.45   12.54   0
   3   3  -7   74.68   12.42   0
  -3  -3   7   72.60   10.92   0
  -2  -3   7  179.63   13.05   0
   2   3  -7  162.97   14.14   0
   2   3  -7  194.20   12.67   0
   1   3  -7 1160.34   18.63   0
   1   3  -7 1116.84   17.33   0
   0   3  -7   48.82   14.68   0
   0   3  -7   48.32   14.77   0
  -1   3  -7  176.69   15.93   0
  -1   3  -7  179.89   17.55   0
   2  -3   7 1803.63   32.94   0
   2  -3   7 1803.96   21.25   0
  -2   3  -7 1816.31   18.70   0
   3  -3   7   33.85   17.66   0
   3  -3   7   37.59   12.68   0
  -3   3  -7   26.78   12.96   0
   4  -3   7  114.86   11.92   0
  -4   3  -7  124.99   14.66   0
  -5   3  -7    3.01   11.04   0
   5  -3   7   19.29   10.56   0
  -6   3  -7   40.57    9.91   0
   6  -3   7   49.86    9.09   0
   7  -3   7   15.57    8.63   0
   7  -3   7   -5.84    8.76   0
  -7   3  -7    5.56    8.84   0
   7   2  -7   36.17    9.20   0
   7   2  -7    2.94    5.78   0
  -7  -2   7   12.67    7.94   0
   6   2  -7   54.43    8.63   0
  -6  -2   7   44.15    8.93   0
   6   2  -7   36.75   10.29   0
  -5  -2   7    9.08    8.94   0
   5   2  -7   26.01    9.02   0
   5   2  -7    1.14   10.97   0
   4   2  -7  816.01   16.28   0
  -4  -2   7  984.24   14.50   0
   4   2  -7  918.11   14.45   0
  -3  -2   7  876.66   15.21   0
   3   2  -7  834.10   16.72   0
   3   2  -7  942.22   13.22   0
   2   2  -7   47.78   11.93   0
   2   2  -7   33.74   14.35   0
  -2  -2   7   42.90   16.27   0
   1   2  -7  868.69   20.20   0
  -1  -2   7  849.62   17.61   0
   1   2  -7  854.50   16.30   0
   0  -2   7 2719.97   27.24   0
   0   2  -7 2673.35   27.03   0
   0   2  -7 2814.92   25.54   0
  -1   2  -7  193.63   18.25   0
  -1   2  -7  177.23   17.95   0
   1  -2   7  183.87   16.17   0
   2  -2   7 1228.17   20.42   0
   2  -2   7 1229.25   21.71   0
  -2   2  -7 1260.52   20.32   0
   3  -2   7  106.04   12.93   0
  -3   2  -7   95.21   15.78   0
   4  -2   7  330.45   13.04   0
  -4   2  -7  327.43   16.58   0
   5  -2   7   35.54   10.88   0
  -5   2  -7   31.97   10.80   0
  -6   2  -7    6.41    9.40   0
   6  -2   7    4.72    8.94   0
   7  -2   7   22.57    8.59   0
  -7   2  -7   34.63    8.76   0
   7   1  -7   15.35    8.33   0
   7   1  -7    3.90    8.88   0
  -7  -1   7    3.31    7.96   0
   6   1  -7   14.50   10.03   0
  -6  -1   7   23.61    8.35   0
   6   1  -7   18.27    8.58   0
   5   1  -7   19.91    9.20   0
   5   1  -7   12.06   11.37   0
  -5  -1   7   27.87    9.57   0
  -4  -1   7  159.78   11.43   0
   4   1  -7  162.63   11.17   0
   4   1  -7  141.80   13.24   0
   3   1  -7   -0.10   10.84   0
   3   1  -7    3.94   13.90   0
  -3  -1   7   10.98   11.63   0
   2   1  -7 1675.59   20.84   0
  -2  -1   7 1776.31   19.07   0
   2   1  -7 1714.02   17.32   0
   1   1  -7  689.83   18.97   0
  -1  -1   7  661.65   16.40   0
  -1  -1   7  701.66   21.38   0
   1   1  -7  695.15   16.61   0
   0   1  -7 1792.02   35.05   0
   0  -1   7 1719.94   22.73   0
   0   1  -7 1764.28   23.08   0
  -1   1  -7  917.96   20.72   0
   1  -1   7  933.42   29.27   0
   1  -1   7  904.36   20.06   0
  -1   1  -7  927.46   27.85   0
  -2   1  -7 1927.00   22.81   0
   2  -1   7 1813.34   21.04   0
   2  -1   7 1848.02   22.00   0
   3  -1   7 1685.84   18.48   0
  -3   1  -7 1679.79   18.93   0
  -4   1  -7 2153.09   19.41   0
   4  -1   7 2145.54   18.99   0
  -5   1  -7   31.62   10.88   0
   5  -1   7   58.15   10.95   0
   6  -1   7   37.09   10.11   0
  -6   1  -7   43.65    9.50   0
   7  -1   7  256.24   10.26   0
  -7   1  -7  202.63   10.54   0
   7   0  -7   13.05    8.31   0
  -7   0   7    8.09    7.85   0
   7   0  -7    9.31    9.13   0
   6   0  -7   67.19    9.32   0
   6   0  -7   71.87   10.65   0
  -6   0   7   80.15    9.47   0
   5   0  -7   17.27   10.85   0
   5   0  -7   15.28    8.76   0
  -5   0   7    5.37    8.66   0
   4   0  -7  170.19   12.48   0
  -4   0   7  184.25   11.23   0
   4   0  -7  170.01   11.04   0
  -3   0   7   18.54   12.05   0
   3   0  -7   13.17   13.33   0
   3   0  -7   15.39   10.62   0
   2   0  -7 1001.64   18.28   0
  -2   0   7  980.18   16.90   0
   2   0  -7 1021.30   15.78   0
  -1   0   7 2551.16   22.52   0
   1   0  -7 2608.93   29.34   0
  -1   0   7 2603.12   28.14   0
   1   0  -7 2610.54   22.09   0
   0   0   7    6.22   28.69   0
   0   0   7    9.22   17.05   0
   0   0  -7    4.73   18.00   0
   0   0  -7    3.00   30.90   0
  -1   0  -7  256.14   36.53   0
   1   0   7  238.15   31.71   0
   1   0   7  253.70   17.91   0
   2   0   7  724.54   18.85   0
  -2   0  -7  764.94   22.07   0
   3   0   7 1129.08   17.55   0
  -3   0  -7 1075.09   17.63   0
   4   0   7 2650.28   19.66   0
  -4   0  -7 2229.53   20.21   0
  -5   0  -7  132.82   11.36   0
   5   0   7  150.53   12.02   0
  -6   0  -7  213.12   10.98   0
   6   0   7  308.69   11.44   0
  -7   0  -7   54.48    9.29   0
   7   0   7   75.53    9.37   0
   7  -1  -7   -7.01    8.45   0
  -7   1   7   13.28    7.91   0
   7  -1  -7   -1.70    8.70   0
   6  -1  -7  -11.74    9.29   0
  -6   1   7   25.77    9.06   0
   6  -1  -7   15.15    9.47   0
  -5   1   7  128.23    9.96   0
   5  -1  -7  134.87   11.17   0
   5  -1  -7  129.50   10.70   0
  -4   1   7  254.29   12.11   0
   4  -1  -7  246.55   11.34   0
   4  -1  -7  235.56   12.81   0
  -3   1   7    9.40   12.38   0
   3  -1  -7   16.51   12.81   0
   3  -1  -7   11.34   11.45   0
  -2   1   7  637.24   15.18   0
  -2   1   7  704.76   16.41   0
   2  -1  -7  688.08   16.52   0
   2  -1  -7  675.22   11.65   0
  -1   1   7  138.90   17.41   0
   1  -1  -7  141.71   21.25   0
  -1   1   7  137.56   15.34   0
   1  -1  -7  145.26   15.73   0
   0  -1  -7 1093.72   31.94   0
   0   1   7 1090.35   28.34   0
   0   1   7 1087.68   19.09   0
   0  -1  -7 1080.56   19.49   0
   1   1   7 1351.14   19.60   0
   1   1   7 1413.03   32.12   0
   2   1   7  166.59   19.16   0
  -2  -1  -7  170.48   20.73   0
  -3  -1  -7  168.84   13.68   0
   3   1   7  173.96   17.56   0
   4   1   7  471.33   14.36   0
  -4  -1  -7  412.03   16.54   0
   5   1   7   99.18   11.45   0
  -5  -1  -7   81.71   11.14   0
  -6  -1  -7   13.54    9.38   0
   6   1   7    5.36   10.09   0
  -7  -1  -7    0.32    8.84   0
   7   1   7   13.40    9.11   0
   7  -2  -7   47.67    8.84   0
  -7   2   7   17.62    8.34   0
   7  -2  -7   36.66    8.81   0
  -6   2   7   22.66    9.16   0
   6  -2  -7   33.15    9.44   0
   6  -2  -7   29.83    9.24   0
  -5   2   7   52.42   10.54   0
   5  -2  -7   64.54   10.89   0
   5  -2  -7   45.78    9.78   0
   4  -2  -7  165.18   12.00   0
  -4   2   7  164.86   11.73   0
   4  -2  -7  173.51   11.49   0
  -3   2   7  152.14   12.79   0
   3  -2  -7  133.14   12.39   0
   3  -2  -7  104.24   11.94   0
  -2   2   7  258.96   12.93   0
  -2   2   7  255.74   14.93   0
   2  -2  -7  244.82   13.23   0
   2  -2  -7  242.60   14.86   0
   1  -2  -7  648.95   15.75   0
   1  -2  -7  629.46   21.12   0
  -1   2   7  617.78   15.83   0
  -1   2   7  618.56   17.17   0
   0  -2  -7    8.17   17.60   0
   0   2   7   -2.92   15.18   0
   0   2   7    2.21   21.05   0
   0  -2  -7   10.20   15.81   0
   1   2   7 1036.90   17.73   0
   1   2   7 1033.49   24.05   0
  -2  -2  -7 3042.03   26.01   0
   2   2   7 3253.41   26.93   0
  -3  -2  -7  298.00   17.93   0
   3   2   7  280.61   14.46   0
  -4  -2  -7   38.64   12.59   0
   4   2   7   30.70   12.58   0
   5   2   7  367.12   13.10   0
  -5  -2  -7  313.33   12.45   0
   6   2   7    7.32    9.83   0
  -6  -2  -7    5.75    9.25   0
   7   2   7   32.02    9.30   0
  -7  -2  -7    8.49    8.72   0
  -7   3   7   -8.08    7.48   0
   7  -3  -7   12.98    8.24   0
   7  -3  -7   -0.11    8.61   0
   6  -3  -7   65.41    9.34   0
  -6   3   7   46.46    9.14   0
   6  -3  -7   84.74    9.91   0
  -5   3   7  277.02   12.00   0
   5  -3  -7  253.78   11.41   0
   5  -3  -7  277.19   13.58   0
  -4   3   7  169.07   11.84   0
   4  -3  -7  171.77   12.13   0
   4  -3  -7  172.97   11.49   0
   3  -3  -7  796.97   14.69   0
  -3   3   7  746.94   14.51   0
   3  -3  -7  754.97   13.88   0
  -3   3   7  772.06   13.53   0
  -2   3   7 1863.48   18.42   0
   2  -3  -7 1897.28   18.28   0
   2  -3  -7 1933.58   18.42   0
  -2   3   7 1892.88   17.75   0
   1  -3  -7  114.39   13.52   0
   1  -3  -7  101.04   14.74   0
  -1   3   7  102.11   13.78   0
  -1   3   7  123.94   16.98   0
   0  -3  -7 1201.20   16.55   0
   0   3   7 1176.58   21.54   0
   0   3   7 1188.75   16.67   0
   1   3   7 4828.51   24.08   0
   2   3   7  145.24   13.25   0
  -3  -3  -7   79.73   13.69   0
   3   3   7   81.79   16.00   0
  -4  -3  -7    9.43   12.72   0
   4   3   7    2.79   11.75   0
   5   3   7   38.05   11.82   0
  -5  -3  -7   14.75   11.54   0
   6   3   7    0.98    9.68   0
  -6  -3  -7   10.20    9.37   0
   7   3   7    8.79    9.11   0
  -7  -3  -7   -4.54    8.39   0
   6  -4  -7   93.75   10.13   0
  -6   4   7  102.94   10.03   0
   6  -4  -7  109.04    9.92   0
   5  -4  -7   14.98    9.31   0
  -5   4   7    8.24    9.01   0
   5  -4  -7   15.96    9.11   0
   4  -4  -7  396.45   13.09   0
  -4   4   7  428.24   12.71   0
   4  -4  -7  383.17   10.26   0
  -3   4   7   -0.36   11.46   0
   3  -4  -7   30.33   11.20   0
   3  -4  -7   -1.98   11.99   0
  -3   4   7    2.06   11.06   0
   2  -4  -7  501.90   13.67   0
   2  -4  -7  518.50   14.32   0
  -2   4   7  494.24   13.18   0
  -2   4   7  492.36   14.21   0
   1  -4  -7   -5.32   13.06   0
  -1   4   7   -3.49   12.87   0
   1  -4  -7    3.02   13.53   0
  -1   4   7   17.64   12.65   0
   0   4   7   49.02   14.25   0
   0   4   7   49.21   12.91   0
   1   4   7 1780.07   16.73   0
   2   4   7  302.01   14.20   0
   3   4   7  782.86   14.79   0
  -4  -4  -7  243.64   12.93   0
   4   4   7  266.87   12.25   0
  -5  -4  -7   47.71   11.30   0
   5   4   7   33.79   10.83   0
   6   4   7  138.90   10.14   0
  -6  -4  -7  118.23    9.72   0
   7   4   7   16.53    9.16   0
  -7  -4  -7   12.91    8.59   0
   6  -5  -7   28.27    8.87   0
  -6   5   7   49.99    8.97   0
   6  -5  -7   56.41   11.17   0
   5  -5  -7  191.50   10.70   0
   5  -5  -7  209.24   11.18   0
  -5   5   7  195.41   10.57   0
   4  -5  -7  128.37   11.31   0
   4  -5  -7  115.79   11.96   0
  -4   5   7  115.18   11.03   0
   3  -5  -7  902.54   14.55   0
   3  -5  -7  894.18   16.55   0
  -3   5   7  826.57   14.95   0
  -3   5   7  862.32   13.78   0
   2  -5  -7  510.70   12.98   0
  -2   5   7  480.23   12.51   0
   2  -5  -7  481.58   13.39   0
  -2   5   7  475.16   13.33   0
   1  -5  -7  713.43   14.45   0
  -1   5   7  685.89   14.16   0
   1  -5  -7  696.06   17.61   0
  -1   5   7  682.46   14.76   0
   0   5   7  318.82   13.92   0
   0   5   7  317.86   13.69   0
   1   5   7 3223.72   21.03   0
   1   5   7 3147.57   19.86   0
   2   5   7  837.10   14.79   0
   3   5   7 1026.89   15.08   0
  -4  -5  -7   38.94   11.30   0
   4   5   7   36.90   11.07   0
  -5  -5  -7   20.66   10.38   0
   5   5   7   -4.48    9.75   0
   6   5   7   26.50    9.37   0
  -6  -5  -7   14.12    9.36   0
  -7  -5  -7   28.03    8.91   0
   7   5   7   -5.49    9.21   0
   6  -6  -7   12.76    8.37   0
  -6   6   7    9.37    8.37   0
   6  -6  -7   12.91    8.75   0
  -5   6   7   10.08    8.55   0
   5  -6  -7   12.86    9.53   0
   5  -6  -7   15.39    8.84   0
   4  -6  -7  315.70   11.00   0
   4  -6  -7  306.51   13.40   0
  -4   6   7  329.45   11.27   0
   3  -6  -7   92.30   10.93   0
  -3   6   7   83.50   13.13   0
  -3   6   7   73.15   10.52   0
   3  -6  -7   82.14   13.79   0
   2  -6  -7   26.68   11.39   0
   2  -6  -7   14.14   13.64   0
  -2   6   7   38.73   11.23   0
  -2   6   7   31.07   10.79   0
   1  -6  -7  707.34   13.37   0
  -1   6   7  630.30   10.58   0
  -1   6   7  679.80   16.22   0
   0   6   7   50.29   11.45   0
   0   6   7   41.08   12.01   0
   1   6   7    7.54   11.81   0
   1   6   7    1.37   11.40   0
   2   6   7  165.89   11.45   0
   3   6   7   13.55   10.92   0
   4   6   7   13.55   10.44   0
   5   6   7   47.84    9.79   0
  -6  -6  -7   29.71    9.59   0
   6   6   7   45.96    8.59   0
  -5   7   7   20.59    8.76   0
   5  -7  -7   10.05   10.63   0
   5  -7  -7    5.89    8.69   0
   4  -7  -7   17.74    6.48   0
   4  -7  -7   11.73   11.45   0
  -4   7   7   23.19    8.88   0
  -3   7   7  177.00   10.47   0
   3  -7  -7  181.21   11.01   0
  -3   7   7  168.36   10.63   0
   3  -7  -7  177.23   10.57   0
   2  -7  -7  288.68    9.15   0
  -2   7   7  280.12   13.87   0
  -2   7   7  251.89   11.32   0
  -1   7   7  489.17   12.58   0
  -1   7   7  477.00   13.40   0
   0   7   7  544.90   15.21   0
   0   7   7  556.65   12.97   0
   1   7   7  558.82   13.37   0
   1   7   7  616.06   13.26   0
   2   7   7  591.92   13.05   0
   3   7   7  323.65   12.15   0
   4   7   7   84.90    9.96   0
   5   7   7   26.04    9.22   0
   6   7   7   78.13    9.46   0
   5  -8  -7   50.37    8.40   0
   5  -8  -7   24.90   10.66   0
  -5   8   7   39.74    8.48   0
   4  -8  -7  -10.83    8.74   0
   4  -8  -7   15.86   11.02   0
  -4   8   7   -8.00    8.60   0
   3  -8  -7   66.90    9.80   0
  -3   8   7   55.96   11.49   0
  -3   8   7   38.06    6.99   0
  -2   8   7  341.50   11.88   0
   2  -8  -7  382.82   11.99   0
  -2   8   7  363.51   11.91   0
  -1   8   7  394.33   11.31   0
  -1   8   7  393.47   12.33   0
   0   8   7   62.33   10.88   0
   0   8   7   56.27   11.23   0
   1   8   7  174.88   11.49   0
   1   8   7  167.40   11.93   0
   2   8   7  142.27   10.26   0
   3   8   7  260.97   11.37   0
   4   8   7   35.67    9.51   0
   5   8   7    6.33    8.57   0
   4  -9  -7    5.09    8.12   0
  -4   9   7   10.45    8.24   0
   3  -9  -7  192.38   10.21   0
  -3   9   7  205.26   12.77   0
  -3   9   7  197.94   10.30   0
  -2   9   7   18.11    8.93   0
  -2   9   7   17.36    9.82   0
  -1   9   7  148.62   10.84   0
  -1   9   7  183.96   12.40   0
   0   9   7   48.96   10.02   0
   0   9   7   63.43    9.59   0
   1   9   7   84.77   10.31   0
   1   9   7   74.42   10.36   0
   2   9   7   37.20    9.56   0
   2   9   7    8.86    9.65   0
   3   9   7   15.18    9.17   0
   4   9   7   39.52    9.23   0
   5   9   7   -5.23    8.51   0
  -3  10   7   -3.21   10.02   0
  -3  10   7    5.80    7.96   0
  -2  10   7   23.14    9.25   0
  -2  10   7   27.97    9.15   0
  -1  10   7   60.90    9.28   0
  -1  10   7   91.60    9.01   0
   0  10   7   10.23    8.93   0
   0  10   7   16.22    9.48   0
   1  10   7   77.04    9.44   0
   1  10   7   82.94    9.88   0
   2  10   7   62.19    9.40   0
   2  10   7   54.41    9.12   0
   3  10   7    4.13    9.12   0
   4  10   7   11.82    8.27   0
  -1  11   7   25.31    8.71   0
  -1  11   7   43.96   10.47   0
   0  11   7   20.38    8.28   0
   0  11   7   11.40    8.71   0
   1  11   7   12.90    8.28   0
   1  11   7   15.70    9.06   0
   1  11   7   10.19    8.00   0
   2  11   7   -7.86    8.34   0
   2  11   7    9.96    8.41   0
   2  11   7    7.40    8.71   0
   2  10  -8   24.39    8.98   0
   2  10  -8    6.79    8.41   0
   1  10  -8    6.26   10.15   0
   1  10  -8   15.92    8.72   0
   1  10  -8   -6.33    8.13   0
   0  10  -8   48.93    9.13   0
   0  10  -8   22.42    8.53   0
   0  10  -8   51.30   12.67   0
  -1  10  -8   11.03    8.73   0
  -2  10  -8   14.91    8.75   0
   3   9  -8    0.33    8.43   0
   2   9  -8   55.66    8.94   0
   1   9  -8  201.16   10.92   0
   1   9  -8  175.43   12.56   0
   1   9  -8  177.98   10.46   0
   0   9  -8   26.06    9.41   0
   0   9  -8   15.66   12.18   0
   0   9  -8   21.02    8.92   0
  -1   9  -8   -5.75    8.95   0
  -2   9  -8   76.16   10.04   0
  -3   9  -8   19.41    8.91   0
  -4   9  -8   54.84    8.61   0
   4   8  -8   -7.33    8.69   0
   3   8  -8    5.69    8.93   0
   2   8  -8   18.36    9.49   0
   1   8  -8   20.84    9.35   0
   1   8  -8   26.33    9.19   0
   1   8  -8   22.12    8.96   0
   0   8  -8   37.74   11.43   0
   0   8  -8   59.73    9.74   0
   0   8  -8   52.36    9.26   0
  -1   8  -8   37.46   19.37   0
  -1   8  -8   51.27   10.05   0
  -2   8  -8   53.06    9.52   0
  -3   8  -8   10.43    9.21   0
  -4   8  -8   64.73    9.77   0
   4  -8   8   64.82    9.56   0
   5  -8   8    8.36    7.81   0
  -5   8  -8   -8.13    8.60   0
   5   7  -8   19.92    8.70   0
   4   7  -8   -9.95    9.19   0
   3   7  -8    6.28    9.29   0
   2   7  -8  233.50   11.12   0
   1   7  -8    3.60    9.61   0
   1   7  -8   15.19   10.03   0
   0   7  -8  259.33   13.92   0
   0   7  -8  292.91   13.93   0
  -1   7  -8  241.97   21.30   0
  -1   7  -8  267.70   11.87   0
  -2   7  -8   63.19   10.84   0
  -3   7  -8  193.78   11.63   0
   4  -7   8   87.10    9.95   0
  -4   7  -8   91.14   10.14   0
   5  -7   8  188.99   10.41   0
  -5   7  -8  161.40   10.23   0
  -5  -6   8   -9.75    8.50   0
   5   6  -8   12.68    8.98   0
   4   6  -8   23.93    9.58   0
   3   6  -8  223.79   11.41   0
   2   6  -8  171.64   11.84   0
   1   6  -8    0.65   10.42   0
   1   6  -8   13.88   10.18   0
   0   6  -8   62.41   13.21   0
   0   6  -8   83.74   11.59   0
  -1   6  -8    8.92   11.65   0
  -1   6  -8   12.70   16.41   0
  -2   6  -8   42.23   10.89   0
  -3   6  -8  101.95   11.12   0
   3  -6   8   98.51   10.97   0
   4  -6   8   14.97   10.10   0
  -4   6  -8   13.79    9.41   0
  -5   6  -8   16.30    9.23   0
   5  -6   8   18.94    8.90   0
  -6   6  -8   16.14    8.75   0
   6  -6   8   23.12    8.36   0
   6   5  -8    6.44    7.93   0
   6   5  -8    5.40    9.23   0
  -6  -5   8   -9.89    8.14   0
   5   5  -8  -14.53    9.25   0
  -5  -5   8    9.60    8.65   0
   4   5  -8   73.97   10.56   0
  -4  -5   8   90.01    9.90   0
   3   5  -8  178.33   12.15   0
  -3  -5   8  193.42   11.58   0
   2   5  -8   61.73   10.73   0
   2   5  -8   53.57   11.19   0
   1   5  -8   62.65   10.78   0
   1   5  -8   59.27   11.21   0
   0   5  -8  149.11   12.41   0
   0   5  -8  135.69   13.21   0
  -1   5  -8   26.10   11.45   0
  -1   5  -8   34.72   16.56   0
  -2   5  -8  187.67   15.34   0
   3  -5   8  199.14   14.10   0
  -3   5  -8  199.65   12.36   0
   4  -5   8   26.60   12.68   0
  -4   5  -8   34.16   10.68   0
   5  -5   8   59.14    9.63   0
  -5   5  -8   70.14   10.69   0
  -6   5  -8    4.69    9.14   0
   6  -5   8    7.41    9.32   0
   6  -5   8   14.75   16.17   0
   6  -5   8   12.16   16.00   0
   6   4  -8   46.47    8.49   0
   6   4  -8   37.85   10.15   0
  -6  -4   8   48.15    9.17   0
   5   4  -8  222.44   10.82   0
  -5  -4   8  212.33   10.80   0
   5   4  -8  203.32   11.38   0
  -4  -4   8  249.60   11.15   0
   4   4  -8  241.55   13.00   0
   4   4  -8  267.38   11.38   0
   3   4  -8  377.61   12.16   0
  -3  -4   8  347.30   12.65   0
   3   4  -8  315.67   13.52   0
   2   4  -8  975.17   14.50   0
   2   4  -8  817.36   15.79   0
   1   4  -8  505.79   16.52   0
   1   4  -8  530.65   13.40   0
   0   4  -8 1243.18   16.02   0
   0   4  -8 1320.26   18.64   0
  -1   4  -8  867.25   14.95   0
  -1   4  -8  807.59   20.31   0
   2  -4   8 2882.78   22.33   0
  -2   4  -8 2782.23   20.43   0
  -3   4  -8   21.16   12.12   0
   3  -4   8    8.45   14.17   0
  -4   4  -8   43.22   11.41   0
   4  -4   8   38.36   18.88   0
   4  -4   8   45.55   10.87   0
   5  -4   8  194.27   15.06   0
  -5   4  -8  196.67   13.94   0
   5  -4   8  194.76   10.83   0
   6  -4   8    7.45   12.68   0
  -6   4  -8   13.13    9.87   0
   6  -4   8   19.90    8.92   0
  -7   4  -8    0.86    8.65   0
   7  -4   8   13.13    8.08   0
   7  -4   8   17.19   10.24   0
   6   3  -8  -10.13    8.44   0
   6   3  -8  -20.68    9.44   0
  -6  -3   8    0.44    8.23   0
   5   3  -8  108.60    9.62   0
  -5  -3   8   95.20   10.10   0
   5   3  -8   92.95   11.45   0
   4   3  -8   11.22   12.12   0
   4   3  -8   22.22   10.12   0
  -4  -3   8   18.86   10.53   0
   3   3  -8   63.26   10.65   0
  -3  -3   8   84.91   11.30   0
   3   3  -8   67.89   12.19   0
   2   3  -8  607.99   18.26   0
   2   3  -8  659.73   13.59   0
  -2  -3   8  696.23   14.77   0
   1   3  -8  577.28   16.76   0
   1   3  -8  554.12   17.29   0
   0   3  -8    0.69   14.13   0
   0   3  -8   14.17   13.89   0
   1  -3   8 1975.53   24.22   0
  -1   3  -8 2057.21   21.75   0
  -1   3  -8 2007.69   23.04   0
   2  -3   8   89.39   13.15   0
  -2   3  -8   87.69   12.73   0
   2  -3   8   91.59   18.53   0
   3  -3   8  278.72   17.90   0
   3  -3   8  296.28   13.72   0
  -3   3  -8  310.68   16.28   0
  -4   3  -8  464.45   13.83   0
   4  -3   8  502.05   13.50   0
  -5   3  -8  117.21   11.71   0
   5  -3   8  133.62   10.66   0
   6  -3   8   32.20    9.15   0
  -6   3  -8   17.57   10.15   0
  -7   3  -8   -1.99    8.62   0
   7  -3   8   15.82    8.37   0
   7   2  -8    9.77    8.99   0
  -7  -2   8    4.85    7.69   0
   7   2  -8   13.00    7.90   0
   6   2  -8   26.08    8.45   0
   6   2  -8   25.08    9.49   0
  -6  -2   8    4.96    8.51   0
   5   2  -8   16.85    9.23   0
   5   2  -8   17.98   11.19   0
  -5  -2   8    5.62    9.27   0
   4   2  -8   12.28   12.68   0
  -4  -2   8   18.60   10.74   0
   4   2  -8   34.27    9.97   0
   3   2  -8    3.99   12.56   0
  -3  -2   8    7.90   11.52   0
   3   2  -8    9.67   10.74   0
   2   2  -8    7.96   12.15   0
   2   2  -8   11.68   13.34   0
  -2  -2   8    6.27   12.41   0
   1   2  -8  857.65   16.98   0
  -1  -2   8  919.53   16.51   0
   1   2  -8  928.60   16.03   0
   0  -2   8 2064.06   21.41   0
   0   2  -8 2098.57   22.15   0
   0   2  -8 2025.25   26.09   0
   1  -2   8  532.24   18.95   0
  -1   2  -8  551.42   21.16   0
  -1   2  -8  516.47   15.58   0
  -2   2  -8 1220.39   20.20   0
   2  -2   8 1142.82   17.59   0
   2  -2   8 1198.97   20.26   0
  -3   2  -8 2292.24   21.49   0
   3  -2   8 2276.94   19.60   0
   3  -2   8 2239.00   22.59   0
  -4   2  -8   62.65   15.16   0
   4  -2   8   72.45   12.00   0
  -5   2  -8   26.05   11.33   0
   5  -2   8   22.97   10.68   0
   6  -2   8   10.86    9.58   0
  -6   2  -8   15.04    9.57   0
   7  -2   8   38.25   11.15   0
  -7   2  -8   36.15   10.96   0
   7   1  -8   10.67    8.05   0
  -7  -1   8    2.91    7.94   0
   7   1  -8    6.84    8.85   0
   6   1  -8   29.83    9.54   0
   6   1  -8   31.01    9.01   0
  -6  -1   8   15.17    8.62   0
   5   1  -8  127.06    9.76   0
   5   1  -8  122.67   12.14   0
  -5  -1   8  123.67   10.40   0
   4   1  -8  165.48   11.09   0
  -4  -1   8  190.31   11.43   0
   4   1  -8  187.28   13.18   0
   3   1  -8  248.37   11.73   0
  -3  -1   8  262.52   12.51   0
   3   1  -8  242.57   14.82   0
  -2  -1   8 2810.26   21.36   0
   2   1  -8 2769.40   27.02   0
   2   1  -8 2658.84   18.46   0
   1   1  -8 3262.35   27.54   0
   1   1  -8 3255.26   21.36   0
  -1  -1   8 3269.35   25.66   0
  -1  -1   8 3217.48   22.21   0
   0   1  -8   66.01   23.44   0
   0  -1   8   68.35   15.61   0
   0   1  -8   63.18   15.69   0
  -1   1  -8   10.45   15.39   0
   1  -1   8   11.92   14.69   0
  -1   1  -8   14.54   22.32   0
  -2   1  -8 1498.98   23.90   0
   2  -1   8 1479.30   22.74   0
   2  -1   8 1462.15   21.31   0
  -3   1  -8 9799.24   36.80   0
   3  -1   8 9999.99   36.91   0
  -4   1  -8   55.92   12.63   0
   4  -1   8   59.85   15.12   0
  -5   1  -8  233.10   11.87   0
   5  -1   8  244.44   11.96   0
   6  -1   8   47.02   11.74   0
  -6   1  -8   50.15    9.94   0
   7  -1   8   -4.47    8.67   0
  -7   1  -8    0.50    9.03   0
  -7   0   8   13.53    8.30   0
   7   0  -8   21.64    9.50   0
   7   0  -8   32.39    8.33   0
   6   0  -8   15.05    9.22   0
   6   0  -8   34.08    9.70   0
  -6   0   8   20.76    8.56   0
   5   0  -8   27.21    9.24   0
  -5   0   8   34.43    9.56   0
   5   0  -8   20.47   10.65   0
   4   0  -8   90.81   10.82   0
  -4   0   8   79.76   11.15   0
   4   0  -8   77.00   11.98   0
   3   0  -8  914.55   16.38   0
  -3   0   8  964.82   15.08   0
   3   0  -8  952.37   13.48   0
   2   0  -8 2861.22   25.83   0
  -2   0   8 2680.90   20.34   0
  -2   0   8 2966.31   22.19   0
   2   0  -8 2872.10   19.82   0
  -1   0   8 4527.03   25.07   0
   1   0  -8 4589.80   33.10   0
  -1   0   8 4499.76   29.75   0
   1   0  -8 4663.19   24.38   0
   0   0  -8  985.12   33.06   0
   0   0   8 1013.05   35.12   0
   0   0   8  963.19   18.26   0
   0   0  -8  996.57   18.50   0
  -1   0  -8  896.99   19.02   0
   1   0   8  895.89   18.10   0
  -2   0  -8 1078.48   23.38   0
   2   0   8 1018.83   17.27   0
   2   0   8 1042.28   22.14   0
   3   0   8  917.65   18.30   0
  -3   0  -8  872.72   16.43   0
  -4   0  -8 1658.03   18.29   0
   4   0   8 1791.26   17.63   0
  -5   0  -8   14.14   10.75   0
   5   0   8    4.74   10.60   0
   6   0   8  195.36   10.69   0
  -6   0  -8  123.10    9.86   0
  -7   0  -8   10.13   10.89   0
   7   0   8   -0.85    8.77   0
   7  -1  -8   13.45    9.34   0
  -7   1   8   60.62    8.35   0
   7  -1  -8   49.15    9.05   0
  -6   1   8    7.78    8.33   0
   6  -1  -8   21.98    9.47   0
   6  -1  -8   11.04    8.89   0
  -5   1   8   74.52    9.59   0
   5  -1  -8   42.26    8.03   0
   5  -1  -8   46.99    9.59   0
   4  -1  -8   19.45   11.53   0
  -4   1   8   18.18   10.54   0
   4  -1  -8   17.07   10.37   0
   3  -1  -8  172.21   13.13   0
  -3   1   8  165.12   12.74   0
   3  -1  -8  158.41   10.97   0
   2  -1  -8 3152.04   20.02   0
  -2   1   8 2933.55   20.48   0
  -2   1   8 3163.15   22.53   0
   2  -1  -8 3202.59   23.10   0
  -1   1   8 1063.70   22.00   0
   1  -1  -8 1068.97   22.26   0
   1  -1  -8 1065.82   16.99   0
  -1   1   8 1029.47   16.50   0
   0  -1  -8  171.40   25.02   0
   0   1   8  174.04   24.15   0
   0  -1  -8  165.25   12.10   0
   0   1   8  188.86   15.75   0
   1   1   8  721.23   29.53   0
   1   1   8  677.07   16.80   0
  -2  -1  -8  815.55   22.09   0
   2   1   8  835.71   21.17   0
   3   1   8 2088.12   20.49   0
  -3  -1  -8 2041.93   24.42   0
   4   1   8 1573.65   16.91   0
  -4  -1  -8 1374.21   17.53   0
   5   1   8  218.10   12.55   0
  -5  -1  -8  192.66   12.20   0
  -6  -1  -8   93.04    9.96   0
   6   1   8  134.26   10.56   0
  -7  -1  -8   79.49    9.23   0
   7   1   8   91.36   11.61   0
   7  -2  -8   10.97    8.89   0
  -7   2   8    2.32    8.04   0
   7  -2  -8    6.06    8.25   0
   6  -2  -8   28.98    9.44   0
   6  -2  -8   36.67    9.41   0
  -6   2   8   41.29    6.26   0
   5  -2  -8   26.65    9.76   0
  -5   2   8   19.64    9.40   0
   5  -2  -8   10.91    9.46   0
  -4   2   8  410.31   12.63   0
   4  -2  -8  392.82   12.81   0
   4  -2  -8  417.07   12.48   0
  -3   2   8 2730.01   18.65   0
   3  -2  -8 2783.48   20.05   0
  -3   2   8 2812.67   19.64   0
   3  -2  -8 2880.61   18.54   0
  -2   2   8   32.75   11.64   0
  -2   2   8   21.76   14.18   0
   2  -2  -8   14.52   13.86   0
   2  -2  -8   23.67   11.46   0
   1  -2  -8  470.34   16.41   0
   1  -2  -8  464.97   14.86   0
  -1   2   8  444.80   14.60   0
  -1   2   8  450.12   16.00   0
   0  -2  -8 1562.80   18.45   0
   0  -2  -8 1540.99   22.98   0
   0   2   8 1563.22   25.39   0
   0   2   8 1548.55   18.10   0
   1   2   8  195.11   14.26   0
   1   2   8  209.33   19.71   0
   2   2   8  453.39   18.27   0
  -2  -2  -8  407.78   18.81   0
  -3  -2  -8  485.77   16.23   0
   3   2   8  505.90   17.35   0
   4   2   8  316.41   16.20   0
  -4  -2  -8  315.60   16.76   0
   5   2   8  255.38   12.14   0
  -5  -2  -8  226.00   11.88   0
   6   2   8   10.53   10.17   0
  -6  -2  -8   22.28    9.01   0
   7   2   8  107.23    9.99   0
  -7  -2  -8   67.37    9.70   0
  -6   3   8   51.65    6.77   0
   6  -3  -8   63.47    9.38   0
   6  -3  -8   31.04    8.67   0
   5  -3  -8   20.32    9.15   0
  -5   3   8   11.87   10.25   0
   5  -3  -8   21.69    9.97   0
  -4   3   8  577.11   13.40   0
   4  -3  -8  540.23   13.30   0
   4  -3  -8  530.75   13.71   0
  -3   3   8   13.43   11.60   0
  -3   3   8   -6.95   11.05   0
   3  -3  -8    6.38   11.06   0
   3  -3  -8    6.03   11.62   0
   2  -3  -8   13.62   12.36   0
  -2   3   8   17.57   11.87   0
  -2   3   8   -3.93   15.67   0
   2  -3  -8   -0.74   13.16   0
   1  -3  -8  624.00   18.55   0
  -1   3   8  643.60   18.69   0
   1  -3  -8  636.98   14.43   0
  -1   3   8  632.45   14.00   0
   0   3   8 2582.82   24.42   0
   0   3   8 2499.32   19.58   0
   0  -3  -8 2558.82   19.67   0
   1   3   8  660.87   11.63   0
   2   3   8  619.73   17.68   0
   3   3   8    9.36   12.66   0
  -3  -3  -8    6.88   12.08   0
  -4  -3  -8  513.15   14.81   0
   4   3   8  607.83   14.10   0
  -5  -3  -8  576.34   14.02   0
   5   3   8  596.31   13.85   0
   6   3   8   17.24    9.58   0
  -6  -3  -8    1.83    9.15   0
   7   3   8   80.79    9.73   0
  -7  -3  -8   63.15    9.20   0
   6  -4  -8  112.54    9.91   0
  -6   4   8  134.22    9.35   0
   6  -4  -8  155.15    9.86   0
   5  -4  -8   62.20   10.46   0
  -5   4   8   77.93    9.96   0
   5  -4  -8   56.33    9.89   0
  -4   4   8  610.22   13.35   0
   4  -4  -8  574.52   13.37   0
   4  -4  -8  495.50   12.95   0
  -3   4   8  737.96   13.85   0
   3  -4  -8  801.84   13.90   0
   3  -4  -8  811.50   14.04   0
  -3   4   8  815.96   13.73   0
  -2   4   8  458.07   16.06   0
   2  -4  -8  476.40   14.12   0
   2  -4  -8  451.99   13.54   0
  -2   4   8  479.70   13.63   0
   1  -4  -8  665.53   14.16   0
   1  -4  -8  659.28   15.30   0
  -1   4   8  654.17   14.06   0
  -1   4   8  640.27   14.91   0
   0   4   8  919.10   16.48   0
   0   4   8  944.34   14.66   0
   1   4   8 2765.46   23.95   0
   1   4   8 2643.17   17.81   0
   2   4   8  520.09   14.29   0
   3   4   8  213.62   12.85   0
  -4  -4  -8   10.82   11.90   0
   4   4   8   13.60   11.35   0
   5   4   8   81.91   10.62   0
  -5  -4  -8   68.48   13.40   0
   6   4   8   52.02   10.04   0
  -6  -4  -8   44.66    9.76   0
   7   4   8   18.40    8.90   0
  -7  -4  -8   -2.68    8.30   0
  -6   5   8   23.69    8.67   0
   6  -5  -8   34.21    8.75   0
   6  -5  -8   15.77    9.13   0
  -5   5   8   48.22    9.71   0
   5  -5  -8   51.68    9.76   0
   5  -5  -8   58.08    9.77   0
  -4   5   8    9.32   10.03   0
   4  -5  -8   18.29   10.03   0
   4  -5  -8   21.64    9.90   0
  -3   5   8   11.39   10.92   0
   3  -5  -8    5.85   11.37   0
   3  -5  -8    4.23   10.30   0
  -3   5   8   11.11   11.01   0
  -2   5   8  124.30   11.37   0
   2  -5  -8  140.98   12.30   0
   2  -5  -8  131.26   12.06   0
  -2   5   8  127.32   11.94   0
   1  -5  -8  295.57   13.58   0
  -1   5   8  283.03   13.48   0
   1  -5  -8  295.62   13.04   0
  -1   5   8  305.13   12.72   0
   0   5   8   23.73   15.72   0
   0   5   8   17.47   11.87   0
   1   5   8   22.85   11.68   0
   1   5   8   24.87   13.16   0
   2   5   8   13.21   11.58   0
   3   5   8   71.37   11.57   0
   4   5   8   56.61   11.26   0
  -5  -5  -8   40.11   10.30   0
   5   5   8   48.88   11.92   0
  -6  -5  -8   16.88    9.99   0
   6   5   8   25.84    9.38   0
  -7  -5  -8    1.55    8.30   0
   7   5   8    8.94    8.76   0
  -6   6   8   15.99    8.41   0
   6  -6  -8  -13.92    8.72   0
   6  -6  -8    9.27    9.06   0
  -5   6   8   23.30    9.26   0
   5  -6  -8   22.35    9.13   0
   5  -6  -8   28.89    9.71   0
   4  -6  -8   30.22    9.73   0
   4  -6  -8    8.50   11.81   0
  -4   6   8   48.54    9.53   0
   3  -6  -8   28.07   10.10   0
   3  -6  -8    0.63   11.01   0
  -3   6   8   -0.31   10.14   0
  -3   6   8   34.90   10.44   0
   2  -6  -8   50.02   11.63   0
  -2   6   8   46.11   11.26   0
   2  -6  -8   51.05   11.09   0
  -2   6   8   57.91   11.15   0
   1  -6  -8 1093.64   14.43   0
  -1   6   8 1009.57   14.29   0
  -1   6   8 1075.75   14.86   0
   0   6   8  126.97   12.26   0
   0   6   8  112.31   11.70   0
   1   6   8   -1.67   11.41   0
   1   6   8   19.38   11.11   0
   2   6   8 2539.23   18.62   0
   3   6   8  106.03   11.23   0
   4   6   8   34.57    9.76   0
   5   6   8  285.41   10.78   0
   6   6   8    1.43    8.76   0
  -6  -6  -8   11.56    9.21   0
  -5   7   8   38.17    9.00   0
   5  -7  -8   16.71    9.15   0
   5  -7  -8   34.99   11.23   0
  -4   7   8   41.76   11.43   0
   4  -7  -8   28.20    9.33   0
   4  -7  -8   36.16    6.80   0
  -4   7   8   24.50    8.60   0
  -3   7   8  102.32   10.14   0
   3  -7  -8  108.41   10.14   0
  -3   7   8  102.00    9.79   0
   3  -7  -8  100.55   10.46   0
   2  -7  -8  400.29   11.86   0
  -2   7   8  396.72   12.45   0
  -2   7   8  379.17   12.31   0
  -1   7   8   97.44   11.39   0
  -1   7   8   71.70   11.15   0
   0   7   8  282.39   12.03   0
   0   7   8  296.42   11.88   0
   1   7   8  486.88   13.46   0
   1   7   8  476.99   12.46   0
   2   7   8 1138.11   15.19   0
   3   7   8  202.39   11.40   0
   4   7   8   36.22    9.68   0
   5   7   8   54.08    8.91   0
   6   7   8   27.53    8.98   0
  -4   8   8   -3.82    8.56   0
   4  -8  -8   18.32    9.15   0
  -4   8   8   15.44    8.46   0
   4  -8  -8   11.62   10.98   0
  -3   8   8    4.63   11.24   0
  -3   8   8   27.25    9.18   0
   3  -8  -8   21.07    9.32   0
   2  -8  -8   66.14   10.20   0
  -2   8   8   65.29   10.04   0
  -2   8   8   57.71    9.94   0
  -1   8   8    1.37   10.20   0
  -1   8   8   13.02    9.94   0
   0   8   8   79.59   10.81   0
   0   8   8   79.49   10.60   0
   1   8   8   32.05   10.84   0
   1   8   8   62.72   12.50   0
   2   8   8   73.00   10.67   0
   2   8   8   55.78   10.28   0
   3   8   8  450.62   11.83   0
   4   8   8   48.53    9.34   0
   5   8   8   -3.52    8.90   0
  -4   9   8  -10.42   10.48   0
   4  -9  -8    5.65    8.43   0
  -4   9   8   16.70    8.21   0
  -3   9   8   47.52   11.67   0
   3  -9  -8   65.50    9.07   0
  -3   9   8   53.81    9.41   0
  -2   9   8   48.93    9.11   0
  -2   9   8   65.31   11.69   0
  -1   9   8    5.78    6.75   0
  -1   9   8   -0.66   11.62   0
   0   9   8  188.21   10.39   0
   0   9   8  176.38   10.62   0
   1   9   8   -7.81   10.06   0
   1   9   8    8.51    9.80   0
   2   9   8  121.72   10.21   0
   2   9   8   87.81    9.70   0
   3   9   8  134.39    9.88   0
   4   9   8   19.11    8.65   0
   5   9   8    6.07    8.25   0
  -3  10   8   12.11   10.84   0
  -3  10   8   20.35    7.97   0
  -2  10   8   58.26    8.91   0
  -2  10   8   60.46   11.21   0
  -1  10   8   51.30    9.22   0
  -1  10   8   64.31    9.86   0
   0  10   8   -0.71   10.99   0
   0  10   8    1.08    9.02   0
   1  10   8   16.12    8.97   0
   1  10   8   26.47    9.13   0
   2  10   8   26.78    9.25   0
   2  10   8   25.02    8.97   0
   2  10   8   14.47    9.54   0
   3  10   8    8.76    8.61   0
   4  10   8   -8.99    8.51   0
  -1  11   8    3.81    8.29   0
  -1  11   8    8.45   10.51   0
   0  11   8   37.77   11.31   0
   0  11   8   18.55    8.73   0
   1  11   8   44.02    8.81   0
   1  11   8   30.32    9.01   0
   1  11   8   42.46    6.26   0
   2  11   8    9.61    8.49   0
   2  11   8   -0.03    8.72   0
   2  11   8   13.06    8.79   0
   2  10  -9   32.57    8.77   0
   2  10  -9   34.37    8.99   0
   2  10  -9   38.38    8.58   0
   1  10  -9    7.97    9.89   0
   1  10  -9   19.43    8.72   0
   1  10  -9   -4.22    8.63   0
   0  10  -9   69.08    8.73   0
   0  10  -9   58.70    9.10   0
   0  10  -9   34.93   12.78   0
  -1  10  -9   28.75    8.70   0
  -2  10  -9   10.03    8.75   0
   3   9  -9   15.31    7.76   0
   3   9  -9   10.71    8.11   0
   2   9  -9    1.78    8.00   0
   2   9  -9   14.76    8.29   0
   1   9  -9   26.84   10.64   0
   1   9  -9   11.80    9.24   0
   1   9  -9   41.57    9.01   0
   0   9  -9   20.41    9.51   0
   0   9  -9    0.46    8.97   0
   0   9  -9    4.54   10.46   0
  -1   9  -9   16.71    9.48   0
  -2   9  -9   -2.24    8.91   0
  -3   9  -9    3.31    8.72   0
   4   8  -9   -4.76    8.47   0
   4   8  -9   10.89    8.10   0
   3   8  -9   49.03    8.89   0
   3   8  -9   42.93    9.10   0
   2   8  -9   77.65   11.64   0
   2   8  -9   84.12    9.57   0
   1   8  -9  149.00   11.10   0
   1   8  -9  137.74   10.46   0
   1   8  -9  166.39   10.12   0
   0   8  -9  156.88   12.85   0
   0   8  -9  146.98    9.50   0
   0   8  -9  122.94   14.04   0
  -1   8  -9  278.67   10.84   0
  -1   8  -9  238.17   22.77   0
  -2   8  -9   34.63   10.00   0
  -3   8  -9   14.66    9.52   0
  -4   8  -9  164.14   10.36   0
   5   7  -9   10.12    8.07   0
   5   7  -9    7.74    8.54   0
   4   7  -9   33.62    9.08   0
   4   7  -9   38.73    9.12   0
   3   7  -9   15.76    8.48   0
   3   7  -9    1.20    9.21   0
   2   7  -9   17.91    8.86   0
   2   7  -9   12.77    9.47   0
   1   7  -9   42.53   10.36   0
   1   7  -9   53.23    9.88   0
   0   7  -9   15.98   10.61   0
   0   7  -9   17.27    9.49   0
   0   7  -9   10.04   11.54   0
  -1   7  -9   55.94   10.55   0
  -1   7  -9   61.05   18.52   0
  -2   7  -9  105.34   10.94   0
  -3   7  -9    1.89    9.45   0
   4  -7   9   -3.35    9.30   0
  -4   7  -9   24.34    9.12   0
   5  -7   9    4.62    8.94   0
  -5   7  -9    2.13    8.94   0
  -5  -6   9    7.50    8.54   0
   5   6  -9   -5.26    8.62   0
   5   6  -9    9.70    8.86   0
   4   6  -9   14.01    8.68   0
   4   6  -9    1.09    9.43   0
   3   6  -9   12.25    9.06   0
   3   6  -9   -3.97   11.89   0
   2   6  -9   39.55   10.42   0
   2   6  -9   64.73   11.32   0
   1   6  -9    5.67   10.19   0
   1   6  -9   18.42   10.36   0
   0   6  -9 1432.84   16.14   0
   0   6  -9 1266.10   15.28   0
   0   6  -9 1320.24   19.00   0
  -1   6  -9   14.56   11.04   0
  -1   6  -9   16.95   15.07   0
  -2   6  -9   13.24   11.75   0
   3  -6   9  508.19   14.48   0
  -3   6  -9  494.55   14.40   0
   4  -6   9   12.00    9.20   0
  -4   6  -9   14.22    9.52   0
   5  -6   9   11.20    8.90   0
  -5   6  -9   23.17    9.06   0
  -6   6  -9  138.14   10.70   0
   6  -6   9  115.05   10.45   0
   6   5  -9    0.42    7.84   0
  -6  -5   9   14.68    9.99   0
   6   5  -9   11.13    8.91   0
   5   5  -9   -9.54    8.39   0
  -5  -5   9    0.48    8.70   0
   5   5  -9   21.03    9.63   0
  -4  -5   9   53.96    9.59   0
   4   5  -9   65.71    9.20   0
   4   5  -9   44.55   10.71   0
   3   5  -9   -2.34    9.96   0
   3   5  -9    7.22   10.69   0
   2   5  -9  785.61   13.94   0
   2   5  -9  652.22   14.51   0
   1   5  -9  675.89   13.09   0
   1   5  -9  643.66   13.33   0
   0   5  -9   11.96   11.53   0
   0   5  -9   -1.67   10.08   0
   0   5  -9    0.66   12.40   0
  -1   5  -9  203.18   14.60   0
  -1   5  -9  181.07   16.55   0
  -2   5  -9 1093.67   15.32   0
   3  -5   9   34.00   11.71   0
  -3   5  -9   30.08   12.06   0
   4  -5   9   61.41   12.36   0
  -4   5  -9   48.28   10.39   0
  -5   5  -9  200.53   13.53   0
   5  -5   9  251.68   10.68   0
  -6   5  -9   15.10    9.52   0
   6  -5   9   27.30    8.76   0
   6  -5   9   30.06   18.92   0
   6  -5   9   24.15   18.70   0
   6   4  -9   50.37    8.76   0
   6   4  -9   59.11   10.17   0
  -6  -4   9   54.65    9.11   0
   5   4  -9   67.08    8.74   0
   5   4  -9   80.50   10.75   0
  -5  -4   9   68.28    9.49   0
   4   4  -9   39.55    9.92   0
   4   4  -9   44.21   10.79   0
  -4  -4   9   44.54    9.77   0
   3   4  -9 3052.30   20.16   0
  -3  -4   9 2741.08   21.24   0
   3   4  -9 2411.93   21.99   0
   2   4  -9  111.16   14.58   0
   2   4  -9  118.49   10.87   0
   1   4  -9    1.17   10.46   0
   1   4  -9   -0.03   13.79   0
   0   4  -9    8.61   12.75   0
   0   4  -9   13.55   12.89   0
  -1   4  -9   18.98   13.30   0
  -1   4  -9   14.61   15.26   0
  -2   4  -9  128.39   12.01   0
   3  -4   9    6.26   11.43   0
  -3   4  -9   22.56   12.08   0
   4  -4   9   63.57   13.46   0
   4  -4   9   45.34   19.85   0
  -4   4  -9   41.08   13.29   0
  -5   4  -9    7.01   10.37   0
   5  -4   9   11.19    9.36   0
   5  -4   9    3.96   13.86   0
   6  -4   9   34.02   13.39   0
  -6   4  -9   36.87    9.59   0
   6  -4   9   29.03    9.95   0
   6   3  -9  -10.53    8.27   0
   6   3  -9   -8.91    7.00   0
  -6  -3   9  -12.24    8.46   0
   5   3  -9  162.01    9.91   0
  -5  -3   9   93.07   10.26   0
   5   3  -9   95.78   11.66   0
  -4  -3   9    1.67   10.21   0
   4   3  -9   20.61    9.70   0
   4   3  -9   10.85   11.83   0
   3   3  -9   10.21   10.30   0
  -3  -3   9   27.74   10.86   0
   3   3  -9   33.57   12.38   0
   2   3  -9 3072.32   19.11   0
  -2  -3   9 3110.74   23.25   0
   2   3  -9 2742.06   23.13   0
   1   3  -9   54.76   14.26   0
   1   3  -9   71.29   12.07   0
   0   3  -9  790.45   15.64   0
   0   3  -9  868.25   16.90   0
   1  -3   9  456.69   16.78   0
  -1   3  -9  482.22   16.79   0
  -1   3  -9  474.31   15.97   0
   2  -3   9  341.38   12.95   0
  -2   3  -9  320.26   13.46   0
   2  -3   9  311.95   17.94   0
   3  -3   9   94.60   16.00   0
   3  -3   9  110.65   12.15   0
  -3   3  -9   92.19   14.36   0
  -4   3  -9 2107.73   19.83   0
   4  -3   9 2185.73   18.70   0
   4  -3   9 2289.45   24.80   0
  -5   3  -9    1.63   10.82   0
   5  -3   9    8.02    9.91   0
   6  -3   9   89.28   11.56   0
  -6   3  -9   74.14    9.91   0
  -7   3  -9   10.76    8.61   0
   7  -3   9   22.73    8.67   0
   6   2  -9   69.15    8.81   0
   6   2  -9   71.21   10.37   0
  -6  -2   9   83.20    8.95   0
   5   2  -9   38.64    9.35   0
   5   2  -9   49.09   11.37   0
  -5  -2   9   56.96    9.68   0
   4   2  -9  328.32   11.86   0
  -4  -2   9  402.85   12.52   0
   4   2  -9  304.15   14.80   0
   3   2  -9  157.23   13.59   0
  -3  -2   9  165.18   11.99   0
   3   2  -9  173.03   11.24   0
  -2  -2   9  114.16   14.92   0
   2   2  -9   93.29   16.43   0
   2   2  -9   91.91   11.88   0
  -1  -2   9  755.42   16.13   0
   1   2  -9  768.46   15.71   0
   1   2  -9  719.00   19.00   0
   0   2  -9   92.07   16.49   0
   0  -2   9  101.21   13.42   0
   0   2  -9   83.09   12.54   0
  -1   2  -9  234.32   13.58   0
  -1   2  -9  257.15   18.96   0
   1  -2   9  258.75   16.82   0
   2  -2   9  163.09   16.14   0
   2  -2   9  168.30   14.57   0
  -2   2  -9  172.27   16.60   0
  -3   2  -9 2587.01   21.10   0
   3  -2   9 2548.42   21.27   0
   3  -2   9 2578.44   23.56   0
  -4   2  -9   24.44   11.92   0
   4  -2   9    1.87   13.88   0
  -5   2  -9  143.06   11.62   0
   5  -2   9  183.57   11.16   0
  -6   2  -9   -5.88   11.73   0
   6  -2   9   -0.23    8.90   0
  -7   2  -9   10.36    8.66   0
   7  -2   9   -1.47    8.71   0
   6   1  -9   12.25    8.59   0
   6   1  -9   42.39    9.97   0
  -6  -1   9   37.09    6.27   0
   5   1  -9   24.25   11.56   0
  -5  -1   9   41.72    9.13   0
   5   1  -9   27.67    9.06   0
   4   1  -9   60.38   10.26   0
   4   1  -9   56.12   12.83   0
  -4  -1   9   63.37   10.83   0
  -3  -1   9   14.78   11.07   0
   3   1  -9   13.82   10.86   0
   3   1  -9   24.29   13.71   0
   2   1  -9  472.49   19.35   0
  -2  -1   9  469.21   16.31   0
   2   1  -9  448.65   12.25   0
  -1  -1   9 1001.05   15.98   0
   1   1  -9 1027.55   21.87   0
   1   1  -9 1059.19   15.80   0
  -1  -1   9 1051.10   19.97   0
   0   1  -9  469.99   18.26   0
   0   1  -9  430.43   23.56   0
   0  -1   9  423.77   15.17   0
  -1   1  -9  403.48   15.51   0
   1  -1   9  414.53   18.04   0
  -1   1  -9  421.34   24.94   0
   2  -1   9   -2.42   12.26   0
  -2   1  -9    4.19   18.95   0
   2  -1   9    3.45   15.23   0
  -3   1  -9 1762.70   20.96   0
   3  -1   9 1811.14   20.00   0
  -4   1  -9 1767.67   18.90   0
   4  -1   9 1775.64   17.51   0
   5  -1   9 1066.65   13.99   0
  -5   1  -9  958.39   14.26   0
  -6   1  -9   35.17    8.89   0
   6  -1   9   27.31    9.17   0
   7  -1   9   88.15    9.45   0
  -7   1  -9   65.84    9.09   0
  -7   0   9    3.07    8.08   0
   7   0  -9   10.27    9.03   0
   7   0  -9    1.98    8.03   0
  -6   0   9   -1.96    8.60   0
   6   0  -9   21.31    9.85   0
   6   0  -9   18.84    8.82   0
   5   0  -9   23.43   10.71   0
  -5   0   9   28.37    9.28   0
   5   0  -9   29.94    9.55   0
   4   0  -9  448.62   13.97   0
  -4   0   9  545.46   12.76   0
   4   0  -9  439.26   12.28   0
   3   0  -9   35.86   12.35   0
   3   0  -9   32.02   10.93   0
  -3   0   9   33.98   11.77   0
   2   0  -9 2086.62   20.96   0
  -2   0   9 1907.56   17.92   0
  -2   0   9 2177.54   19.39   0
   2   0  -9 2092.21   17.53   0
   1   0  -9 8807.52   40.10   0
   1   0  -9 8998.01   30.26   0
  -1   0   9 8826.30   39.11   0
  -1   0   9 8663.19   31.59   0
   0   0   9   28.29   24.58   0
   0   0  -9   36.45   23.56   0
   0   0  -9   42.12   14.90   0
   0   0   9   34.95   13.12   0
   1   0   9  915.89   17.20   0
  -1   0  -9  915.74   20.40   0
  -2   0  -9 3579.32   35.97   0
   2   0   9 3385.75   22.95   0
   2   0   9 3464.77   30.70   0
   3   0   9 2378.47   21.96   0
  -3   0  -9 2167.64   22.97   0
  -4   0  -9   55.09   12.41   0
   4   0   9   58.11   12.52   0
   5   0   9  487.51   12.80   0
  -5   0  -9  360.54   14.32   0
  -6   0  -9   25.05    9.48   0
   6   0   9   38.16    9.95   0
  -7   0  -9   -2.47    8.71   0
   7   0   9    5.60    8.88   0
   6  -1  -9   15.26    9.43   0
  -6   1   9   35.71    8.70   0
   6  -1  -9   13.79    8.82   0
  -5   1   9  517.48   11.88   0
   5  -1  -9  501.45   12.52   0
   5  -1  -9  517.81   12.46   0
   4  -1  -9  215.96   12.88   0
   4  -1  -9  257.51   11.57   0
  -4   1   9  269.17   12.13   0
  -3   1   9   19.97   12.02   0
   3  -1  -9   18.43   10.63   0
   3  -1  -9   -5.67   15.13   0
  -2   1   9   62.88   11.75   0
  -2   1   9   48.87   16.29   0
   2  -1  -9   65.42   13.99   0
   2  -1  -9   65.99    8.41   0
  -1   1   9  566.59   16.96   0
   1  -1  -9  571.72   16.72   0
   1  -1  -9  585.46   14.87   0
  -1   1   9  590.64   14.77   0
   0  -1  -9  671.67   16.54   0
   0   1   9  708.13   24.92   0
   0  -1  -9  698.53   25.10   0
   0   1   9  706.61   15.49   0
   1   1   9  376.24   28.41   0
   1   1   9  361.83   27.08   0
   1   1   9  344.17   14.49   0
   2   1   9  972.61   20.69   0
  -2  -1  -9  949.83   21.66   0
   2   1   9  951.00   16.36   0
   3   1   9   26.42   14.70   0
  -3  -1  -9   18.58   12.41   0
   4   1   9  196.68   12.93   0
  -4  -1  -9  149.67   13.12   0
   5   1   9  178.10   11.81   0
  -5  -1  -9  148.91   11.41   0
   6   1   9  101.34   10.46   0
  -6  -1  -9   54.28   10.06   0
   7   1   9    7.56    9.02   0
  -7  -1  -9   -5.63    8.87   0
  -6   2   9    5.86    8.44   0
   6  -2  -9    2.92    8.96   0
   6  -2  -9   19.84    8.91   0
  -5   2   9    9.80    9.52   0
   5  -2  -9  -11.64   10.59   0
   5  -2  -9    0.78    9.24   0
  -4   2   9    6.70   11.36   0
   4  -2  -9   -1.35   11.54   0
   4  -2  -9    0.46   10.62   0
  -3   2   9   21.67   10.46   0
  -3   2   9    6.06   11.83   0
   3  -2  -9   17.61   12.41   0
   3  -2  -9   12.10   10.45   0
  -2   2   9    0.96   13.60   0
  -2   2   9   -0.12   10.71   0
   2  -2  -9   15.74   16.66   0
   2  -2  -9   16.89    8.02   0
   1  -2  -9  372.44   17.65   0
  -1   2   9  355.23   13.66   0
  -1   2   9  366.87   17.17   0
   1  -2  -9  389.88   14.04   0
   0  -2  -9   48.87   17.99   0
   0   2   9   45.97   12.66   0
   0  -2  -9   44.31    9.77   0
   0   2   9   45.06   17.43   0
   1   2   9 2292.52   26.95   0
   1   2   9 2295.69   26.75   0
   1   2   9 2152.05   18.55   0
   2   2   9  849.24   18.64   0
  -3  -2  -9  159.86   15.60   0
   3   2   9  182.77   11.98   0
   4   2   9   12.44   11.27   0
  -4  -2  -9   12.54   15.15   0
  -5  -2  -9  154.27   14.29   0
   5   2   9  240.65   12.72   0
   6   2   9  129.66   10.70   0
  -6  -2  -9  108.22   10.58   0
   7   2   9    6.45    8.97   0
  -7  -2  -9   19.41    8.90   0
  -6   3   9   93.89    9.82   0
   6  -3  -9  105.58   10.15   0
   6  -3  -9  108.19   10.06   0
  -5   3   9   41.85    9.54   0
   5  -3  -9   39.12    9.46   0
   5  -3  -9   31.17    9.31   0
   4  -3  -9  342.65   12.88   0
  -4   3   9  388.40   12.75   0
   4  -3  -9  314.45   12.19   0
  -3   3   9 2070.78   17.32   0
  -3   3   9 2229.38   18.71   0
   3  -3  -9 2132.70   18.54   0
   3  -3  -9 2164.69   17.22   0
  -2   3   9  968.85   15.92   0
   2  -3  -9 1004.17   16.28   0
   2  -3  -9  993.86   14.83   0
  -2   3   9  958.22   14.77   0
  -1   3   9   67.33   16.78   0
   1  -3  -9   69.82   13.59   0
   1  -3  -9   60.15    8.42   0
  -1   3   9   68.60   11.94   0
   0  -3  -9   -7.34   13.12   0
   0   3   9    2.96   15.68   0
   0   3   9   -1.86   12.62   0
   1   3   9  261.41   17.33   0
   1   3   9  255.66   13.87   0
   2   3   9  267.52   13.61   0
  -3  -3  -9  100.37   15.88   0
   3   3   9  133.69   12.74   0
   4   3   9   10.91   11.53   0
  -4  -3  -9   -8.31   11.71   0
  -5  -3  -9   52.85   13.67   0
   5   3   9   44.23   10.92   0
  -6  -3  -9   16.59    9.42   0
   6   3   9   34.59    9.84   0
  -7  -3  -9   23.27    9.03   0
   7   3   9   35.74    9.65   0
  -6   4   9   36.78    8.71   0
   6  -4  -9   22.89    8.83   0
   6  -4  -9   29.95   10.80   0
  -5   4   9   48.32   10.31   0
   5  -4  -9   59.42   10.21   0
   5  -4  -9   50.17    9.47   0
  -4   4   9  844.77   13.60   0
   4  -4  -9  849.27   13.84   0
   4  -4  -9  770.27   13.67   0
  -3   4   9    0.08   10.67   0
   3  -4  -9    1.26   11.61   0
   3  -4  -9    9.88   10.89   0
  -3   4   9   -1.03   11.53   0
   2  -4  -9  212.63   12.89   0
  -2   4   9  199.64   13.44   0
   2  -4  -9  201.78   12.29   0
  -2   4   9  183.55   12.06   0
  -1   4   9  816.85   15.26   0
   1  -4  -9  824.92   16.08   0
   1  -4  -9  811.82   14.18   0
  -1   4   9  815.89   14.02   0
   0   4   9  138.66   16.71   0
   0   4   9  138.71   11.95   0
   1   4   9 1328.95   15.25   0
   1   4   9 1377.68   17.63   0
   2   4   9   19.64   12.81   0
   3   4   9  979.91   15.47   0
  -4  -4  -9   40.99   11.53   0
   4   4   9   40.22   10.89   0
  -5  -4  -9  114.65   11.16   0
   5   4   9   98.68   10.75   0
   6   4   9   39.01    9.77   0
  -6  -4  -9   45.89    9.95   0
   7   4   9    1.26    8.96   0
  -7  -4  -9    8.64    8.45   0
  -6   5   9   29.25    8.95   0
   6  -5  -9   44.41    8.40   0
   6  -5  -9   24.66    9.31   0
  -5   5   9   31.37    9.69   0
   5  -5  -9   23.08    9.59   0
   5  -5  -9   24.50    9.63   0
   4  -5  -9   -8.24   10.60   0
  -4   5   9    8.15    7.37   0
   4  -5  -9   13.99    9.84   0
  -3   5   9  973.97   14.41   0
   3  -5  -9 1083.05   15.42   0
   3  -5  -9 1073.81   14.71   0
  -3   5   9 1082.28   15.08   0
   2  -5  -9  370.64   13.13   0
   2  -5  -9  337.38   12.58   0
  -2   5   9  311.72   12.53   0
  -2   5   9  333.36   12.34   0
   1  -5  -9   14.09   12.63   0
  -1   5   9   11.54   12.44   0
   1  -5  -9   23.37   11.69   0
  -1   5   9   20.92   11.81   0
   0   5   9  131.34   13.10   0
   0   5   9  121.82   12.02   0
   1   5   9 1089.99   18.53   0
   1   5   9 1092.08   14.09   0
   2   5   9   25.25   14.41   0
   3   5   9   10.10   10.87   0
   4   5   9  883.39   14.07   0
  -5  -5  -9   20.53   10.01   0
   5   5   9   16.35    9.61   0
   6   5   9   39.20    9.86   0
  -6  -5  -9   16.02   10.59   0
   7   5   9   24.49    9.39   0
  -7  -5  -9   42.21    9.54   0
  -5   6   9   15.23    9.17   0
   5  -6  -9   29.95    9.42   0
   5  -6  -9   16.13    9.59   0
   4  -6  -9    5.83    9.35   0
  -4   6   9    4.50    9.16   0
   4  -6  -9   10.82    9.57   0
  -4   6   9    5.87   10.00   0
  -3   6   9   30.21   10.29   0
   3  -6  -9   23.80   10.36   0
   3  -6  -9   35.27   10.32   0
  -3   6   9   19.52    9.90   0
   2  -6  -9  336.26   12.87   0
  -2   6   9  302.47   13.67   0
  -2   6   9  286.04   12.54   0
   2  -6  -9  308.29   14.56   0
   1  -6  -9   44.03   11.95   0
  -1   6   9   37.17   11.22   0
  -1   6   9   65.23   11.87   0
   0   6   9   73.93   12.38   0
   0   6   9   49.92   10.98   0
   1   6   9   62.38   12.34   0
   1   6   9   68.90   10.87   0
   2   6   9  367.55   12.50   0
   3   6   9   59.82   10.12   0
   4   6   9    9.49    9.80   0
   5   6   9   70.70   11.43   0
  -6  -6  -9   15.37    9.20   0
   6   6   9    8.09    8.00   0
  -5   7   9   16.04    8.50   0
   5  -7  -9   -0.66    8.20   0
   5  -7  -9    5.35   10.59   0
  -4   7   9    8.75    9.08   0
   4  -7  -9    9.26    9.34   0
   4  -7  -9   16.45   11.32   0
  -4   7   9   -0.27    9.09   0
  -3   7   9   52.58    9.74   0
   3  -7  -9   42.69   12.33   0
   3  -7  -9   62.75   10.36   0
  -3   7   9   54.41    9.60   0
   2  -7  -9   44.32   10.42   0
  -2   7   9   69.53   10.40   0
  -2   7   9   66.04   10.91   0
  -1   7   9  205.37   12.16   0
  -1   7   9  226.56   13.47   0
   0   7   9   13.49   11.36   0
   0   7   9   30.65   10.98   0
   1   7   9   36.52   11.60   0
   1   7   9   34.85   11.18   0
   2   7   9  287.92   12.19   0
   3   7   9  261.85   11.57   0
   4   7   9  266.27   11.00   0
   5   7   9   17.34    9.36   0
   6   7   9   21.20    8.74   0
  -4   8   9   84.65   10.19   0
   4  -8  -9   55.80    9.52   0
   4  -8  -9   79.16   12.43   0
  -4   8   9   80.11    8.73   0
   3  -8  -9    9.12    9.50   0
  -3   8   9    5.19    9.02   0
  -3   8   9    3.48    9.68   0
   2  -8  -9  309.88   10.97   0
  -2   8   9  290.67   10.92   0
  -2   8   9  307.75   10.50   0
  -1   8   9  100.59   10.35   0
  -1   8   9   96.56   10.32   0
   0   8   9   -6.33    9.88   0
   0   8   9   15.34   10.10   0
   1   8   9   32.88   10.31   0
   1   8   9   37.55    9.90   0
   2   8   9  587.43   13.01   0
   2   8   9  539.28   12.18   0
   3   8   9  229.85   10.86   0
   4   8   9   29.10    8.86   0
   5   8   9   14.82    8.44   0
  -4   9   9   24.74    8.32   0
   4  -9  -9   30.15    8.49   0
  -4   9   9   17.55    8.43   0
   3  -9  -9  123.27    9.75   0
  -3   9   9  111.42    9.76   0
  -3   9   9   94.88   10.20   0
  -2   9   9   18.46    9.06   0
  -2   9   9    7.80    9.89   0
  -1   9   9   -2.04    9.79   0
  -1   9   9    2.71    9.28   0
   0   9   9   23.28   10.19   0
   0   9   9    8.87    9.18   0
   1   9   9   37.89   10.15   0
   1   9   9   45.26    9.39   0
   2   9   9   95.71   10.60   0
   2   9   9  108.97   10.22   0
   2   9   9  142.43    9.73   0
   3   9   9   21.52    8.85   0
   4   9   9   15.63    9.17   0
   5   9   9   -1.32    8.07   0
  -3  10   9   20.61   10.48   0
  -3  10   9    2.00    8.15   0
  -2  10   9    5.72    8.47   0
  -2  10   9    5.34   10.98   0
  -1  10   9   16.58    8.90   0
  -1  10   9   26.63    9.45   0
   0  10   9    4.43    9.06   0
   0  10   9    1.83    9.13   0
   1  10   9    4.17    9.27   0
   1  10   9   10.60    9.00   0
   2  10   9   35.60    9.33   0
   2  10   9   46.23    8.78   0
   2  10   9   46.52    8.94   0
   3  10   9   -5.96    8.91   0
   3  10   9   -9.88    8.35   0
   4  10   9    4.06    6.25   0
  -1  11   9   17.13    8.42   0
  -1  11   9   12.38   10.49   0
   0  11   9   47.92    9.19   0
   0  11   9   42.46    8.92   0
   1  11   9  -11.38    8.59   0
   1  11   9    5.69   10.42   0
   2  11   9    0.01    8.16   0
   2  11   9   21.92    8.23   0
   2  11   9   -8.04    8.41   0
   1  10 -10    7.95   10.09   0
   1  10 -10   -0.96    8.40   0
   1  10 -10  -11.56    8.22   0
   0  10 -10   -4.54    8.91   0
   0  10 -10   -0.45    7.90   0
   0  10 -10    6.83   11.81   0
  -1  10 -10    8.39    9.01   0
   3   9 -10   -4.31    8.47   0
   3   9 -10   -1.06    8.58   0
   2   9 -10   10.08    8.37   0
   2   9 -10   15.11    9.97   0
   1   9 -10   12.18   10.71   0
   1   9 -10    8.43    8.31   0
   1   9 -10    8.16   10.30   0
   0   9 -10   52.53   11.31   0
   0   9 -10   30.65   12.79   0
   0   9 -10   73.17    8.94   0
  -1   9 -10   50.96    9.25   0
  -2   9 -10   53.12    9.63   0
  -3   9 -10   19.64    8.25   0
   4   8 -10   -5.53    8.26   0
   4   8 -10    3.69    8.17   0
   3   8 -10   48.40    9.08   0
   3   8 -10   34.26    9.00   0
   2   8 -10   32.67   10.82   0
   2   8 -10    3.04    9.12   0
   1   8 -10   24.36    8.85   0
   1   8 -10   29.21    9.32   0
   1   8 -10   19.75    9.39   0
   0   8 -10  215.93   10.16   0
   0   8 -10  244.09   10.65   0
   0   8 -10  175.10   13.34   0
  -1   8 -10   12.31    9.17   0
  -1   8 -10   11.95   16.53   0
  -2   8 -10   -1.73    9.52   0
  -3   8 -10   59.73   11.48   0
  -4   8 -10   51.50    9.10   0
   4   7 -10   12.63    8.56   0
   4   7 -10    9.50    8.69   0
   3   7 -10   18.11    9.10   0
   3   7 -10   13.82    9.19   0
   2   7 -10    2.52   10.92   0
   2   7 -10   17.83    8.75   0
   1   7 -10   65.02   11.39   0
   1   7 -10   61.89   10.04   0
   0   7 -10   62.42   10.29   0
   0   7 -10   48.46    9.49   0
   0   7 -10   50.33   12.31   0
  -1   7 -10  304.17   11.24   0
  -1   7 -10  260.39   18.25   0
  -2   7 -10   57.74   10.03   0
  -3   7 -10   78.47    9.78   0
   4  -7  10  165.23   10.36   0
  -4   7 -10  144.49   10.18   0
   5  -7  10   94.93   11.07   0
  -5   7 -10   88.60    9.84   0
   5   6 -10   25.60    8.61   0
   5   6 -10   28.06    9.03   0
  -5  -6  10   34.29    8.30   0
   4   6 -10   10.97    8.57   0
   4   6 -10   26.82    9.39   0
   3   6 -10   -6.62    8.64   0
   3   6 -10    0.10    9.46   0
   2   6 -10  339.20   11.42   0
   2   6 -10  328.09   11.97   0
   1   6 -10  158.30   13.24   0
   1   6 -10  140.33   12.86   0
   0   6 -10   25.51   10.21   0
   0   6 -10   26.30   10.00   0
   0   6 -10   14.97   11.96   0
  -1   6 -10  332.62   12.41   0
  -1   6 -10  303.06   18.99   0
  -2   6 -10   44.19   13.32   0
  -3   6 -10  173.74   11.21   0
   4  -6  10   17.94    9.58   0
  -4   6 -10   -0.09   10.09   0
  -5   6 -10   -1.35    9.13   0
   5  -6  10    5.77    8.78   0
  -6   6 -10   15.94    8.92   0
   6  -6  10   13.69    7.97   0
   5   5 -10   42.85    8.84   0
   5   5 -10   30.50    9.59   0
  -5  -5  10   30.83    8.73   0
   4   5 -10  163.56   10.18   0
  -4  -5  10  144.57   10.22   0
   4   5 -10  104.18   10.84   0
   3   5 -10  252.35   10.97   0
   3   5 -10  228.32   11.71   0
   2   5 -10  583.01   13.39   0
   2   5 -10  535.07   15.18   0
   1   5 -10  194.27   11.56   0
   1   5 -10  191.59   14.06   0
   0   5 -10   39.37   11.37   0
   0   5 -10   43.55   13.42   0
   0   5 -10   30.08   10.53   0
  -1   5 -10  113.31   12.26   0
  -1   5 -10  105.94   13.31   0
  -2   5 -10   26.84   11.83   0
   3  -5  10  594.20   14.97   0
  -3   5 -10  556.45   13.81   0
   4  -5  10   76.08   10.70   0
  -4   5 -10  122.18   11.07   0
  -5   5 -10   93.10   10.70   0
   5  -5  10   97.02    9.98   0
  -6   5 -10   25.59    9.13   0
   6  -5  10   12.51    8.67   0
   6   4 -10    6.03    7.98   0
   6   4 -10    9.02    9.62   0
  -6  -4  10   16.83    8.46   0
   5   4 -10    7.88    8.19   0
   5   4 -10    2.99    9.97   0
  -5  -4  10   12.00    8.72   0
   4   4 -10    4.53    9.20   0
  -4  -4  10   10.09    9.05   0
   4   4 -10    0.79   10.18   0
   3   4 -10  123.05   10.97   0
  -3  -4  10  133.60   10.56   0
   3   4 -10  102.70   11.41   0
   2   4 -10  218.51   11.46   0
   2   4 -10  176.96   12.16   0
   1   4 -10  588.54   15.86   0
   1   4 -10  680.90   12.94   0
   0   4 -10  106.91   11.56   0
   0   4 -10   80.40   10.74   0
   0   4 -10   97.50   12.74   0
  -1   4 -10  465.24   15.72   0
  -1   4 -10  440.98   15.65   0
  -2   4 -10  136.54   12.84   0
   3  -4  10  147.34   12.43   0
   3  -4  10  143.10   22.46   0
  -3   4 -10  149.85   12.67   0
  -4   4 -10  814.19   17.33   0
   4  -4  10  800.81   14.09   0
   4  -4  10  833.70   26.23   0
  -5   4 -10  117.47   10.75   0
   5  -4  10  140.18   10.36   0
   5  -4  10  149.79   15.81   0
   6  -4  10   -2.97   11.60   0
  -6   4 -10   14.00   11.21   0
   6  -4  10  -11.20    8.92   0
   6   3 -10   26.70    8.67   0
   6   3 -10   49.95    9.55   0
  -6  -3  10   52.21    9.06   0
  -5  -3  10  148.68   10.08   0
   5   3 -10   92.39    9.21   0
   5   3 -10  123.84   11.36   0
   4   3 -10  103.18   10.19   0
  -4  -3  10  125.31   10.24   0
   4   3 -10   94.65   11.76   0
   3   3 -10  339.96   11.85   0
   3   3 -10  253.22   13.45   0
  -3  -3  10  350.69   12.43   0
   2   3 -10 1344.92   15.19   0
   2   3 -10 1166.56   17.98   0
  -2  -3  10 1353.73   18.41   0
   1   3 -10  698.36   15.10   0
   1   3 -10  799.09   14.59   0
   0   3 -10 2040.01   22.78   0
   0   3 -10 2209.76   20.70   0
   1  -3  10   13.19   11.28   0
  -1   3 -10   27.96   13.97   0
  -1   3 -10   14.84   13.29   0
   2  -3  10  342.58   15.54   0
  -2   3 -10  328.25   13.26   0
   2  -3  10  320.67   17.60   0
   3  -3  10  256.92   12.17   0
  -3   3 -10  250.85   12.82   0
   3  -3  10  264.25   16.29   0
  -4   3 -10  140.83   12.85   0
   4  -3  10  132.80   11.82   0
   4  -3  10  147.13   16.00   0
  -5   3 -10   57.21   11.24   0
   5  -3  10   50.79   12.80   0
  -6   3 -10   21.70    9.85   0
   6  -3  10    7.95    9.29   0
  -7   3 -10   -1.26    8.40   0
   7  -3  10    7.36    8.21   0
   6   2 -10   -2.05    5.94   0
   6   2 -10   15.52   10.12   0
  -6  -2  10   15.82    8.46   0
   5   2 -10    0.50    8.67   0
   5   2 -10    9.76   11.08   0
  -5  -2  10    8.23    8.84   0
   4   2 -10   72.94    9.89   0
   4   2 -10   52.92   12.84   0
  -4  -2  10   61.93   10.58   0
   3   2 -10   21.35   10.45   0
   3   2 -10   21.10   13.06   0
  -3  -2  10    7.23   13.48   0
  -2  -2  10  115.73   11.58   0
   2   2 -10   91.60   13.78   0
   2   2 -10  110.84   11.50   0
  -1  -2  10  737.22   16.90   0
   1   2 -10  651.73   15.52   0
   1   2 -10  704.25   14.54   0
   0  -2  10  968.41   16.85   0
   0   2 -10  916.20   20.40   0
   0   2 -10  884.41   15.50   0
  -1   2 -10  287.39   18.18   0
   1  -2  10  279.62   16.05   0
  -1   2 -10  277.13   13.43   0
   2  -2  10    6.30   14.57   0
   2  -2  10   -2.24   11.22   0
  -2   2 -10    2.31   15.40   0
  -3   2 -10 1947.90   21.49   0
   3  -2  10 1843.00   17.99   0
   3  -2  10 1997.20   21.35   0
  -4   2 -10   11.46   12.18   0
   4  -2  10    4.99   11.05   0
  -5   2 -10   32.45   10.67   0
   5  -2  10   39.69   11.54   0
   6  -2  10  204.63   10.73   0
  -6   2 -10  160.98   12.95   0
   7  -2  10  -11.49    8.35   0
  -7   2 -10   -6.80    8.33   0
  -6  -1  10   73.57    8.92   0
   6   1 -10   57.85   10.21   0
   6   1 -10   60.49    8.75   0
  -5  -1  10   27.64    8.77   0
   5   1 -10    4.76   10.77   0
   5   1 -10   12.10    9.28   0
   4   1 -10   21.81   15.37   0
   4   1 -10   12.12    9.80   0
  -4  -1  10   14.70   10.74   0
   3   1 -10  375.24   15.20   0
  -3  -1  10  375.23   12.82   0
   3   1 -10  379.35   12.13   0
   2   1 -10 1493.50   20.11   0
  -2  -1  10 1624.36   17.40   0
   2   1 -10 1411.73   13.04   0
  -1  -1  10 1877.13   22.38   0
  -1  -1  10 1770.56   17.33   0
   1   1 -10 1760.03   21.65   0
   1   1 -10 1839.44   16.84   0
   0   1 -10  766.58   24.08   0
   0   1 -10  773.37   15.59   0
   0  -1  10  752.61   15.45   0
  -1   1 -10   95.81   16.75   0
  -1   1 -10   81.62   25.04   0
   1  -1  10   85.86   17.01   0
  -1   1 -10   91.43   23.98   0
  -2   1 -10  856.34   22.68   0
   2  -1  10  862.46   21.35   0
   2  -1  10  864.70   16.06   0
  -3   1 -10   -3.23   12.07   0
   3  -1  10    3.13   12.93   0
   3  -1  10   17.61   13.68   0
  -4   1 -10  742.95   17.66   0
   4  -1  10  818.73   14.81   0
  -5   1 -10  939.47   17.28   0
   5  -1  10 1300.71   16.06   0
   6  -1  10   -4.53    9.58   0
  -6   1 -10    1.77    9.76   0
   7  -1  10   11.65    8.90   0
  -7   1 -10   -2.21    9.01   0
  -6   0  10    8.72    6.05   0
   6   0 -10   22.40    9.78   0
   6   0 -10   15.80    8.57   0
   5   0 -10   16.74    9.36   0
   5   0 -10   19.29   10.80   0
  -5   0  10    1.80    8.67   0
  -4   0  10   83.87   10.98   0
   4   0 -10   88.64    9.92   0
   4   0 -10   71.52   12.49   0
   3   0 -10  160.64   16.03   0
   3   0 -10  167.48    8.52   0
  -3   0  10  163.21   12.00   0
   2   0 -10 1356.18   18.12   0
  -2   0  10 1241.21   15.32   0
  -2   0  10 1407.09   17.04   0
   2   0 -10 1367.52   14.87   0
   1   0 -10   19.91   12.07   0
  -1   0  10   22.68   14.78   0
   1   0 -10   20.57   15.93   0
  -1   0  10   21.06   12.23   0
   0   0 -10  807.67   15.77   0
   0   0  10  852.86   28.21   0
   0   0  10  828.09   15.96   0
   0   0 -10  821.25   29.26   0
  -1   0 -10  680.24   15.84   0
   1   0  10  670.03   15.59   0
   2   0  10 2494.16   29.47   0
  -2   0 -10 2499.34   32.61   0
   2   0  10 2472.42   20.14   0
   3   0  10   -2.24   14.41   0
  -3   0 -10    7.47   14.82   0
   4   0  10  433.22   13.24   0
  -4   0 -10  360.62   13.43   0
   5   0  10  444.44   13.31   0
  -5   0 -10  403.80   13.72   0
  -6   0 -10  239.29   10.97   0
   6   0  10  285.99   13.21   0
  -7   0 -10   11.11    9.18   0
   7   0  10   23.67    8.80   0
   6  -1 -10   25.11    9.80   0
  -6   1  10   28.49    8.70   0
   6  -1 -10   15.17    8.92   0
   5  -1 -10    1.06    9.88   0
  -5   1  10   -5.18    9.06   0
   5  -1 -10   13.37    9.44   0
  -4   1  10   -1.21   10.50   0
   4  -1 -10    6.61   11.69   0
   4  -1 -10   -4.59    9.45   0
   3  -1 -10   18.76   10.89   0
  -3   1  10    7.77   11.48   0
   3  -1 -10    4.59   12.18   0
  -2   1  10  221.69   11.75   0
  -2   1  10  237.27   13.51   0
   2  -1 -10  228.81   11.64   0
   2  -1 -10  239.28   16.91   0
  -1   1  10   14.57   16.15   0
   1  -1 -10   24.60   12.64   0
   1  -1 -10   32.12   16.39   0
  -1   1  10   27.67   12.29   0
   0   1  10  765.87   23.89   0
   0  -1 -10  754.92   23.89   0
   0  -1 -10  805.01   15.33   0
   0   1  10  770.55   15.19   0
   1   1  10 2077.12   44.81   0
  -1  -1 -10 2098.27   18.88   0
   1   1  10 2085.51   18.56   0
   1   1  10 2119.81   43.47   0
   2   1  10   10.17   17.62   0
  -2  -1 -10    6.01   16.75   0
   2   1  10   16.67   12.88   0
   3   1  10  294.78   13.87   0
  -3  -1 -10  272.80   15.91   0
   4   1  10 1929.64   19.62   0
  -4  -1 -10 1748.15   20.84   0
   5   1  10  305.09   15.33   0
  -5  -1 -10  237.98   14.13   0
  -6  -1 -10   10.78   10.07   0
   6   1  10   15.64    9.92   0
  -7  -1 -10  147.18   10.07   0
   7   1  10  210.46   11.02   0
   6  -2 -10  154.85    9.97   0
  -6   2  10  130.60    9.36   0
   6  -2 -10   88.95    9.52   0
   5  -2 -10    5.50   10.12   0
  -5   2  10   18.14    9.31   0
   5  -2 -10   17.08    9.52   0
   4  -2 -10  244.99   11.54   0
  -4   2  10  239.01   12.34   0
   4  -2 -10  219.47   12.84   0
  -3   2  10  468.86   12.37   0
  -3   2  10  518.78   13.37   0
   3  -2 -10  472.88   14.19   0
   3  -2 -10  483.66   12.05   0
  -2   2  10  526.04   12.70   0
  -2   2  10  574.80   14.93   0
   2  -2 -10  531.37   12.49   0
   2  -2 -10  586.85   16.97   0
  -1   2  10 1177.05   19.76   0
   1  -2 -10 1145.50   15.52   0
   1  -2 -10 1206.93   20.12   0
  -1   2  10 1134.04   15.47   0
   0  -2 -10  775.20   19.95   0
   0   2  10  781.63   14.79   0
   0  -2 -10  770.57   15.10   0
   0   2  10  764.04   19.14   0
   1   2  10   66.12   15.16   0
   1   2  10   63.97   18.04   0
   1   2  10   64.74   12.69   0
   2   2  10  218.46   15.17   0
   2   2  10  220.98   12.89   0
   3   2  10  297.29   14.99   0
  -3  -2 -10  258.06   13.35   0
  -4  -2 -10   20.90   11.89   0
   4   2  10    5.80   11.63   0
   5   2  10   18.52   13.86   0
  -5  -2 -10   16.72   11.28   0
   6   2  10    9.91    9.68   0
  -6  -2 -10    2.98    9.43   0
   7   2  10   23.63    9.78   0
  -7  -2 -10   44.32    8.97   0
  -6   3  10   10.93    9.21   0
   6  -3 -10   20.38    9.17   0
   6  -3 -10   27.90    9.09   0
  -5   3  10   -6.94   10.05   0
   5  -3 -10   14.72    8.61   0
   5  -3 -10    4.82    9.76   0
  -4   3  10    7.24   10.87   0
   4  -3 -10   23.04   10.22   0
   4  -3 -10   12.65   10.92   0
  -3   3  10  507.01   12.65   0
   3  -3 -10  542.29   12.76   0
   3  -3 -10  558.86   13.55   0
  -3   3  10  552.30   13.31   0
   2  -3 -10  102.91   13.18   0
   2  -3 -10  107.87   11.52   0
  -2   3  10   97.70   11.15   0
  -2   3  10   92.87   12.69   0
   1  -3 -10   59.61   15.38   0
   1  -3 -10   63.63   11.23   0
  -1   3  10   79.03   10.95   0
  -1   3  10   65.46   12.72   0
   0   3  10  219.13   13.71   0
   0  -3 -10  232.72   13.15   0
   0   3  10  238.92   12.44   0
   1   3  10 1282.94   17.95   0
   1   3  10 1278.64   15.64   0
   2   3  10   32.96   11.15   0
   2   3  10   21.02   13.85   0
  -3  -3 -10   97.57   14.22   0
   3   3  10  132.37   11.73   0
  -4  -3 -10    9.06   11.23   0
   4   3  10   13.10   10.91   0
   5   3  10   97.04   11.05   0
  -5  -3 -10  118.68   11.24   0
   6   3  10   32.09   10.40   0
  -6  -3 -10   23.02   10.14   0
   7   3  10   55.58    9.28   0
  -7  -3 -10   32.55    9.17   0
   6  -4 -10   24.57    8.78   0
  -6   4  10   14.64    8.71   0
   6  -4 -10   23.47    8.29   0
   5  -4 -10    1.52   11.29   0
  -5   4  10   10.31    9.56   0
   5  -4 -10   14.14    9.48   0
  -4   4  10  272.05   11.81   0
   4  -4 -10  289.16   11.81   0
   4  -4 -10  243.29   11.36   0
  -3   4  10   63.89   11.65   0
  -3   4  10   61.91   10.90   0
   3  -4 -10   65.23   11.79   0
   3  -4 -10   72.86   11.19   0
   2  -4 -10  150.00   12.29   0
   2  -4 -10  140.38   11.72   0
  -2   4  10  140.20   11.95   0
  -2   4  10  151.77   10.85   0
   1  -4 -10 1782.58   16.23   0
   1  -4 -10 1823.66   18.24   0
  -1   4  10 1761.58   17.93   0
  -1   4  10 1781.48   16.44   0
   0   4  10  163.11   13.67   0
   0   4  10  149.07   11.26   0
   1   4  10 1009.75   13.86   0
   1   4  10 1030.39   18.23   0
   2   4  10 3960.21   22.77   0
   2   4  10 3711.34   17.56   0
   3   4  10   32.68   11.70   0
   4   4  10  861.91   14.34   0
  -4  -4 -10  716.03   14.84   0
   5   4  10  183.56   11.40   0
  -5  -4 -10  182.61   11.37   0
   6   4  10  -12.54    9.79   0
  -6  -4 -10    8.11   11.82   0
   7   4  10   45.31    9.35   0
  -7  -4 -10   40.83    8.80   0
  -6   5  10   58.59    9.36   0
   6  -5 -10   83.83    9.17   0
   6  -5 -10   74.63    9.39   0
  -5   5  10    8.50    9.49   0
   5  -5 -10   23.57    9.36   0
   5  -5 -10   23.84    8.95   0
  -4   5  10   78.64   10.42   0
  -4   5  10   89.58   10.06   0
   4  -5 -10  104.24   10.13   0
   4  -5 -10   94.73   10.16   0
  -3   5  10 1097.32   14.11   0
   3  -5 -10 1131.77   15.80   0
   3  -5 -10 1186.13   16.27   0
  -3   5  10 1166.58   14.91   0
   2  -5 -10  153.99   12.18   0
   2  -5 -10  138.39   11.42   0
  -2   5  10  119.84   11.63   0
  -2   5  10  127.60   11.55   0
   1  -5 -10  275.88   12.74   0
   1  -5 -10  273.24   11.96   0
  -1   5  10  263.01   15.29   0
  -1   5  10  256.68   12.04   0
   0   5  10  393.04   13.91   0
   0   5  10  413.22   12.21   0
   1   5  10   35.40   14.92   0
   1   5  10   15.59    7.48   0
   2   5  10  558.73   13.74   0
   3   5  10   71.25   11.17   0
   4   5  10  270.67   11.47   0
   5   5  10    4.25    9.82   0
  -5  -5 -10    7.49    9.70   0
  -6  -5 -10   19.29    9.52   0
   6   5  10   20.22    9.37   0
   7   5  10   15.36    8.54   0
  -7  -5 -10    8.03    9.02   0
  -5   6  10    7.78    9.22   0
   5  -6 -10   14.38    8.83   0
   5  -6 -10   11.96    8.87   0
  -4   6  10    6.91    9.22   0
  -4   6  10    0.59   11.57   0
   4  -6 -10   19.02    9.68   0
   4  -6 -10    9.38    9.53   0
  -3   6  10   11.51    9.53   0
   3  -6 -10   17.51   10.14   0
   3  -6 -10   17.64    9.96   0
  -3   6  10   34.06   10.07   0
   2  -6 -10   26.61   12.01   0
   2  -6 -10   43.49   11.22   0
  -2   6  10   -5.86   11.42   0
  -2   6  10   21.96   10.23   0
   1  -6 -10   38.64   11.81   0
  -1   6  10   41.39   10.75   0
  -1   6  10   36.84   12.06   0
   0   6  10  128.49   11.48   0
   0   6  10  143.21   12.25   0
   1   6  10  659.41   13.69   0
   1   6  10  689.25   13.01   0
   2   6  10  844.86   14.00   0
   2   6  10  867.04   13.11   0
   3   6  10  136.73   11.01   0
   4   6  10  129.35   10.54   0
   5   6  10  103.88   10.11   0
   6   6  10   33.04    8.31   0
  -5   7  10   22.59    8.27   0
   5  -7 -10  -11.07    8.64   0
   5  -7 -10   -5.40   10.83   0
  -4   7  10   -1.57   10.33   0
  -4   7  10    1.45    8.92   0
   4  -7 -10    5.22    9.26   0
   4  -7 -10  -20.08   10.58   0
  -3   7  10  159.11   12.35   0
  -3   7  10  173.41   10.86   0
   3  -7 -10  185.71   10.99   0
   3  -7 -10  180.24   10.63   0
   2  -7 -10    4.97   10.06   0
  -2   7  10   21.80   10.18   0
  -2   7  10   12.30    9.89   0
  -1   7  10   65.31   11.65   0
  -1   7  10   67.14   10.83   0
   0   7  10  654.65   13.76   0
   0   7  10  681.70   13.16   0
   1   7  10   -2.94   11.14   0
   1   7  10   15.02   11.23   0
   2   7  10  209.93   11.96   0
   2   7  10  211.59   11.14   0
   2   7  10  225.94    8.76   0
   3   7  10  536.63   13.33   0
   4   7  10   -8.07    8.86   0
   5   7  10   20.70    9.07   0
   6   7  10   84.50    9.24   0
  -4   8  10   39.96    8.81   0
   4  -8 -10   33.41    9.33   0
   4  -8 -10   29.97    8.98   0
  -4   8  10   36.56    8.67   0
  -3   8  10   31.64    9.49   0
   3  -8 -10   18.71    9.45   0
  -3   8  10   15.82    9.22   0
   2  -8 -10  453.91   11.88   0
  -2   8  10  429.07   11.68   0
  -2   8  10  454.73   11.91   0
  -1   8  10  185.35   10.69   0
  -1   8  10  245.78   12.73   0
   0   8  10   80.16   10.21   0
   0   8  10   72.27   10.29   0
   1   8  10   28.41    9.77   0
   1   8  10   17.41    9.76   0
   2   8  10    4.53    9.85   0
   2   8  10   -1.91    9.35   0
   2   8  10   14.63    9.24   0
   3   8  10  112.11    9.84   0
   4   8  10   90.99    9.74   0
   5   8  10    6.76   10.90   0
   3  -9 -10   17.50    9.06   0
  -3   9  10   30.82    8.82   0
  -3   9  10    6.92    8.89   0
  -2   9  10   19.23    9.11   0
  -2   9  10   20.24    9.06   0
  -1   9  10  186.41   10.45   0
  -1   9  10  182.00   10.25   0
   0   9  10   57.44    9.80   0
   0   9  10   49.47   11.53   0
   1   9  10   17.74    9.27   0
   1   9  10    9.70    8.37   0
   2   9  10   17.54    9.08   0
   2   9  10    8.55    9.47   0
   2   9  10   -4.67    8.64   0
   3   9  10   14.78    8.97   0
   4   9  10   22.80    8.70   0
  -2  10  10  227.96    9.99   0
  -2  10  10  256.86   10.84   0
  -1  10  10   34.75    8.96   0
  -1  10  10   57.00    9.94   0
   0  10  10   11.15    8.79   0
   0  10  10   -2.84    8.99   0
   1  10  10   66.78    9.46   0
   1  10  10  104.61    9.33   0
   2  10  10    8.65    8.82   0
   2  10  10    3.20    8.49   0
   2  10  10   16.10    8.81   0
   3  10  10   14.11    8.86   0
   3  10  10    1.95    8.31   0
   0  11  10   19.68    8.22   0
   0  11  10   18.53   10.76   0
   1  11  10    7.78    8.54   0
   1  11  10   18.65    5.93   0
   1  11  10   11.01    8.26   0
   2  11  10   12.52    8.45   0
   2  11  10    1.30    8.72   0
   2  11  10    4.77    8.59   0
   0  10 -11   31.71    8.60   0
   0  10 -11   11.27    8.90   0
   0  10 -11   24.52   13.45   0
   2   9 -11   12.04    9.77   0
   2   9 -11   17.49    8.62   0
   1   9 -11   10.69    8.86   0
   1   9 -11    3.75    8.46   0
   1   9 -11    0.66    8.27   0
   0   9 -11   22.53    9.93   0
   0   9 -11   21.22    8.83   0
   0   9 -11   14.02   12.42   0
  -1   9 -11   26.24    9.20   0
  -2   9 -11    1.40    8.84   0
  -3   9 -11   26.78   11.20   0
   3   8 -11    6.93   10.08   0
   3   8 -11   -7.43    8.44   0
   2   8 -11    7.70    8.37   0
   2   8 -11   19.60    8.48   0
   1   8 -11   16.09   11.38   0
   1   8 -11   21.39    9.02   0
   1   8 -11   15.04   10.87   0
   0   8 -11  132.00   10.46   0
   0   8 -11  129.50   10.00   0
   0   8 -11  111.97   13.78   0
  -1   8 -11  133.93   10.04   0
  -1   8 -11  113.82   18.22   0
  -2   8 -11   24.78    9.23   0
  -3   8 -11   47.60    9.43   0
  -4   8 -11   35.93    9.29   0
   4   7 -11    4.30    8.15   0
   4   7 -11   15.22    8.61   0
   3   7 -11   25.97    9.17   0
   3   7 -11    5.65    9.37   0
   2   7 -11   17.70    8.54   0
   2   7 -11    0.14    8.76   0
   1   7 -11  212.42   10.40   0
   1   7 -11  247.39   12.02   0
   0   7 -11   39.83   10.11   0
   0   7 -11   25.50    9.06   0
   0   7 -11   26.12   11.78   0
  -1   7 -11    1.77   12.54   0
  -1   7 -11    1.41   13.44   0
  -2   7 -11  107.56    9.95   0
  -3   7 -11   26.59    9.80   0
  -4   7 -11    0.85    9.21   0
   5  -7  11   19.10    8.85   0
  -5   7 -11   15.51    9.12   0
   5   6 -11    2.42    8.00   0
   5   6 -11    8.28    8.85   0
  -5  -6  11   12.53    8.03   0
   4   6 -11   41.61    8.60   0
   4   6 -11   29.80    9.06   0
   3   6 -11   10.69    9.21   0
   3   6 -11   13.83    8.19   0
   2   6 -11   84.16    9.60   0
   2   6 -11   98.47   10.22   0
   1   6 -11   12.56    9.77   0
   1   6 -11   30.08   12.30   0
   0   6 -11  305.17   13.51   0
   0   6 -11  286.52   11.24   0
   0   6 -11  282.00   13.52   0
  -1   6 -11   16.48   10.91   0
  -1   6 -11   15.24   15.12   0
  -2   6 -11   19.16   10.84   0
  -3   6 -11  128.06   10.52   0
   4  -6  11   14.74    9.44   0
  -4   6 -11   22.00    9.90   0
  -5   6 -11    1.18    9.38   0
   5  -6  11    5.73    9.10   0
   5   5 -11   29.78    8.48   0
   5   5 -11   22.28    8.86   0
  -5  -5  11   41.34    8.88   0
   4   5 -11   98.81   10.00   0
   4   5 -11  153.46   10.62   0
  -4  -5  11  117.87    9.95   0
   3   5 -11   23.92    9.36   0
   3   5 -11   37.20   10.10   0
   2   5 -11  531.78   14.48   0
   2   5 -11  428.17   12.49   0
   1   5 -11  385.12   12.64   0
   1   5 -11  440.28   14.30   0
   0   5 -11   45.54   10.99   0
   0   5 -11   38.90   12.74   0
   0   5 -11   38.80   12.98   0
  -1   5 -11  519.07   13.79   0
  -1   5 -11  479.40   17.14   0
  -2   5 -11   24.13   14.37   0
   3  -5  11   98.31   14.16   0
  -3   5 -11  106.53   11.83   0
   4  -5  11   66.97   10.72   0
  -4   5 -11   73.51    9.86   0
  -5   5 -11   62.42   10.57   0
   5  -5  11   75.38   10.14   0
  -6   5 -11    2.23    9.31   0
   6  -5  11    2.56    8.73   0
   6   4 -11   62.21    8.72   0
   6   4 -11   47.65    9.58   0
  -6  -4  11   78.57    9.45   0
   5   4 -11   11.67    8.45   0
   5   4 -11   32.71   10.15   0
  -5  -4  11    3.87    8.26   0
   4   4 -11    3.84    8.96   0
   4   4 -11  -15.03    9.73   0
  -4  -4  11    4.40    9.18   0
   3   4 -11    2.38    9.62   0
  -3  -4  11   17.72   10.12   0
   3   4 -11   26.35   10.71   0
   2   4 -11  323.57   12.88   0
   2   4 -11  383.18   12.13   0
   1   4 -11   17.04   13.64   0
   1   4 -11   14.69   10.20   0
   0   4 -11 1087.40   16.15   0
   0   4 -11 1309.03   18.24   0
   0   4 -11 1211.29   17.51   0
  -1   4 -11  124.55   14.61   0
  -1   4 -11  106.06   13.63   0
  -2   4 -11  414.79   14.01   0
   3  -4  11  741.16   25.89   0
   3  -4  11  814.77   17.41   0
  -3   4 -11  785.98   17.61   0
  -4   4 -11   49.50   13.70   0
   4  -4  11   66.35   13.50   0
   4  -4  11   49.03   16.80   0
  -5   4 -11   27.59   10.62   0
   5  -4  11   36.39    9.58   0
   5  -4  11   49.78   14.55   0
  -6   4 -11   15.48   11.62   0
   6  -4  11   19.99    8.59   0
   6  -4  11   15.44   11.42   0
  -6  -3  11    6.40    8.40   0
   6   3 -11   16.89    8.04   0
   6   3 -11    2.54    9.46   0
   5   3 -11   17.38    8.28   0
  -5  -3  11    3.51    8.76   0
   5   3 -11    7.24   10.38   0
   4   3 -11    5.02    8.97   0
  -4  -3  11    0.36    9.01   0
   4   3 -11   10.39   10.68   0
   3   3 -11  -25.02   10.81   0
  -3  -3  11   10.87   10.08   0
   3   3 -11    3.75   11.31   0
  -2  -3  11  115.78   11.54   0
   2   3 -11  102.14   11.90   0
   2   3 -11  110.35   10.94   0
   1   3 -11  139.90   14.10   0
   1   3 -11  162.59   12.01   0
   0   3 -11  112.40   13.89   0
   0   3 -11  124.32   13.86   0
   1  -3  11  254.31   12.05   0
  -1   3 -11  259.52   15.56   0
  -1   3 -11  261.03   14.09   0
  -2   3 -11   10.43   14.71   0
   2  -3  11   -1.84   15.31   0
  -3   3 -11   97.61   14.83   0
   3  -3  11   91.98   11.95   0
   3  -3  11  101.26   13.23   0
  -4   3 -11   63.14   12.55   0
   4  -3  11   59.93   14.07   0
   4  -3  11   72.97   14.88   0
  -5   3 -11   92.99   13.17   0
   5  -3  11  110.56    9.87   0
   5  -3  11  127.25   13.16   0
   6  -3  11   20.66    9.33   0
  -6   3 -11   13.66    8.99   0
   7  -3  11   28.00    8.68   0
  -7   3 -11   -2.45    8.86   0
   6   2 -11   37.78    9.88   0
  -6  -2  11   10.82    8.73   0
   6   2 -11   12.75    8.27   0
   5   2 -11    2.42    9.00   0
   5   2 -11   10.97   10.80   0
  -5  -2  11   19.53    8.70   0
   4   2 -11  185.72   13.06   0
   4   2 -11  232.86   10.39   0
  -4  -2  11  255.92   11.42   0
   3   2 -11   48.94   10.75   0
   3   2 -11   47.02   13.22   0
  -3  -2  11   60.45   11.13   0
   2   2 -11   -2.41   10.45   0
  -2  -2  11    0.23   10.92   0
   2   2 -11   -4.43   15.16   0
   1   2 -11 2344.48   24.96   0
   1   2 -11 2562.44   19.12   0
  -1  -2  11 2636.36   21.95   0
   0  -2  11  819.38   15.26   0
   0   2 -11  789.23   21.70   0
   0   2 -11  842.13   15.45   0
  -1   2 -11  254.44   12.74   0
  -1   2 -11  266.57   18.24   0
   1  -2  11  244.01   12.39   0
   2  -2  11 1200.93   20.13   0
   2  -2  11 1143.07   16.16   0
  -2   2 -11 1216.82   20.75   0
  -3   2 -11   24.09   15.00   0
   3  -2  11   22.07   13.42   0
   3  -2  11   12.55   14.09   0
  -4   2 -11  188.36   12.96   0
   4  -2  11  199.73   12.73   0
   4  -2  11  209.31   13.45   0
  -5   2 -11   22.86   10.36   0
   5  -2  11   32.68   10.21   0
   6  -2  11    9.98   11.71   0
  -6   2 -11   -6.79    9.23   0
  -7   2 -11    1.68    8.45   0
   7  -2  11    5.78    8.48   0
  -6  -1  11   -8.49    8.76   0
   6   1 -11    0.11    9.73   0
   6   1 -11   -0.02    5.53   0
   5   1 -11  120.51   10.41   0
  -5  -1  11  104.41    9.43   0
   5   1 -11  101.10    9.34   0
   4   1 -11    7.74   11.93   0
  -4  -1  11    5.54    9.95   0
   4   1 -11   -9.37    9.30   0
   3   1 -11   25.82   15.68   0
  -3  -1  11   13.14   10.70   0
   3   1 -11   26.68   10.45   0
   2   1 -11  162.11   13.88   0
  -2  -1  11  165.03   12.03   0
   2   1 -11  156.38   10.73   0
  -1  -1  11  650.54   14.86   0
  -1  -1  11  722.77   17.32   0
   1   1 -11  686.41   19.41   0
   1   1 -11  693.49   14.35   0
   0   1 -11   28.22   20.31   0
   0   1 -11   34.45   13.24   0
   0  -1  11   25.12   13.27   0
  -1   1 -11   15.91   13.75   0
   1  -1  11    7.30   12.80   0
   2  -1  11 4295.04   23.82   0
   2  -1  11 4295.07   36.08   0
  -2   1 -11 4187.12   37.32   0
   3  -1  11  567.04   16.61   0
  -3   1 -11  541.23   17.27   0
   3  -1  11  586.56   15.57   0
  -4   1 -11    7.06   14.37   0
   4  -1  11   27.73   11.41   0
   5  -1  11   16.32   10.65   0
  -5   1 -11    2.53   10.31   0
   6  -1  11  107.17   10.24   0
  -6   1 -11   88.65   10.08   0
   7  -1  11   -1.14    8.46   0
  -7   1 -11   10.34    8.68   0
  -6   0  11   63.74    6.05   0
   6   0 -11   71.47   10.12   0
   6   0 -11   42.56    8.64   0
   5   0 -11    0.40    9.96   0
   5   0 -11    0.36    8.38   0
  -5   0  11   15.59    8.90   0
  -4   0  11   22.59   10.19   0
   4   0 -11    8.60    9.71   0
   4   0 -11   22.12   14.45   0
   3   0 -11   63.33   10.89   0
  -3   0  11   56.71   13.29   0
   3   0 -11   45.05   12.29   0
  -2   0  11  272.18   12.06   0
   2   0 -11  309.03   11.81   0
  -2   0  11  328.84   12.36   0
   2   0 -11  292.59   13.24   0
  -1   0  11   69.98   14.19   0
   1   0 -11   76.76   11.62   0
   1   0 -11   63.00   15.78   0
  -1   0  11   61.33   11.24   0
   0   0 -11 1618.42   37.32   0
   0   0 -11 1622.21   16.63   0
   0   0  11 1666.70   36.59   0
   0   0  11 1628.29   16.89   0
  -1   0 -11   35.54   13.46   0
   1   0  11   40.89   13.13   0
   2   0  11  161.75   18.13   0
  -2   0 -11  163.70   21.11   0
   2   0  11  169.56   12.90   0
  -3   0 -11 1191.45   21.98   0
   3   0  11 1341.72   15.92   0
   3   0  11 1356.48   19.99   0
  -4   0 -11    3.33   11.37   0
   4   0  11   -2.29   13.90   0
   5   0  11 1106.77   17.81   0
  -5   0 -11  859.30   17.61   0
  -6   0 -11   81.50   10.10   0
   6   0  11  107.35   10.22   0
  -7   0 -11   16.20    8.79   0
   7   0  11   -3.76    8.91   0
  -6   1  11   21.60    8.74   0
   6  -1 -11   23.33    9.52   0
   6  -1 -11   46.75    8.61   0
  -5   1  11   32.85    9.43   0
   5  -1 -11   34.15    9.73   0
   5  -1 -11   35.86    9.40   0
  -4   1  11  418.18   12.23   0
   4  -1 -11  390.54   13.04   0
   4  -1 -11  404.80    9.98   0
  -3   1  11  559.19   13.31   0
   3  -1 -11  543.10   14.44   0
   3  -1 -11  532.52   12.85   0
  -2   1  11  221.76   11.30   0
  -2   1  11  258.41   12.40   0
   2  -1 -11  236.95   12.16   0
   2  -1 -11  242.39   11.38   0
  -1   1  11  416.75   16.76   0
   1  -1 -11  423.23   17.19   0
   1  -1 -11  413.61   13.39   0
  -1   1  11  385.05   12.46   0
   0  -1 -11  853.68   25.29   0
   0   1  11  819.26   23.13   0
   0  -1 -11  861.11   14.58   0
   0   1  11  788.06   14.16   0
  -1  -1 -11  198.37   13.27   0
   1   1  11  196.74   12.65   0
   2   1  11  323.52   13.41   0
   2   1  11  325.68   21.19   0
   3   1  11  221.05   15.28   0
  -3  -1 -11  183.95   15.89   0
   4   1  11   27.30   12.02   0
  -4  -1 -11    3.73   15.13   0
   5   1  11   65.72   11.12   0
  -5  -1 -11   60.12   13.60   0
  -6  -1 -11   64.33   12.24   0
   6   1  11   51.36   10.17   0
  -7  -1 -11   28.41   10.85   0
   7   1  11   17.30    9.26   0
   6  -2 -11   12.44    9.70   0
  -6   2  11    0.01    6.05   0
   6  -2 -11   10.88    8.65   0
   5  -2 -11   14.54    9.75   0
   5  -2 -11   14.66    9.23   0
  -5   2  11   -7.36    9.38   0
  -4   2  11  164.18   11.19   0
   4  -2 -11  155.34   11.73   0
   4  -2 -11  153.39    8.19   0
  -3   2  11   17.12   10.57   0
  -3   2  11   25.81   11.30   0
   3  -2 -11   27.06   11.99   0
   3  -2 -11   14.34   10.48   0
  -2   2  11   20.29   11.05   0
  -2   2  11   38.51   11.30   0
   2  -2 -11   41.35   12.73   0
   2  -2 -11   35.83   10.56   0
   1  -2 -11   -4.82   12.01   0
  -1   2  11    3.69   11.92   0
   1  -2 -11    8.42   12.21   0
  -1   2  11   -6.43   11.35   0
   0  -2 -11   87.88   13.09   0
   0  -2 -11   67.81   15.77   0
   0   2  11   89.85   11.74   0
   0   2  11   70.91   15.13   0
   1   2  11 2205.33   27.98   0
   1   2  11 2237.90   17.32   0
   1   2  11 2320.07   28.01   0
   2   2  11  403.69   18.20   0
   2   2  11  394.03   12.71   0
   3   2  11  574.11   14.24   0
  -3  -2 -11  438.55   17.26   0
  -4  -2 -11  301.87   14.38   0
   4   2  11  414.46   13.75   0
   5   2  11   11.92   11.42   0
  -5  -2 -11    0.99   11.20   0
   6   2  11    8.74   10.47   0
  -6  -2 -11   10.93   12.51   0
   7   2  11   30.77    9.30   0
  -7  -2 -11   21.06    8.97   0
  -6   3  11   32.81    8.87   0
   6  -3 -11   58.28    9.78   0
   6  -3 -11   61.64    8.91   0
  -5   3  11  349.12   11.66   0
   5  -3 -11  345.08   11.74   0
   5  -3 -11  314.28   11.51   0
   4  -3 -11   34.24   10.59   0
  -4   3  11   64.96   10.86   0
   4  -3 -11   54.13   10.27   0
  -3   3  11   79.10   10.43   0
  -3   3  11   97.35   11.52   0
   3  -3 -11   91.22   10.59   0
   3  -3 -11  103.28   11.47   0
  -2   3  11 1841.89   18.91   0
   2  -3 -11 1867.30   17.52   0
   2  -3 -11 1762.05   15.71   0
  -2   3  11 1789.28   15.92   0
   1  -3 -11  107.91   12.51   0
   1  -3 -11  110.35   10.94   0
  -1   3  11  111.88   12.50   0
  -1   3  11  102.94   10.95   0
   0   3  11 2029.99   16.73   0
   0   3  11 2065.55   21.90   0
   0  -3 -11 2042.36   16.82   0
   1   3  11  222.84   12.76   0
   1   3  11  232.98   15.81   0
   1   3  11  217.29   12.33   0
   2   3  11  131.72   10.83   0
   2   3  11  131.08   14.61   0
   3   3  11  423.20   15.18   0
  -4  -3 -11   11.48   13.82   0
   4   3  11   16.01   13.72   0
  -5  -3 -11    8.38   10.76   0
   5   3  11    3.32   12.78   0
   6   3  11  168.66   11.02   0
  -6  -3 -11   96.55   13.30   0
   7   3  11   17.96   11.13   0
  -7  -3 -11   10.59    8.51   0
  -6   4  11   -9.20    8.38   0
   6  -4 -11    1.53    8.58   0
   6  -4 -11   -0.56    8.51   0
   5  -4 -11   41.62    9.88   0
  -5   4  11   30.02    9.71   0
   5  -4 -11   53.07    9.69   0
   4  -4 -11   93.58    9.81   0
  -4   4  11   81.72   10.52   0
   4  -4 -11   84.78   10.18   0
  -3   4  11  218.92   11.94   0
  -3   4  11  242.97   12.01   0
   3  -4 -11  258.38   12.22   0
   3  -4 -11  249.46   12.05   0
   2  -4 -11 1591.26   17.09   0
   2  -4 -11 1546.15   15.15   0
  -2   4  11 1554.85   18.43   0
  -2   4  11 1478.35   15.23   0
   1  -4 -11   93.42   12.34   0
  -1   4  11   78.97   14.82   0
   1  -4 -11   92.55   10.97   0
  -1   4  11  102.66   10.81   0
   0   4  11  773.00   16.66   0
   0   4  11  743.87   12.87   0
   0  -4 -11  774.87   13.16   0
   1   4  11  172.34   14.33   0
   1   4  11  152.78   11.29   0
   2   4  11    5.91   10.88   0
   2   4  11   23.54   11.36   0
   3   4  11 1071.74   16.81   0
   4   4  11  924.00   13.91   0
   5   4  11   74.65   10.34   0
  -5  -4 -11   47.24   10.93   0
  -6  -4 -11   35.30    9.73   0
   6   4  11   15.75    9.93   0
   7   4  11   12.29    8.85   0
  -7  -4 -11   -8.68    8.56   0
  -5   5  11   15.19    8.94   0
   5  -5 -11    9.15    9.07   0
   5  -5 -11    7.67    9.12   0
  -4   5  11   27.49    9.58   0
  -4   5  11    6.11    9.13   0
   4  -5 -11   -9.59    9.50   0
   4  -5 -11    8.24    9.29   0
   3  -5 -11  524.18   12.60   0
   3  -5 -11  486.12   12.98   0
  -3   5  11  487.23   12.49   0
  -3   5  11  465.59   12.37   0
   2  -5 -11  601.35   13.21   0
   2  -5 -11  591.86   13.00   0
  -2   5  11  574.31   13.08   0
  -2   5  11  549.35   12.91   0
   1  -5 -11    8.17   12.08   0
   1  -5 -11   -1.67   11.08   0
  -1   5  11   17.39   11.87   0
  -1   5  11   10.34   10.74   0
   0   5  11  881.41   15.23   0
   0   5  11  901.18   12.96   0
   1   5  11 1900.32   19.78   0
   1   5  11 1832.50   15.20   0
   2   5  11    7.56   11.03   0
   2   5  11    2.57   13.67   0
   3   5  11   75.62   13.85   0
   4   5  11  103.86   10.67   0
   5   5  11   55.65    9.57   0
   6   5  11   11.12   11.04   0
  -6  -5 -11   10.79    8.93   0
  -5   6  11   21.14    8.80   0
   5  -6 -11    9.77    9.14   0
   5  -6 -11   16.40    8.83   0
  -4   6  11    0.89    9.37   0
  -4   6  11   12.72    9.33   0
   4  -6 -11   -9.69    9.52   0
   4  -6 -11    6.95    9.47   0
  -3   6  11   -9.11    9.32   0
   3  -6 -11   38.94    9.82   0
   3  -6 -11   36.65    9.71   0
  -3   6  11    2.85    9.31   0
   2  -6 -11  779.39   13.91   0
   2  -6 -11  776.79   12.99   0
  -2   6  11  740.29   13.53   0
  -2   6  11  730.92   14.96   0
  -1   6  11  740.92   16.22   0
  -1   6  11  741.27   13.46   0
   0   6  11  120.65   11.60   0
   0   6  11  124.57   11.29   0
   1   6  11  301.92   12.84   0
   1   6  11  288.39   11.85   0
   2   6  11  223.26   11.90   0
   2   6  11  211.40    8.62   0
   3   6  11   53.09   10.59   0
   4   6  11  242.57   12.06   0
   5   6  11   -0.44    9.39   0
   6   6  11   27.86    8.73   0
  -5   7  11   14.23    8.46   0
   5  -7 -11    4.35    8.62   0
   5  -7 -11    0.03    8.61   0
  -4   7  11   21.78    8.71   0
   4  -7 -11   10.60    9.04   0
   4  -7 -11   21.30   10.98   0
  -4   7  11   24.22    8.87   0
   3  -7 -11   85.95   10.58   0
   3  -7 -11   73.03    9.84   0
  -3   7  11   97.18    9.82   0
  -3   7  11   66.44    9.85   0
   2  -7 -11  475.46   11.60   0
  -2   7  11  425.01   11.18   0
   2  -7 -11  474.15   12.09   0
  -2   7  11  455.98   12.27   0
  -1   7  11   13.13   10.60   0
  -1   7  11    2.21   10.00   0
   0   7  11  560.54   12.08   0
   0   7  11  540.35   12.66   0
   1   7  11   15.62   11.05   0
   1   7  11   16.05   10.61   0
   2   7  11    7.57   10.77   0
   2   7  11    2.70   10.37   0
   2   7  11   -4.17   10.03   0
   3   7  11   63.85   10.24   0
   4   7  11  335.29   11.36   0
   5   7  11    9.78    8.83   0
   6   7  11   56.71    9.01   0
  -4   8  11   21.87    9.02   0
   4  -8 -11   21.62    8.84   0
   4  -8 -11   24.48   10.99   0
  -4   8  11   35.06    8.74   0
   3  -8 -11   -4.27    9.23   0
  -3   8  11    0.24    8.89   0
  -3   8  11    0.45    8.82   0
  -2   8  11   42.60    9.74   0
  -2   8  11   78.80    9.75   0
  -1   8  11  154.50   10.28   0
  -1   8  11  167.83   10.37   0
   0   8  11   43.81   10.03   0
   0   8  11   52.54   11.32   0
   1   8  11   29.12    9.69   0
   1   8  11   42.58    9.90   0
   2   8  11   93.51    9.77   0
   2   8  11  121.81   10.38   0
   2   8  11  111.97   11.95   0
   3   8  11   55.22   12.14   0
   4   8  11   44.64    9.71   0
   5   8  11  231.07   11.31   0
   3  -9 -11   78.75    9.75   0
  -3   9  11   86.49    9.31   0
  -3   9  11   92.94   11.12   0
  -2   9  11  130.90    9.86   0
  -2   9  11  161.29    9.67   0
  -1   9  11   76.69    9.60   0
  -1   9  11   93.83    9.58   0
   0   9  11   53.55    9.70   0
   0   9  11   41.76    9.66   0
   1   9  11   38.47    9.22   0
   1   9  11   28.63    8.96   0
   2   9  11   65.81    9.70   0
   2   9  11  114.28    9.41   0
   2   9  11   71.96   11.18   0
   3   9  11    8.77    8.76   0
   3   9  11   10.69    8.88   0
   4   9  11    8.68    8.94   0
  -2  10  11    4.48    8.45   0
  -2  10  11   10.83    8.49   0
  -1  10  11   -7.61    8.87   0
  -1  10  11   -8.00    8.78   0
   0  10  11   19.78    8.75   0
   0  10  11   11.69    8.70   0
   1  10  11   21.48    8.94   0
   1  10  11    0.99    8.67   0
   2  10  11   13.38    8.45   0
   2  10  11   -2.29    8.34   0
   2  10  11    1.37    8.43   0
   3  10  11    9.73    9.09   0
   3  10  11   30.28    8.90   0
   3  10  11   14.78    8.22   0
   0  11  11   37.39    9.08   0
   0  11  11   71.28    9.23   0
   1  11  11    9.55    8.84   0
   1  11  11   -7.78    8.16   0
   1  11  11   -2.74    8.25   0
   2   9 -12   12.87    8.95   0
   2   9 -12   20.74    8.23   0
   1   9 -12   17.40    8.22   0
   1   9 -12   16.79    8.53   0
   1   9 -12   16.59    8.25   0
   0   9 -12   20.17    8.41   0
   0   9 -12   33.14    8.94   0
   0   9 -12   14.67   10.95   0
  -1   9 -12   81.37    9.82   0
  -1   9 -12   86.93    9.17   0
  -2   9 -12   17.44    8.91   0
   3   8 -12   60.11    9.24   0
   3   8 -12   74.26    9.35   0
   2   8 -12    4.75    8.34   0
   2   8 -12   -6.97    9.04   0
   1   8 -12   14.62    9.08   0
   1   8 -12    2.40    9.15   0
   1   8 -12   15.49   10.44   0
   0   8 -12   44.42   10.52   0
   0   8 -12   46.37    9.51   0
   0   8 -12   29.11   10.91   0
  -1   8 -12    6.59    9.14   0
  -1   8 -12   10.28   15.92   0
  -2   8 -12   -2.81   11.07   0
  -3   8 -12    0.82    9.08   0
  -4   8 -12    8.62    8.53   0
   4   7 -12   22.23    8.35   0
   4   7 -12    5.83    8.55   0
   3   7 -12   64.16    8.95   0
   3   7 -12   56.68    9.07   0
   2   7 -12   -7.07    8.65   0
   2   7 -12   33.93    9.21   0
   1   7 -12   37.77   10.93   0
   1   7 -12   40.09   10.85   0
   0   7 -12   12.70    9.22   0
   0   7 -12   14.45    9.04   0
   0   7 -12   25.34   10.80   0
  -1   7 -12    6.38   11.95   0
  -1   7 -12    1.48   12.87   0
  -2   7 -12  127.25   10.26   0
  -3   7 -12   29.97   11.66   0
  -4   7 -12   38.04    9.36   0
  -5   7 -12   71.72    8.98   0
   5  -7  12   76.17   11.06   0
   5   6 -12   16.03    8.18   0
  -5  -6  12   23.43    8.36   0
   5   6 -12   18.61   10.57   0
   4   6 -12   17.15    8.57   0
   4   6 -12    9.12    9.25   0
   3   6 -12   38.69    9.16   0
   3   6 -12   36.64    9.40   0
   2   6 -12   20.83   11.25   0
   2   6 -12    7.12    9.39   0
   1   6 -12  255.21   11.59   0
   1   6 -12  291.48   13.59   0
   0   6 -12   37.91   12.54   0
   0   6 -12   44.93   11.46   0
   0   6 -12   50.46    9.68   0
  -1   6 -12  311.98   12.80   0
  -1   6 -12  300.07   16.74   0
  -2   6 -12   17.36    9.99   0
  -3   6 -12   49.04    9.85   0
   4  -6  12   64.33   11.93   0
  -4   6 -12   73.64   10.19   0
  -5   6 -12   50.21    9.84   0
   5  -6  12   46.39    9.27   0
   5   5 -12   28.97    8.79   0
  -5  -5  12   31.70    8.92   0
   5   5 -12   27.35    9.37   0
   4   5 -12  156.76   10.14   0
  -4  -5  12  153.25   10.44   0
   4   5 -12  136.09   11.07   0
   3   5 -12    9.02    8.77   0
   3   5 -12   -0.27   10.05   0
   2   5 -12   54.44   11.25   0
   2   5 -12   73.40   10.10   0
   1   5 -12  321.89   12.06   0
   1   5 -12  366.63   11.72   0
   0   5 -12  217.48   12.54   0
   0   5 -12  206.11   11.75   0
   0   5 -12  215.44   11.41   0
  -1   5 -12    3.00   10.88   0
  -1   5 -12    8.60   12.00   0
  -2   5 -12  153.50   11.31   0
  -3   5 -12   65.60   10.66   0
   4  -5  12   23.68    9.79   0
  -4   5 -12   30.38    9.68   0
  -5   5 -12   29.63    9.70   0
   5  -5  12   33.30    9.20   0
  -6   5 -12    3.87    9.10   0
   6  -5  12   11.06    8.17   0
   5   4 -12   -5.47    8.14   0
   5   4 -12    8.44    9.88   0
  -5  -4  12   -9.09    8.40   0
   4   4 -12    7.90    8.74   0
  -4  -4  12    7.59    8.89   0
   4   4 -12   14.38   10.10   0
  -3  -4  12  657.24   13.91   0
   3   4 -12  507.84   14.47   0
   3   4 -12  638.58   13.35   0
   2   4 -12  363.50   12.10   0
   2   4 -12  316.60   12.30   0
   1   4 -12  392.54   13.53   0
   1   4 -12  486.16   14.88   0
   0   4 -12 1027.06   16.29   0
   0   4 -12  898.65   16.13   0
   0   4 -12 1006.09   14.83   0
  -1   4 -12   59.90   14.05   0
  -1   4 -12   71.90   13.07   0
   2  -4  12   10.22   13.74   0
  -2   4 -12    8.66   13.96   0
   3  -4  12   77.88   16.99   0
   3  -4  12   92.14   12.04   0
  -3   4 -12   86.00   11.73   0
  -4   4 -12  168.60   11.09   0
   4  -4  12  180.68   13.10   0
   4  -4  12  181.03   18.17   0
  -5   4 -12   16.58   12.08   0
   5  -4  12   -4.63   11.57   0
   5  -4  12    8.93   13.85   0
   6  -4  12   50.42   11.01   0
  -6   4 -12   22.03    9.39   0
   6  -4  12   54.25   11.97   0
  -6  -3  12   20.32    8.39   0
   6   3 -12   22.65    9.47   0
   6   3 -12   -0.54    8.18   0
   5   3 -12   72.73    9.22   0
  -5  -3  12  110.13   10.09   0
   5   3 -12   81.53   11.45   0
   4   3 -12  149.91   11.40   0
  -4  -3  12  167.63   11.24   0
   4   3 -12  161.75   10.40   0
   3   3 -12   62.47   11.47   0
  -3  -3  12   51.38   10.15   0
   3   3 -12   73.98   10.61   0
  -2  -3  12  220.05   12.37   0
   2   3 -12  190.89   14.87   0
   2   3 -12  212.88   11.64   0
   1   3 -12 2232.12   24.27   0
   1   3 -12 2518.98   18.57   0
   0   3 -12  655.33   13.06   0
   0   3 -12  588.89   17.34   0
   1  -3  12   51.95   13.47   0
  -1   3 -12   46.70   14.67   0
  -1   3 -12   54.09   12.65   0
  -1   3 -12   52.01   13.85   0
  -2   3 -12 1093.84   18.68   0
   2  -3  12 1007.53   18.09   0
  -3   3 -12 1021.73   18.53   0
   3  -3  12  974.58   16.16   0
   3  -3  12 1022.95   19.52   0
  -4   3 -12  294.41   15.32   0
   4  -3  12  328.69   14.74   0
   4  -3  12  348.48   16.31   0
  -5   3 -12   28.30    9.97   0
   5  -3  12   44.06    9.42   0
   5  -3  12   42.52   12.10   0
   6  -3  12   -2.01    9.38   0
  -6   3 -12   11.38    8.89   0
   6  -3  12    5.80   10.61   0
   6   2 -12   38.91    9.45   0
  -6  -2  12   23.34    8.47   0
   6   2 -12   18.81    8.46   0
   5   2 -12   17.52   10.36   0
  -5  -2  12   10.76    8.61   0
   5   2 -12    0.83    8.71   0
   4   2 -12   27.74   11.47   0
  -4  -2  12   27.01    9.71   0
   4   2 -12   21.92    9.26   0
   3   2 -12  181.77   12.86   0
   3   2 -12  218.28   11.99   0
  -3  -2  12  203.99   11.65   0
   2   2 -12    9.25   12.18   0
  -2  -2  12    2.65   10.73   0
   2   2 -12   13.76   10.41   0
   1   2 -12  152.81   14.30   0
  -1  -2  12  171.98   13.77   0
   1   2 -12  175.23   14.25   0
   0  -2  12    3.05   12.08   0
   0   2 -12   10.14   14.73   0
   0   2 -12    4.02   11.94   0
  -1   2 -12  104.31   12.51   0
  -1   2 -12   93.50   17.03   0
  -1   2 -12  117.49   19.03   0
   1  -2  12  112.15   10.99   0
  -2   2 -12   17.82   17.07   0
   2  -2  12   18.96   13.04   0
  -3   2 -12   14.24   14.27   0
   3  -2  12    3.46   13.59   0
   3  -2  12   16.96   12.62   0
  -4   2 -12  509.90   14.07   0
   4  -2  12  606.17   15.83   0
   4  -2  12  636.13   14.70   0
   5  -2  12   52.31    9.96   0
   5  -2  12   50.13   11.41   0
  -5   2 -12   34.65   12.05   0
  -6   2 -12   59.03    9.92   0
   6  -2  12  131.13   12.21   0
  -7   2 -12   36.19   10.10   0
   7  -2  12   18.16    8.42   0
  -6  -1  12    4.74    8.29   0
   6   1 -12   12.64    9.22   0
   6   1 -12   19.19    8.14   0
   5   1 -12   98.14   10.92   0
  -5  -1  12   99.80    9.42   0
   5   1 -12   79.44    9.07   0
   4   1 -12   56.06   11.77   0
  -4  -1  12   22.87   10.03   0
   4   1 -12   59.15    9.44   0
   3   1 -12    7.35   13.05   0
  -3  -1  12   -1.57   10.34   0
   3   1 -12   23.59   10.22   0
   2   1 -12 3695.58   28.76   0
  -2  -1  12 4207.73   25.58   0
   2   1 -12 3925.58   20.24   0
  -1  -1  12  236.64   12.34   0
   1   1 -12  238.28   16.07   0
  -1  -1  12  246.59   14.51   0
   1   1 -12  236.51   12.12   0
   0   1 -12   80.12   20.10   0
   0   1 -12   86.06   12.71   0
   0  -1  12   81.48   12.34   0
  -1   1 -12 2844.59   20.58   0
   1  -1  12 2821.20   23.10   0
   2  -1  12   55.14   18.92   0
  -2   1 -12   56.37   19.66   0
   2  -1  12   56.51   11.71   0
   3  -1  12   16.69   13.58   0
   3  -1  12   20.48   11.21   0
  -3   1 -12    6.08   14.21   0
   4  -1  12 2559.87   21.56   0
   4  -1  12 2361.44   20.56   0
  -4   1 -12 1984.68   20.55   0
   5  -1  12  427.28   14.33   0
  -5   1 -12  290.32   12.34   0
   6  -1  12   10.31    9.35   0
  -6   1 -12   14.45    9.40   0
  -7   1 -12    2.59    8.71   0
   7  -1  12    7.26   10.79   0
  -6   0  12  102.82    9.18   0
   6   0 -12  131.85   10.40   0
   6   0 -12  110.40    9.37   0
  -5   0  12   68.09    9.17   0
   5   0 -12   68.25   11.07   0
   5   0 -12   55.41    8.95   0
   4   0 -12   30.93    9.40   0
   4   0 -12   38.90   11.09   0
  -4   0  12   41.72    9.77   0
   3   0 -12  388.76    9.45   0
   3   0 -12  382.27   14.01   0
  -3   0  12  414.81   12.58   0
  -2   0  12    9.45   13.23   0
  -2   0  12   25.80   10.86   0
   2   0 -12   15.03   10.95   0
   2   0 -12    5.42   11.95   0
  -1   0  12  274.94   15.10   0
   1   0 -12  271.27   12.21   0
   1   0 -12  279.92   16.72   0
  -1   0  12  260.09   12.17   0
   0   0 -12 1741.06   39.16   0
   0   0 -12 1753.79   16.90   0
   0   0  12 1682.22   16.96   0
   1   0  12   57.91   12.22   0
  -1   0 -12   44.88   12.90   0
   2   0  12  287.61   25.13   0
   2   0  12  284.48   15.84   0
  -2   0 -12  257.49   23.97   0
  -3   0 -12  262.60   16.71   0
   3   0  12  313.80   12.11   0
   3   0  12  329.90   15.64   0
  -4   0 -12  480.48   17.44   0
   4   0  12  658.73   16.43   0
  -5   0 -12  145.10   13.22   0
   5   0  12  208.16   11.26   0
  -6   0 -12   96.97   10.77   0
   6   0  12  140.54   10.76   0
  -7   0 -12   21.87    8.79   0
   7   0  12   40.26    8.70   0
   6  -1 -12   12.20    9.47   0
   6  -1 -12   20.74    8.51   0
  -6   1  12   -1.71    8.03   0
   5  -1 -12   -4.05    9.81   0
  -5   1  12   24.40    8.83   0
   5  -1 -12   10.76    8.95   0
  -4   1  12   28.30   10.12   0
   4  -1 -12   20.96   13.32   0
   4  -1 -12   17.85    9.22   0
  -3   1  12  728.93   14.20   0
   3  -1 -12  645.19   14.63   0
   3  -1 -12  662.59   13.02   0
  -2   1  12   46.78   11.25   0
  -2   1  12   68.10   13.41   0
   2  -1 -12   65.81   11.04   0
   2  -1 -12   83.48   14.52   0
   1  -1 -12   17.84   14.68   0
  -1   1  12   15.76   13.56   0
   1  -1 -12    1.78   11.12   0
  -1   1  12   14.73   10.91   0
   0  -1 -12  812.29   25.50   0
   0   1  12  794.09   24.40   0
   0  -1 -12  809.60   13.53   0
   0   1  12  770.39   13.60   0
  -1  -1 -12   36.61   11.90   0
   1   1  12   30.43   11.47   0
   2   1  12   22.30   18.99   0
   2   1  12   36.37   12.04   0
   3   1  12    5.65   14.35   0
  -3  -1 -12   12.54   16.53   0
   3   1  12    4.40   11.90   0
   4   1  12 1001.30   18.43   0
  -4  -1 -12  639.04   19.33   0
  -5  -1 -12   32.70   13.91   0
   5   1  12   42.99   11.03   0
  -6  -1 -12  292.54   11.57   0
   6   1  12  319.91   11.95   0
  -7  -1 -12   54.51    9.57   0
   7   1  12   85.99    9.82   0
   6  -2 -12   43.44    9.42   0
  -6   2  12   49.53    8.52   0
   6  -2 -12   33.36    8.72   0
  -5   2  12   13.27    8.74   0
   5  -2 -12    4.20   11.23   0
   5  -2 -12   21.60    8.89   0
  -4   2  12  669.94   14.05   0
   4  -2 -12  606.31   14.19   0
   4  -2 -12  621.81   12.39   0
  -3   2  12   16.27   10.28   0
  -3   2  12   39.04   11.09   0
   3  -2 -12   33.61   11.72   0
   3  -2 -12   23.57   10.39   0
  -2   2  12   20.52   10.75   0
   2  -2 -12   30.81   11.94   0
  -2   2  12   27.13   11.56   0
   2  -2 -12   31.80   11.06   0
  -1   2  12 2374.38   20.81   0
   1  -2 -12 2557.40   23.25   0
   1  -2 -12 2332.21   16.81   0
  -1   2  12 2356.57   17.37   0
   0  -2 -12  156.02   12.25   0
   0   2  12  151.58   11.69   0
   0   2  12  160.78   17.56   0
   1   2  12  541.00   12.49   0
   1   2  12  553.62   22.02   0
   1   2  12  564.26   19.84   0
   2   2  12 2845.18   18.29   0
   2   2  12 2875.99   27.50   0
   3   2  12   10.38   13.77   0
   3   2  12    2.10   10.84   0
  -3  -2 -12   10.71   11.37   0
   4   2  12   25.17   11.35   0
  -4  -2 -12   13.00   10.87   0
  -5  -2 -12  508.12   13.87   0
   5   2  12  559.60   16.48   0
   6   2  12  120.13   10.56   0
  -6  -2 -12  111.69   10.39   0
  -7  -2 -12  -12.14    8.83   0
   7   2  12    2.17    8.93   0
   6  -3 -12   58.86    9.49   0
  -6   3  12   57.45    9.20   0
   6  -3 -12    8.12    8.95   0
  -5   3  12  360.85   11.31   0
   5  -3 -12  352.87   11.90   0
   5  -3 -12  306.46   11.12   0
  -4   3  12    3.93    9.96   0
   4  -3 -12   22.30   10.58   0
   4  -3 -12    0.08    9.11   0
  -3   3  12  325.85   11.53   0
  -3   3  12  360.39   12.64   0
   3  -3 -12  389.04   12.48   0
   3  -3 -12  356.50   12.74   0
  -2   3  12 1148.10   15.43   0
   2  -3 -12 1152.27   14.32   0
   2  -3 -12 1157.75   18.44   0
  -2   3  12 1082.09   14.15   0
   1  -3 -12   84.48   14.54   0
   1  -3 -12   91.35   11.84   0
  -1   3  12   71.40   11.09   0
  -1   3  12   81.32   13.88   0
   0  -3 -12   81.79   11.37   0
   0   3  12   60.49   13.88   0
   0   3  12   70.15   10.88   0
   1   3  12 1868.69   22.03   0
   1   3  12 1883.26   21.58   0
   1   3  12 1830.59   15.61   0
   2   3  12 2396.08   16.34   0
   2   3  12 2414.01   23.50   0
   3   3  12   90.02   13.66   0
  -4  -3 -12  378.53   14.15   0
   4   3  12  524.23   13.75   0
   5   3  12  190.89   11.82   0
  -5  -3 -12  154.49   11.40   0
   6   3  12  271.88   12.05   0
  -6  -3 -12  229.56   11.38   0
   7   3  12   17.02    9.21   0
  -7  -3 -12   11.50    8.69   0
  -6   4  12   20.12    8.63   0
   6  -4 -12   23.16    8.78   0
   6  -4 -12   17.24    8.16   0
  -5   4  12   25.91    9.36   0
   5  -4 -12   10.00    9.64   0
   5  -4 -12   28.25    9.36   0
  -4   4  12  519.40   12.11   0
   4  -4 -12  557.23   12.37   0
   4  -4 -12  496.09   11.54   0
  -3   4  12   44.45   10.28   0
  -3   4  12   36.66   11.04   0
   3  -4 -12   26.95   11.27   0
   3  -4 -12   32.23   10.75   0
   2  -4 -12  256.01   12.94   0
   2  -4 -12  243.83   11.99   0
  -2   4  12  230.13   12.10   0
  -2   4  12  213.04   11.50   0
  -1   4  12  460.59   15.98   0
   1  -4 -12  481.97   16.19   0
   1  -4 -12  470.52   12.33   0
  -1   4  12  427.33   11.75   0
   0   4  12  637.92   13.99   0
   0  -4 -12  677.74   13.17   0
   0   4  12  637.26   12.54   0
   1   4  12  217.69   11.79   0
   1   4  12  222.12   11.49   0
   2   4  12  441.03   13.29   0
   2   4  12  448.55   12.29   0
   3   4  12    8.68   13.56   0
   4   4  12  153.76   13.71   0
  -5  -4 -12   67.84   10.11   0
   5   4  12   89.93   12.47   0
  -6  -4 -12  -10.40    8.75   0
   6   4  12   17.02    9.83   0
  -7  -4 -12   -4.22    8.63   0
   7   4  12    2.38    8.49   0
  -5   5  12   24.73    9.08   0
   5  -5 -12   19.98    9.22   0
   5  -5 -12   17.15    8.50   0
  -4   5  12    6.09    8.61   0
  -4   5  12    8.13    9.72   0
   4  -5 -12   18.20    9.89   0
   4  -5 -12   18.16    8.87   0
  -3   5  12  122.12   10.14   0
   3  -5 -12   85.96   11.55   0
   3  -5 -12  121.62   10.43   0
  -3   5  12  107.90   10.72   0
   2  -5 -12  152.37   14.53   0
   2  -5 -12  149.33   11.78   0
  -2   5  12  150.79   11.64   0
  -2   5  12  153.99   11.26   0
  -1   5  12   30.12   10.50   0
   1  -5 -12   59.71   14.58   0
  -1   5  12   46.39   12.06   0
   1  -5 -12   43.19   11.01   0
   0   5  12  547.10   13.66   0
   0   5  12  535.68   12.36   0
   1   5  12   52.96   12.61   0
   1   5  12   47.93   10.96   0
   2   5  12   42.76   10.93   0
   2   5  12   38.20   13.62   0
   3   5  12  954.31   17.43   0
   4   5  12   35.07   10.92   0
   5   5  12    8.51    9.61   0
   6   5  12   29.25    9.27   0
  -6  -5 -12   14.02    9.17   0
  -5   6  12    0.91    8.82   0
   5  -6 -12    7.75    8.90   0
   5  -6 -12   -7.37    7.92   0
  -4   6  12    3.44    9.34   0
  -4   6  12   -3.81    9.38   0
   4  -6 -12   20.33    9.46   0
   4  -6 -12   -0.38   10.10   0
  -3   6  12   33.89   11.72   0
   3  -6 -12   62.53    9.94   0
   3  -6 -12   52.45   10.17   0
  -3   6  12   39.49    9.54   0
   2  -6 -12   25.40   10.73   0
   2  -6 -12   20.34    9.92   0
  -2   6  12    9.48   10.35   0
  -2   6  12    2.12    9.90   0
  -1   6  12    1.44   10.72   0
  -1   6  12    4.03   10.69   0
   0   6  12   83.61   13.41   0
   0   6  12   92.51   10.88   0
   1   6  12  456.44   13.68   0
   1   6  12  451.21   11.78   0
   2   6  12   15.75   10.09   0
   2   6  12   31.48   13.51   0
   2   6  12   24.76   10.04   0
   3   6  12  492.39   12.68   0
   4   6  12  617.88   15.45   0
   5   6  12   23.93    9.30   0
   6   6  12   72.11    9.32   0
  -4   7  12    0.60    8.85   0
  -4   7  12    5.41    8.56   0
   4  -7 -12   22.50    9.21   0
   4  -7 -12    7.64    9.25   0
   3  -7 -12  114.48   10.19   0
   3  -7 -12  126.18   10.38   0
  -3   7  12  104.36   11.84   0
  -3   7  12  104.20    9.83   0
   2  -7 -12  260.61   10.97   0
  -2   7  12  226.88   10.65   0
   2  -7 -12  265.89   11.74   0
  -2   7  12  259.66   10.98   0
  -1   7  12  137.59   10.46   0
  -1   7  12  151.53   10.74   0
   0   7  12  218.43   11.60   0
   0   7  12  232.35   10.97   0
   1   7  12  341.54   12.11   0
   1   7  12  420.46   11.36   0
   2   7  12  151.55   10.86   0
   2   7  12  162.10   10.58   0
   2   7  12  165.03   10.71   0
   3   7  12  543.39   12.33   0
   4   7  12  111.14   10.38   0
   5   7  12   14.53   11.07   0
   6   7  12   17.59    8.89   0
   4  -8 -12   10.24    9.06   0
  -4   8  12    4.21    8.97   0
   4  -8 -12   29.93    8.81   0
  -4   8  12   18.54    8.80   0
   3  -8 -12   16.80    9.04   0
   3  -8 -12   13.49    8.92   0
  -3   8  12   10.38    8.77   0
  -3   8  12   -3.21    8.33   0
  -2   8  12    0.32   11.10   0
  -2   8  12   -3.22    9.31   0
  -1   8  12  164.26   10.29   0
  -1   8  12  190.30   10.08   0
   0   8  12  213.68   10.66   0
   0   8  12  205.71    9.79   0
   1   8  12   66.99   11.11   0
   1   8  12   73.30    9.75   0
   2   8  12   65.01   10.23   0
   2   8  12   73.97    9.77   0
   2   8  12   96.95    9.95   0
   3   8  12    0.28    9.31   0
   3   8  12    8.67    8.86   0
   4   8  12   12.32    8.78   0
   5   8  12   27.40   10.57   0
   3  -9 -12   23.67    8.85   0
  -3   9  12   27.79    8.76   0
  -3   9  12   11.23   10.26   0
  -2   9  12    8.37    8.50   0
  -2   9  12   21.89    8.91   0
  -1   9  12   56.60    9.33   0
  -1   9  12    3.69    9.16   0
   0   9  12    4.55    8.96   0
   0   9  12    0.97    9.20   0
   1   9  12   40.16    9.31   0
   1   9  12   57.40    9.44   0
   2   9  12    5.77    9.54   0
   2   9  12   15.25    9.04   0
   2   9  12    8.98    8.86   0
   3   9  12    3.77    9.03   0
   3   9  12   15.80    8.44   0
   3   9  12   11.40    8.24   0
   4   9  12   -5.52    8.35   0
  -2  10  12   47.65    8.83   0
  -2  10  12   74.26    9.13   0
  -1  10  12   15.89    8.71   0
  -1  10  12   26.47    8.85   0
   0  10  12    0.74    8.48   0
   0  10  12    9.43    8.78   0
   1  10  12   41.22    9.09   0
   1  10  12   48.21    9.28   0
   2  10  12   48.36    9.47   0
   2  10  12   54.63    9.20   0
   2  10  12   96.44    9.03   0
   3  10  12  -14.25   11.07   0
   3  10  12   18.74    8.49   0
   3  10  12   23.43    8.14   0
   1   9 -13   60.94    9.32   0
   1   9 -13   35.87   10.55   0
   1   9 -13   53.57    8.48   0
   0   9 -13   15.12    8.99   0
   0   9 -13   21.03    7.89   0
   0   9 -13    7.39   11.65   0
  -1   9 -13  105.30   10.79   0
  -1   9 -13   77.68   10.05   0
  -2   9 -13   -1.68   11.27   0
   3   8 -13    4.22    8.40   0
   3   8 -13    7.45    7.98   0
   2   8 -13   31.59    8.82   0
   2   8 -13   36.05    8.44   0
   1   8 -13    3.28    8.17   0
   1   8 -13   12.50   10.34   0
   1   8 -13   -6.96    9.93   0
   0   8 -13   63.32    9.60   0
   0   8 -13   43.88    8.98   0
   0   8 -13   53.81   11.61   0
  -1   8 -13   -4.33    9.20   0
  -1   8 -13   20.18    8.29   0
  -1   8 -13   -3.28   15.31   0
  -2   8 -13   13.03   10.86   0
  -3   8 -13   58.74    9.26   0
   4   7 -13   20.62    8.02   0
   4   7 -13    9.75    8.46   0
   3   7 -13   -1.34    9.05   0
   3   7 -13    6.05    9.03   0
   2   7 -13   62.49   11.14   0
   2   7 -13   44.40    8.86   0
   1   7 -13    3.96    8.63   0
   1   7 -13   16.16   10.54   0
   0   7 -13    4.18    9.34   0
   0   7 -13   -8.07   10.69   0
   0   7 -13   -5.27   10.30   0
  -1   7 -13  100.35   11.79   0
  -1   7 -13   91.01   10.67   0
  -1   7 -13   90.37   15.71   0
  -2   7 -13   19.90    9.92   0
  -3   7 -13    1.73   11.39   0
  -4   7 -13   10.43    9.16   0
   4   6 -13   10.36    8.39   0
   4   6 -13   15.53    8.81   0
   3   6 -13   30.39    9.41   0
   3   6 -13   29.60    9.25   0
   2   6 -13    2.29   11.04   0
   2   6 -13    4.38    8.97   0
   1   6 -13   18.56   11.16   0
   1   6 -13    8.82    8.78   0
   0   6 -13   29.01   11.62   0
   0   6 -13   17.09    9.28   0
   0   6 -13   15.96    8.73   0
  -1   6 -13   21.18    9.79   0
  -1   6 -13   18.10    8.79   0
  -1   6 -13    4.68   11.22   0
  -2   6 -13  170.17   13.13   0
  -3   6 -13   20.82   11.61   0
  -4   6 -13   31.12    9.80   0
  -5   6 -13   38.63   11.90   0
   5  -6  13   58.95   11.36   0
   5   5 -13   26.39    8.21   0
  -5  -5  13    4.76   10.31   0
   5   5 -13    4.78    9.02   0
   4   5 -13    2.70    8.61   0
   4   5 -13   17.54    9.33   0
  -4  -5  13   13.87    8.70   0
   3   5 -13   19.13    9.63   0
   3   5 -13   21.74    9.33   0
   2   5 -13   11.83    9.29   0
   2   5 -13   16.11    9.39   0
   1   5 -13   19.45    9.79   0
   1   5 -13   23.25   11.93   0
   0   5 -13   38.38   11.20   0
   0   5 -13   32.95   13.59   0
   0   5 -13   22.83   12.10   0
  -1   5 -13  405.68   14.53   0
  -1   5 -13  363.37   13.65   0
  -1   5 -13  395.39   14.50   0
  -2   5 -13   12.45   12.03   0
  -3   5 -13   41.12   12.61   0
  -4   5 -13  504.06   14.84   0
   4  -5  13  530.37   14.60   0
  -5   5 -13   39.69   12.21   0
   5  -5  13   53.88   11.03   0
   5   4 -13   57.29    9.91   0
  -5  -4  13   39.37    8.67   0
   5   4 -13   41.12    9.04   0
  -4  -4  13  116.41   10.23   0
   4   4 -13  144.45   11.60   0
   4   4 -13  162.73   10.36   0
  -3  -4  13  335.03   11.75   0
   3   4 -13  334.82   14.59   0
   3   4 -13  334.71   11.30   0
   2   4 -13   21.34   12.70   0
   2   4 -13   18.65   10.06   0
   1   4 -13 1112.39   19.79   0
   1   4 -13 1319.57   15.70   0
   0   4 -13  577.42   16.37   0
   0   4 -13  484.94   13.22   0
   0   4 -13  411.86   13.91   0
  -1   4 -13   25.07   13.31   0
  -1   4 -13   27.58   13.26   0
  -1   4 -13   11.70   12.68   0
   2  -4  13    0.51   12.10   0
  -2   4 -13   -1.67   12.97   0
   3  -4  13  552.93   21.25   0
  -3   4 -13  606.10   15.78   0
  -4   4 -13    6.37   11.86   0
   4  -4  13   12.19   11.16   0
   4  -4  13    1.77   13.54   0
  -5   4 -13    8.52    9.87   0
   5  -4  13    3.22   10.06   0
   5  -4  13    0.72   13.60   0
   6  -4  13   -4.58    8.67   0
  -6   4 -13    3.75    9.49   0
   6  -4  13   -1.72   13.04   0
   5   3 -13   76.52   10.42   0
  -5  -3  13   89.15    9.13   0
   5   3 -13   82.74    9.09   0
   4   3 -13   28.02    9.68   0
  -4  -3  13   19.50    8.25   0
   4   3 -13    2.48    8.16   0
   3   3 -13  166.32   11.89   0
   3   3 -13  176.68   10.74   0
  -3  -3  13  138.51   13.71   0
   2   3 -13  148.39   12.22   0
   2   3 -13  182.79   11.48   0
  -2  -3  13  181.26   13.93   0
   1   3 -13  312.65   11.81   0
   1   3 -13  262.71   13.24   0
   0  -3  13  148.94   11.64   0
   0   3 -13  166.74   15.01   0
   0   3 -13  137.27   14.58   0
   0   3 -13  138.61   11.79   0
   1  -3  13   67.91   11.90   0
  -1   3 -13   68.45   16.65   0
  -1   3 -13   62.26   13.65   0
  -1   3 -13   64.18   13.81   0
  -2   3 -13  317.73   15.92   0
   2  -3  13  290.84   12.45   0
  -3   3 -13  831.09   16.96   0
   3  -3  13  858.89   17.53   0
   3  -3  13  827.89   18.37   0
  -4   3 -13  109.70   13.64   0
   4  -3  13  103.83   10.97   0
   4  -3  13  109.39   13.94   0
   5  -3  13   94.56   12.21   0
  -5   3 -13   78.81   12.65   0
   5  -3  13   89.39   11.06   0
   6  -3  13   13.20    9.35   0
  -6   3 -13   17.94   11.28   0
   6  -3  13   20.57    9.77   0
   6   2 -13   -8.97    9.29   0
  -6  -2  13   -0.19    8.23   0
   6   2 -13    1.32    7.92   0
   5   2 -13   12.84   10.04   0
  -5  -2  13    7.14    8.45   0
   5   2 -13   13.59    8.48   0
   4   2 -13  118.69   11.56   0
  -4  -2  13  119.57    9.93   0
   4   2 -13  115.05    9.78   0
  -3  -2  13   19.27   12.49   0
   3   2 -13    3.97   11.26   0
   3   2 -13   20.00    9.77   0
   2   2 -13  126.03   13.46   0
  -2  -2  13  141.81   14.16   0
   2   2 -13  150.99   11.06   0
  -1  -2  13  856.83   14.15   0
   1   2 -13  816.88   18.80   0
   1   2 -13  933.45   13.89   0
   0  -2  13  214.88   12.44   0
   0   2 -13  219.45   12.56   0
   0   2 -13  185.34   18.26   0
  -1   2 -13   74.64   19.05   0
  -1   2 -13   99.22   11.55   0
  -1   2 -13   90.53   19.05   0
   1  -2  13   92.67   13.91   0
  -2   2 -13 1151.81   23.59   0
   2  -2  13 1176.04   17.98   0
   3  -2  13   20.86   15.14   0
  -3   2 -13   25.49   13.28   0
   3  -2  13   11.48   10.37   0
   4  -2  13  758.94   16.25   0
  -4   2 -13  601.70   16.50   0
   4  -2  13  775.90   15.22   0
   5  -2  13  367.92   13.30   0
   5  -2  13  398.81   12.99   0
  -5   2 -13  301.58   11.53   0
   6  -2  13   18.09   10.26   0
  -6   2 -13   13.73    8.97   0
   6  -2  13   19.94   11.59   0
  -6  -1  13   42.38    8.99   0
   6   1 -13   44.34    9.59   0
   6   1 -13   39.99    8.37   0
  -5  -1  13   60.80   11.02   0
   5   1 -13   34.95    8.62   0
   5   1 -13   29.38   10.27   0
   4   1 -13    6.79   10.86   0
  -4  -1  13   28.80   11.16   0
   4   1 -13   13.08    9.28   0
   3   1 -13    4.61   13.21   0
  -3  -1  13    4.26   10.92   0
   3   1 -13    7.06    9.42   0
   2   1 -13    6.19   12.92   0
  -2  -1  13    8.33   13.25   0
   2   1 -13   21.22   10.85   0
  -1  -1  13    8.51   10.15   0
   1   1 -13   20.27   16.67   0
  -1  -1  13    0.05   15.36   0
   1   1 -13   14.55   10.04   0
   0   1 -13 2294.59   35.70   0
   0   1 -13 2351.58   18.26   0
   0  -1  13 2243.62   18.82   0
  -1   1 -13   14.82   15.25   0
   1  -1  13   20.45   11.66   0
  -2   1 -13    3.77   21.51   0
   2  -1  13    3.06   13.20   0
   3  -1  13   87.28   13.82   0
   3  -1  13   87.17   11.80   0
  -3   1 -13   79.96   16.50   0
   4  -1  13   85.97   13.08   0
   4  -1  13   84.03   11.11   0
  -4   1 -13   45.66   12.85   0
   5  -1  13  587.14   14.68   0
   5  -1  13  636.87   14.12   0
  -5   1 -13  405.85   12.80   0
   6  -1  13  116.07   10.19   0
  -6   1 -13   72.12   11.67   0
  -7   1 -13   23.15   10.94   0
   7  -1  13   35.58    8.92   0
  -6   0  13    3.36    8.59   0
   6   0 -13   -2.61    9.79   0
   6   0 -13   11.07    8.08   0
  -5   0  13   15.07    9.14   0
   5   0 -13   12.51   10.45   0
   5   0 -13   -6.62    8.40   0
  -4   0  13  175.49   10.65   0
   4   0 -13  147.99   10.51   0
   4   0 -13  173.91   12.04   0
  -3   0  13  761.56   14.72   0
   3   0 -13  729.08   12.57   0
   3   0 -13  682.86   17.49   0
  -2   0  13  362.01   12.42   0
  -2   0  13  466.07   15.62   0
   2   0 -13  435.82   12.04   0
   2   0 -13  398.99   16.39   0
  -1   0  13   99.06   13.80   0
   1   0 -13   86.09   11.03   0
   1   0 -13   94.72   17.51   0
  -1   0  13   88.98   10.90   0
   0   0 -13  655.67   35.67   0
   0   0 -13  684.82   13.95   0
   0   0  13  662.08   13.74   0
  -1   0 -13 4410.96   22.52   0
   1   0  13 4189.87   22.56   0
   2   0  13  629.05   13.96   0
  -3   0 -13  927.61   22.75   0
   3   0  13 1205.96   21.29   0
   3   0  13 1181.45   14.78   0
  -4   0 -13    3.61   11.04   0
   4   0  13   11.36   11.72   0
   4   0  13    9.18   10.98   0
  -5   0 -13  108.37   11.35   0
   5   0  13  167.21   12.83   0
  -6   0 -13   79.29   10.33   0
   6   0  13   80.06   10.22   0
  -7   0 -13    9.40   10.51   0
   7   0  13   10.31    8.58   0
   6  -1 -13   39.52   10.07   0
   6  -1 -13   25.46    8.39   0
  -6   1  13   36.43    9.06   0
   5  -1 -13  176.83   11.66   0
  -5   1  13  195.57   10.35   0
   5  -1 -13  173.89   10.25   0
   4  -1 -13    1.77   10.60   0
  -4   1  13   39.93   11.90   0
   4  -1 -13    2.59    8.95   0
  -3   1  13   35.29    9.87   0
  -3   1  13   17.14   11.25   0
   3  -1 -13   40.49   11.19   0
   3  -1 -13   30.46   10.26   0
  -2   1  13   37.78   10.76   0
  -2   1  13   57.15   13.61   0
   2  -1 -13   49.86   14.33   0
   2  -1 -13   44.45   11.00   0
   1  -1 -13  880.83   19.40   0
  -1   1  13  926.22   20.07   0
   1  -1 -13  897.36   13.40   0
  -1   1  13  831.42   13.28   0
   0  -1 -13  794.53   25.64   0
   0  -1 -13  779.43   11.13   0
   0   1  13  812.03   13.73   0
   0   1  13  861.51   25.81   0
   1   1  13  824.74   14.10   0
  -1  -1 -13  859.40   14.55   0
   2   1  13 1087.29   14.70   0
   2   1  13 1168.70   32.88   0
   3   1  13  783.31   13.72   0
  -3  -1 -13  594.21   19.12   0
   3   1  13  778.00   17.75   0
  -4  -1 -13   10.65   13.53   0
   4   1  13   15.65   12.41   0
  -5  -1 -13   83.27   10.97   0
   5   1  13  118.54   11.44   0
  -6  -1 -13  113.84   10.83   0
   6   1  13  141.68   12.94   0
  -7  -1 -13   19.83   10.25   0
   7   1  13   12.77   10.45   0
   6  -2 -13   32.99    9.44   0
  -6   2  13   28.92    8.62   0
   6  -2 -13   27.10    8.31   0
  -5   2  13    5.89    8.88   0
   5  -2 -13   21.30   11.77   0
   5  -2 -13   -0.92    8.73   0
  -4   2  13   -2.28    9.70   0
   4  -2 -13    5.54   10.09   0
   4  -2 -13    8.67    9.20   0
  -3   2  13  148.36   10.57   0
  -3   2  13  172.50   11.30   0
   3  -2 -13  164.32   11.90   0
   3  -2 -13  180.14   10.83   0
  -2   2  13  378.05   12.15   0
  -2   2  13  465.05   13.60   0
   2  -2 -13  442.34   16.42   0
   2  -2 -13  436.64   12.26   0
  -1   2  13  291.33   12.60   0
   1  -2 -13  300.98   15.96   0
   1  -2 -13  295.28   11.83   0
  -1   2  13  280.23   11.68   0
   0   2  13  771.07   20.55   0
   0  -2 -13  770.50   13.07   0
   0   2  13  737.59   12.71   0
   1   2  13  544.66   22.40   0
   1   2  13  562.03   22.07   0
   1   2  13  527.38   12.57   0
   2   2  13    9.19   10.03   0
   2   2  13   10.82   16.22   0
   3   2  13    4.87   13.78   0
   3   2  13    8.13   11.11   0
   4   2  13   75.71   13.52   0
  -4  -2 -13   41.32   13.22   0
   5   2  13   42.41   12.83   0
  -5  -2 -13   24.60   12.30   0
   6   2  13   96.76   10.65   0
  -6  -2 -13   50.13    9.92   0
  -7  -2 -13   24.18    8.32   0
   7   2  13    2.53    9.19   0
   6  -3 -13   31.34    8.51   0
  -6   3  13   10.09    8.05   0
   6  -3 -13   -4.04    8.11   0
  -5   3  13   46.09    9.36   0
   5  -3 -13   38.95    9.15   0
   5  -3 -13   75.91   10.19   0
  -4   3  13   11.41    9.73   0
   4  -3 -13    3.88    9.95   0
   4  -3 -13   10.20    9.40   0
  -3   3  13   43.85    9.91   0
  -3   3  13   64.85   10.86   0
   3  -3 -13   70.56   11.00   0
   3  -3 -13   43.25   10.46   0
  -2   3  13  391.55   13.35   0
   2  -3 -13  429.53   13.64   0
   2  -3 -13  403.04   12.36   0
  -2   3  13  364.74   12.16   0
   1  -3 -13  720.32   17.29   0
   1  -3 -13  691.26   13.38   0
  -1   3  13  656.10   13.19   0
  -1   3  13  680.95   16.87   0
   0  -3 -13   20.68   11.20   0
   0   3  13   28.50   10.57   0
   0   3  13   21.29   14.30   0
   1   3  13 1422.77   14.67   0
   1   3  13 1475.42   20.98   0
   1   3  13 1466.99   20.38   0
   2   3  13   24.06   15.48   0
   2   3  13   30.25   10.68   0
   3   3  13    1.34   10.62   0
   3   3  13   -1.66   12.78   0
   4   3  13 1018.01   16.23   0
  -4  -3 -13  770.36   18.99   0
   5   3  13   18.96   12.48   0
  -5  -3 -13   16.39   11.83   0
   6   3  13   11.08   11.59   0
  -6  -3 -13   15.01    8.98   0
   7   3  13   25.82    8.80   0
  -7  -3 -13   20.86   11.28   0
  -5   4  13   55.94    9.15   0
   5  -4 -13   42.27    8.84   0
   5  -4 -13   28.08    8.69   0
  -4   4  13  408.64   11.07   0
  -4   4  13  397.15   13.61   0
   4  -4 -13  419.68   11.84   0
   4  -4 -13  381.44   11.58   0
  -3   4  13   18.61    9.31   0
  -3   4  13    6.44   10.35   0
   3  -4 -13    1.55   10.69   0
   3  -4 -13   16.31    9.58   0
   2  -4 -13 4565.69   23.10   0
   2  -4 -13 4521.61   21.92   0
  -2   4  13 4023.07   21.89   0
  -2   4  13 4506.22   24.14   0
   1  -4 -13  419.32   16.31   0
   1  -4 -13  427.23   12.13   0
  -1   4  13  395.29   13.05   0
  -1   4  13  405.52   11.71   0
   0   4  13   22.23   10.65   0
   0  -4 -13   18.04   11.60   0
   0   4  13   31.77   14.15   0
   1   4  13  556.01   16.46   0
   1   4  13  534.81   12.36   0
   2   4  13   60.52   13.14   0
   2   4  13   81.87   11.88   0
   2   4  13   67.26   11.03   0
   3   4  13    0.29   10.80   0
   3   4  13   10.01   10.24   0
   4   4  13    8.67   10.43   0
   5   4  13   35.44    9.77   0
  -5  -4 -13   34.97   11.38   0
  -6  -4 -13   -3.58   10.65   0
   6   4  13   13.38    9.80   0
  -5   5  13    3.61    8.91   0
   5  -5 -13   21.11    8.88   0
   5  -5 -13   10.20    8.43   0
  -4   5  13    9.94    8.88   0
  -4   5  13   20.10    9.10   0
   4  -5 -13   17.03    9.48   0
   4  -5 -13   12.15    9.08   0
  -3   5  13   36.77   10.55   0
  -3   5  13   37.10    9.41   0
   3  -5 -13   33.26   10.66   0
   3  -5 -13   33.53    9.53   0
   2  -5 -13  123.10   11.69   0
   2  -5 -13  128.34   11.27   0
  -2   5  13  103.30   11.09   0
  -2   5  13  105.17   10.73   0
   1  -5 -13   23.34   11.31   0
  -1   5  13   19.22   10.58   0
  -1   5  13   23.97   14.27   0
   1  -5 -13   28.41   11.38   0
   0   5  13  527.13   13.68   0
   0   5  13  545.76   12.59   0
   1   5  13  124.05   14.90   0
   1   5  13  119.44   10.93   0
   2   5  13  344.66   13.23   0
   2   5  13  302.23   14.79   0
   2   5  13  299.96   11.38   0
   3   5  13  134.29   14.17   0
   3   5  13  150.52   10.58   0
   4   5  13  120.32   10.64   0
   5   5  13    9.11   11.58   0
   6   5  13   44.05    9.49   0
  -5   6  13   -2.34    7.94   0
   5  -6 -13  -13.31    7.99   0
   5  -6 -13    2.37   10.03   0
  -4   6  13   23.50    9.46   0
  -4   6  13   30.93    8.53   0
   4  -6 -13   17.17    9.22   0
   4  -6 -13   34.23    9.32   0
  -3   6  13   23.29    9.48   0
   3  -6 -13   34.83    9.46   0
   3  -6 -13   23.47    9.49   0
  -3   6  13   14.23    9.21   0
   2  -6 -13   15.33   10.28   0
   2  -6 -13   -4.77    9.48   0
  -2   6  13    2.31    9.82   0
  -2   6  13    0.87    9.19   0
  -1   6  13  694.92   13.34   0
  -1   6  13  673.12   12.60   0
   0   6  13  236.99   12.38   0
   0   6  13  225.97   10.99   0
   1   6  13   12.37   11.68   0
   1   6  13    7.32   10.19   0
   2   6  13  552.22   14.67   0
   2   6  13  557.70   11.40   0
   2   6  13  484.99   12.44   0
   3   6  13   66.60    9.91   0
   3   6  13   49.11   10.38   0
   4   6  13   10.19   11.64   0
   5   6  13  258.95   11.27   0
   6   6  13   26.96   10.80   0
  -4   7  13    5.81    8.79   0
  -4   7  13    9.50    9.17   0
   4  -7 -13   -2.98    8.77   0
   4  -7 -13   -3.87    8.93   0
  -3   7  13   52.89   11.27   0
   3  -7 -13   81.50   10.10   0
   3  -7 -13   67.98    9.38   0
  -3   7  13   58.52    9.38   0
   2  -7 -13   78.13   10.32   0
   2  -7 -13   69.23    9.21   0
  -2   7  13   60.95   10.81   0
  -2   7  13   85.26    9.17   0
  -1   7  13   77.00   10.38   0
  -1   7  13   87.05    9.31   0
   0   7  13    8.72   10.18   0
   0   7  13   10.33    9.65   0
   1   7  13   38.55   10.58   0
   1   7  13   39.29    7.27   0
   2   7  13    7.69    9.99   0
   2   7  13   10.63   10.37   0
   2   7  13   19.26    9.16   0
   3   7  13    8.04    6.25   0
   3   7  13   10.63   11.44   0
   4   7  13   76.05   11.69   0
   5   7  13    1.54    8.74   0
   3  -8 -13   17.52    9.07   0
   3  -8 -13   29.21    9.10   0
  -3   8  13    0.87    8.56   0
  -3   8  13   12.86    8.64   0
  -2   8  13   19.42    9.19   0
  -2   8  13    4.10    9.16   0
  -1   8  13    5.00    9.28   0
  -1   8  13  -13.07    8.42   0
   0   8  13   25.52   10.11   0
   0   8  13   41.13    8.95   0
   1   8  13  349.66   11.06   0
   1   8  13  382.30   11.15   0
   2   8  13   50.02    9.49   0
   2   8  13   49.58   11.11   0
   2   8  13   59.10    9.78   0
   3   8  13   -4.05   11.46   0
   3   8  13   12.56    9.33   0
   3   8  13    6.12    8.33   0
   4   8  13  131.25    9.97   0
   5   8  13   14.09    8.73   0
   3  -9 -13   67.82    9.26   0
  -3   9  13   67.96    8.72   0
  -3   9  13   68.93    9.81   0
  -2   9  13    6.52    8.83   0
  -2   9  13   -2.06    8.58   0
  -1   9  13   23.08    9.05   0
  -1   9  13   36.56    8.89   0
   0   9  13  310.38   10.93   0
   0   9  13  299.87   12.59   0
   1   9  13    0.65    9.13   0
   1   9  13    1.40    9.10   0
   2   9  13   16.06    8.74   0
   2   9  13   21.45    8.93   0
   2   9  13   27.56    8.77   0
   3   9  13  190.89   10.49   0
   3   9  13   77.59    9.76   0
   3   9  13  221.65   10.08   0
   4   9  13   46.28    9.14   0
  -1  10  13    0.47    8.72   0
  -1  10  13   10.27    8.08   0
   0  10  13    6.07    8.56   0
   0  10  13    7.00    8.51   0
   1  10  13    0.09    8.66   0
   1  10  13    8.99    8.48   0
   2  10  13   -9.58    8.30   0
   2  10  13   17.55    8.53   0
   2  10  13   30.80    8.40   0
   3  10  13    0.83    8.25   0
   3  10  13   11.97    8.18   0
   3  10  13   -3.93    8.18   0
   0   9 -14   10.26    8.39   0
   0   9 -14    9.76    9.67   0
   0   9 -14    5.33   10.04   0
  -1   9 -14   -0.32   10.74   0
  -1   9 -14   10.68    8.01   0
   2   8 -14   17.62   10.53   0
   2   8 -14   37.50   10.23   0
   1   8 -14   24.21    8.87   0
   1   8 -14   30.07    8.56   0
   1   8 -14   33.98   10.80   0
   0   8 -14   25.99    9.48   0
   0   8 -14    6.73    8.93   0
   0   8 -14    5.87   10.43   0
  -1   8 -14   37.29    8.68   0
  -1   8 -14   39.43   11.49   0
  -1   8 -14   37.82   14.24   0
  -2   8 -14  114.44   11.73   0
  -3   8 -14    4.28    8.46   0
   3   7 -14   14.16    8.14   0
   3   7 -14   16.08    8.06   0
   2   7 -14    3.36    8.21   0
   2   7 -14   20.17   10.28   0
   1   7 -14    9.19   10.95   0
   1   7 -14   -1.01   10.37   0
   1   7 -14    0.42   10.81   0
   0   7 -14    6.38    9.08   0
   0   7 -14    2.83    8.72   0
   0   7 -14    2.80   10.48   0
  -1   7 -14    9.80   11.67   0
  -1   7 -14   16.83   10.53   0
  -1   7 -14    5.42   12.94   0
  -2   7 -14   15.95   10.12   0
  -3   7 -14   -5.04   10.02   0
  -4   7 -14   -7.07   10.36   0
   4   6 -14   11.16    8.28   0
   4   6 -14   13.67    8.16   0
   3   6 -14   60.46    9.86   0
   3   6 -14   67.77    8.68   0
   2   6 -14   25.68    9.21   0
   2   6 -14   15.20    9.05   0
   1   6 -14   51.12   10.67   0
   1   6 -14   84.43   10.75   0
   0   6 -14  335.28   11.99   0
   0   6 -14  331.20   11.08   0
   0   6 -14  333.78   13.23   0
  -1   6 -14  105.96   11.59   0
  -1   6 -14   93.78   11.90   0
  -1   6 -14   93.84   11.41   0
  -2   6 -14   55.76    9.79   0
  -3   6 -14   60.36   10.21   0
  -4   6 -14   36.67   11.85   0
  -5   6 -14   12.40    9.12   0
   5  -6  14   15.52    9.09   0
   4   5 -14   93.67   10.34   0
  -4  -5  14   98.98    9.64   0
   4   5 -14  106.71    9.27   0
   3   5 -14    7.06   11.48   0
   3   5 -14    3.62    8.82   0
   2   5 -14  147.41   12.30   0
   2   5 -14  164.22   12.09   0
   1   5 -14  277.03   13.87   0
   1   5 -14  309.71   11.37   0
   0   5 -14   53.64    9.78   0
   0   5 -14   84.20   12.33   0
   0   5 -14   93.67   12.54   0
  -1   5 -14   34.09   11.72   0
  -1   5 -14   24.09   10.33   0
  -1   5 -14   28.29   12.27   0
  -2   5 -14  149.06   10.86   0
  -3   5 -14   96.14    9.82   0
  -4   5 -14   27.93   10.12   0
   4  -5  14   38.79    9.64   0
  -5   5 -14   35.96   10.15   0
   5  -5  14   47.14   11.87   0
  -5  -4  14   14.91   10.08   0
   5   4 -14   10.90    9.65   0
   5   4 -14   -2.90    5.83   0
   4   4 -14    8.53   10.30   0
  -4  -4  14   13.61   10.73   0
   4   4 -14    1.32    8.59   0
   3   4 -14   34.75    9.49   0
  -3  -4  14   24.59    9.13   0
   3   4 -14   43.77    9.41   0
   2   4 -14    9.55   11.89   0
   2   4 -14    3.65    9.97   0
   1   4 -14  862.07   17.02   0
   1   4 -14  985.02   14.37   0
   0   4 -14  570.01   16.19   0
   0   4 -14  509.99   15.31   0
   0   4 -14  579.95   15.76   0
  -1   4 -14   38.36   13.31   0
  -1   4 -14   43.11   12.49   0
  -1   4 -14   51.37   13.32   0
   2  -4  14    1.54   13.24   0
  -2   4 -14   16.09   12.35   0
   3  -4  14  443.80   17.28   0
  -3   4 -14  467.18   14.94   0
  -4   4 -14    8.03   12.09   0
   4  -4  14    1.25    9.40   0
   4  -4  14    3.42   12.02   0
   5  -4  14    2.13    9.29   0
  -5   4 -14   -3.63    9.70   0
   5  -4  14    1.05   13.26   0
   6  -4  14   65.95    9.96   0
  -6   4 -14   61.79   12.01   0
   6  -4  14  102.94   15.17   0
   5   3 -14   77.80   11.02   0
  -5  -3  14  119.04    9.95   0
   5   3 -14  108.71    9.41   0
   4   3 -14   38.41   12.98   0
  -4  -3  14   19.47    9.32   0
   4   3 -14   30.12    8.89   0
  -3  -3  14    4.71    9.90   0
   3   3 -14   14.35   10.83   0
   3   3 -14   14.44    7.03   0
   2   3 -14  636.63   15.08   0
  -2  -3  14  742.98   13.99   0
   2   3 -14  731.57   13.83   0
   1   3 -14   70.73   12.93   0
   1   3 -14   92.61   13.25   0
   0  -3  14  446.18   15.12   0
   0   3 -14  548.61   18.29   0
   0   3 -14  437.77   16.22   0
   0   3 -14  539.28   12.80   0
   1  -3  14  697.12   15.13   0
  -1   3 -14  830.44   20.04   0
  -1   3 -14  683.86   19.82   0
  -1   3 -14  803.65   17.25   0
  -2   3 -14   17.08   13.24   0
   2  -3  14   16.14   12.04   0
  -3   3 -14  102.93   14.12   0
   3  -3  14   96.10   13.46   0
   3  -3  14   82.27   11.97   0
   4  -3  14  230.02   13.13   0
  -4   3 -14  181.45   13.84   0
   4  -3  14  234.88   14.19   0
   5  -3  14   28.09   11.59   0
  -5   3 -14   21.00   11.90   0
   5  -3  14   29.30   12.04   0
   6  -3  14  -19.64   11.22   0
  -6   3 -14   11.86    8.81   0
   6  -3  14    7.83    9.98   0
   5   2 -14   10.64   10.12   0
  -5  -2  14    7.63   10.60   0
   5   2 -14   18.01    6.15   0
   4   2 -14   10.37   10.87   0
   4   2 -14    0.75    8.66   0
  -4  -2  14   17.92    9.09   0
  -3  -2  14   68.18   10.28   0
   3   2 -14   61.22   11.84   0
   3   2 -14   46.92    9.69   0
   2   2 -14  476.46   16.59   0
   2   2 -14  534.80   12.62   0
  -2  -2  14  600.38   15.85   0
  -1  -2  14   28.01   11.05   0
   1   2 -14    7.85   13.61   0
   1   2 -14   -2.63   10.47   0
   0  -2  14  532.87   13.67   0
   0   2 -14  461.62   20.53   0
   0   2 -14  542.74   13.07   0
  -1   2 -14  472.64   25.80   0
  -1   2 -14  538.10   13.06   0
  -1   2 -14  522.43   23.86   0
   1  -2  14  514.48   15.67   0
  -2   2 -14  849.09   25.47   0
   2  -2  14  830.49   16.67   0
   3  -2  14  133.75   16.56   0
  -3   2 -14  118.82   15.20   0
   3  -2  14  143.11   12.91   0
  -4   2 -14    5.46    9.97   0
   4  -2  14    4.48   11.89   0
   4  -2  14    5.16   11.21   0
   5  -2  14   20.47   11.53   0
   5  -2  14   33.64   10.86   0
  -5   2 -14   25.41   11.60   0
   6  -2  14    5.31    8.12   0
   6  -2  14   -3.21   10.08   0
  -6   2 -14    9.68   10.87   0
  -5  -1  14   33.74    8.69   0
   5   1 -14   19.51    8.62   0
   5   1 -14   46.33    9.94   0
   4   1 -14  119.60   13.57   0
  -4  -1  14  116.21    9.81   0
   4   1 -14  104.54    7.05   0
   3   1 -14  196.56   12.89   0
  -3  -1  14  226.79   11.36   0
   3   1 -14  191.67   10.57   0
   2   1 -14  200.59   13.44   0
   2   1 -14  211.10   11.63   0
  -2  -1  14  220.77   11.99   0
  -1  -1  14   93.16   10.79   0
   1   1 -14  103.93   16.71   0
  -1  -1  14  108.49   15.58   0
   1   1 -14  110.20   11.06   0
   0   1 -14  692.83   14.12   0
   0   1 -14  670.82   27.34   0
   0  -1  14  654.53   13.68   0
  -1   1 -14 2305.25   18.33   0
   1  -1  14 2240.24   18.66   0
   2  -1  14    9.26   10.80   0
   3  -1  14   51.99   15.27   0
   3  -1  14   52.64   11.11   0
  -3   1 -14   41.89   15.64   0
   4  -1  14  363.62   14.55   0
   4  -1  14  404.06   13.48   0
  -4   1 -14  273.03   14.87   0
   5  -1  14  116.77   10.13   0
   5  -1  14  123.15   12.23   0
  -5   1 -14   78.14   11.61   0
  -6   1 -14   33.13   11.63   0
   6  -1  14   23.15    9.10   0
   6  -1  14   28.09    8.55   0
  -6   0  14    7.06    8.00   0
   6   0 -14   -7.06    9.45   0
   6   0 -14   -3.06    7.99   0
  -5   0  14   26.42    8.34   0
   5   0 -14   -6.92   10.51   0
   5   0 -14   20.96    8.52   0
  -4   0  14   18.33    9.85   0
   4   0 -14   25.84    8.88   0
   4   0 -14   28.69   10.93   0
  -3   0  14  192.59   11.42   0
   3   0 -14  177.09   10.35   0
   3   0 -14  167.61   14.88   0
  -2   0  14  179.79   11.54   0
  -2   0  14  227.27   11.65   0
   2   0 -14  216.47   11.24   0
   2   0 -14  191.80   12.80   0
  -1   0  14  539.55   18.11   0
   1   0 -14  504.03    9.65   0
   1   0 -14  508.06   17.50   0
  -1   0  14  508.16   12.41   0
   0   0 -14   69.79   11.19   0
   0   0  14   44.04   11.14   0
   1   0  14   24.07   13.86   0
  -1   0 -14   21.32   12.09   0
   2   0  14   84.56   11.83   0
   3   0  14   21.00   13.37   0
   3   0  14    8.07   16.59   0
  -3   0 -14    2.06   14.88   0
   4   0  14   32.77   11.69   0
  -4   0 -14   10.04   12.17   0
   4   0  14   18.42   12.01   0
  -5   0 -14   29.47   12.13   0
   5   0  14   37.98   11.65   0
   5   0  14   28.32   11.75   0
  -6   0 -14   11.53    9.72   0
   6   0  14   25.07    9.60   0
  -7   0 -14    4.13    8.74   0
   7   0  14   -0.24    8.82   0
  -6   1  14   15.52   10.22   0
   6  -1 -14   20.63    9.51   0
   6  -1 -14   30.28    8.34   0
   5  -1 -14   90.65   10.48   0
   5  -1 -14   76.89    9.00   0
  -5   1  14  101.58    9.30   0
   4  -1 -14   63.29   10.47   0
  -4   1  14   52.16   10.20   0
   4  -1 -14   29.66    9.51   0
  -3   1  14   46.16    9.81   0
   3  -1 -14   56.69   13.83   0
  -3   1  14   45.28   10.32   0
   3  -1 -14    6.03    9.43   0
  -2   1  14   90.57   10.85   0
   2  -1 -14  118.08   14.47   0
  -2   1  14  130.94   11.55   0
   2  -1 -14  123.38   11.07   0
   1  -1 -14  149.87   15.68   0
   1  -1 -14  131.43   11.41   0
  -1   1  14  152.87   15.94   0
  -1   1  14  123.14   11.04   0
   0   1  14  525.52   24.25   0
   0  -1 -14  554.19   12.48   0
   0   1  14  519.46   12.30   0
  -1  -1 -14   16.25   11.90   0
   1   1  14   16.51   10.52   0
   2   1  14  122.85   11.40   0
  -3  -1 -14  493.20   18.51   0
   3   1  14  623.25   13.25   0
   3   1  14  590.66   18.55   0
   4   1  14   19.90   10.06   0
  -4  -1 -14   17.48   12.32   0
   4   1  14    4.90    9.90   0
  -5  -1 -14   37.42   12.25   0
   5   1  14   62.26   11.95   0
  -6  -1 -14  209.31   11.18   0
   6   1  14  290.90   12.72   0
  -7  -1 -14   -0.67    8.76   0
   7   1  14    8.15    8.81   0
   5  -2 -14    5.40    9.10   0
  -5   2  14    2.31    8.30   0
   5  -2 -14  -15.65    8.74   0
  -4   2  14  206.05   10.38   0
   4  -2 -14  212.84   10.61   0
   4  -2 -14  218.55   10.64   0
  -3   2  14   -1.30    6.30   0
  -3   2  14    5.24   10.89   0
   3  -2 -14    3.18   11.34   0
   3  -2 -14   10.23    9.29   0
  -2   2  14   19.62   10.44   0
  -2   2  14   23.86   11.41   0
   2  -2 -14   36.65   12.05   0
   2  -2 -14   32.46   10.60   0
  -1   2  14 1680.09   19.17   0
   1  -2 -14 1781.98   21.05   0
   1  -2 -14 1741.23   15.67   0
  -1   2  14 1560.20   13.50   0
   0   2  14   36.82   16.73   0
   0  -2 -14   27.11   11.06   0
   0   2  14   38.91   10.69   0
   1   2  14    5.06   11.13   0
   1   2  14    0.75   19.96   0
   1   2  14    1.39   21.58   0
   2   2  14 1099.87   13.66   0
   2   2  14 1057.12   25.36   0
   2   2  14 1071.14   25.54   0
   3   2  14    9.18   15.42   0
   3   2  14    8.51   11.07   0
   4   2  14   -0.94   12.56   0
   4   2  14   -7.68   10.73   0
  -4  -2 -14    0.49    9.98   0
   5   2  14  176.15   11.13   0
  -5  -2 -14  155.39   12.73   0
  -6  -2 -14    8.21    9.39   0
   6   2  14    8.14    9.06   0
  -7  -2 -14   14.42    8.93   0
   7   2  14    6.43   11.29   0
  -5   3  14   18.08    8.75   0
   5  -3 -14   16.55    9.22   0
   5  -3 -14    5.54    8.79   0
  -4   3  14   11.31    9.20   0
   4  -3 -14   -7.89    9.97   0
   4  -3 -14   -5.50    6.60   0
  -3   3  14   80.92    9.90   0
  -3   3  14   72.32   11.19   0
   3  -3 -14   93.81   11.02   0
   3  -3 -14   92.47   10.00   0
  -2   3  14  342.48   15.49   0
   2  -3 -14  353.56   13.39   0
   2  -3 -14  340.77   11.47   0
  -2   3  14  294.05   11.09   0
  -1   3  14  200.40   14.48   0
   1  -3 -14  209.57   12.79   0
   1  -3 -14  217.35   12.12   0
  -1   3  14  197.91   11.40   0
   0  -3 -14  480.18   12.59   0
   0   3  14  461.94   12.27   0
   0   3  14  484.84   16.23   0
   1   3  14    5.52   13.90   0
   1   3  14    7.95   10.77   0
   1   3  14    7.08   14.98   0
   2   3  14  247.37   15.04   0
   2   3  14  256.77   16.27   0
   2   3  14  245.47   11.43   0
   3   3  14  639.03   12.52   0
   3   3  14  576.16   15.56   0
   4   3  14   48.20   12.73   0
   5   3  14   -3.19   11.96   0
  -5  -3 -14    0.01    9.23   0
   6   3  14    1.62    9.34   0
  -6  -3 -14   -4.89    9.07   0
  -5   4  14    3.41    8.73   0
   5  -4 -14   18.03    8.93   0
   5  -4 -14   -2.05    8.33   0
  -4   4  14   34.12    9.12   0
  -4   4  14   41.37    9.60   0
   4  -4 -14   17.48   10.02   0
   4  -4 -14    3.66    9.04   0
  -3   4  14  103.68   10.05   0
  -3   4  14  129.42   10.93   0
   3  -4 -14  136.97   10.97   0
   3  -4 -14  128.01   10.48   0
  -2   4  14  212.50   11.84   0
   2  -4 -14  233.01   12.68   0
   2  -4 -14  239.77   11.63   0
  -2   4  14  213.15   10.69   0
   1  -4 -14   93.18   12.37   0
   1  -4 -14   86.65   11.35   0
  -1   4  14   73.83   11.74   0
  -1   4  14   45.86   10.69   0
   0   4  14  308.64   11.71   0
   0  -4 -14  321.85   12.07   0
   0   4  14  325.43   15.17   0
   1   4  14 1428.20   19.75   0
   1   4  14 1439.37   14.72   0
   2   4  14  496.55   16.63   0
   2   4  14  477.39   11.97   0
   2   4  14  450.72   14.91   0
   3   4  14 2019.10   20.84   0
   3   4  14 2260.48   16.55   0
   4   4  14   66.14   12.74   0
   5   4  14   63.02   12.07   0
   6   4  14  139.70   12.94   0
  -6  -4 -14  130.53   12.41   0
  -5   5  14   14.11    8.93   0
   5  -5 -14    6.33    8.88   0
   5  -5 -14   -0.86    8.77   0
  -4   5  14   24.41    9.11   0
  -4   5  14   32.57    9.69   0
   4  -5 -14   47.35    9.56   0
   4  -5 -14   52.83    9.49   0
  -3   5  14  181.31   10.20   0
  -3   5  14  192.96   10.69   0
   3  -5 -14  224.34   10.94   0
   3  -5 -14  201.60   10.73   0
   2  -5 -14   -2.31   10.58   0
   2  -5 -14   -5.20    9.90   0
  -2   5  14   -1.05   10.05   0
  -2   5  14    9.75    9.29   0
   1  -5 -14 1128.45   15.89   0
   1  -5 -14 1068.02   14.21   0
  -1   5  14  979.25   16.72   0
  -1   5  14 1023.18   13.73   0
   0   5  14  543.90   16.51   0
   0   5  14  560.50   12.11   0
   1   5  14    6.98   11.37   0
   1   5  14    3.91   10.47   0
   2   5  14    1.29   11.04   0
   2   5  14    1.29   13.19   0
   2   5  14    2.64   10.38   0
   3   5  14   37.46   10.71   0
   3   5  14   39.18    9.74   0
   4   5  14    9.14    9.25   0
   5   5  14   -2.16    9.24   0
   6   5  14   69.79   11.98   0
  -4   6  14    8.83    8.93   0
  -4   6  14   -4.49    8.94   0
   4  -6 -14  -23.96    8.99   0
   4  -6 -14   -4.50    8.63   0
  -3   6  14   14.84    9.12   0
   3  -6 -14    2.42   12.07   0
   3  -6 -14    4.04    9.01   0
  -3   6  14   15.52    9.23   0
   2  -6 -14  258.65   12.29   0
   2  -6 -14  274.10   10.99   0
  -2   6  14  240.70   10.96   0
  -2   6  14  240.35   10.58   0
   1  -6 -14   35.93    9.82   0
  -1   6  14   26.56   10.83   0
  -1   6  14    7.35    9.41   0
   0   6  14   12.36   11.12   0
   0   6  14   15.92   10.05   0
   1   6  14   42.33   11.72   0
   1   6  14   50.64   10.23   0
   2   6  14  260.62   14.64   0
   2   6  14  254.84   10.62   0
   2   6  14  263.24   12.79   0
   3   6  14    9.85    9.42   0
   3   6  14   12.49    9.67   0
   4   6  14   11.67   11.44   0
   5   6  14   25.94    9.27   0
   6   6  14    1.75   10.77   0
  -4   7  14  -14.92    9.11   0
  -4   7  14    2.04    8.54   0
   4  -7 -14   27.53    8.89   0
   4  -7 -14    2.21    8.22   0
  -3   7  14   19.81    9.04   0
   3  -7 -14    2.70    9.57   0
   3  -7 -14   25.50    9.24   0
  -3   7  14   12.92    9.06   0
   2  -7 -14   25.72   10.05   0
   2  -7 -14   28.72    8.91   0
  -2   7  14    9.90   11.54   0
  -2   7  14   18.13    9.21   0
  -1   7  14   23.38    8.93   0
  -1   7  14   15.41    9.37   0
   0   7  14   86.70   10.39   0
   0   7  14   76.16    9.18   0
   1   7  14  328.88   11.66   0
   1   7  14  380.80   10.55   0
   2   7  14  180.51   10.72   0
   2   7  14  187.76   10.89   0
   2   7  14  195.64    9.88   0
   3   7  14   31.95    8.93   0
   3   7  14   23.97   11.29   0
   4   7  14  192.69   12.84   0
   5   7  14  276.35   11.48   0
   3  -8 -14   16.35    8.90   0
   3  -8 -14   18.57    8.60   0
  -3   8  14   22.57    8.85   0
  -3   8  14    9.16    8.58   0
  -2   8  14  133.92    9.69   0
  -2   8  14  115.06   10.03   0
  -1   8  14  148.64   10.09   0
  -1   8  14  173.90   12.02   0
   0   8  14   37.57   10.04   0
   0   8  14   33.46    9.45   0
   1   8  14  110.17   10.20   0
   1   8  14   97.28    9.72   0
   2   8  14   -7.58    9.53   0
   2   8  14    6.13    9.85   0
   2   8  14   -2.95    8.62   0
   3   8  14   50.53    9.77   0
   3   8  14   49.29    9.45   0
   3   8  14   72.28    8.77   0
   4   8  14   57.74   11.42   0
   4   8  14  114.84    8.93   0
   5   8  14   34.78    8.80   0
  -2   9  14   25.78   10.56   0
  -2   9  14   26.04    8.39   0
  -1   9  14   11.31    9.10   0
  -1   9  14   -1.43    8.79   0
   0   9  14    5.82    8.92   0
   0   9  14   11.65    8.41   0
   1   9  14    3.22    9.37   0
   1   9  14   11.33    8.45   0
   2   9  14   38.67    8.78   0
   2   9  14   21.19    9.05   0
   2   9  14   13.14    8.70   0
   3   9  14    6.43    8.55   0
   3   9  14    3.40    8.89   0
   3   9  14   18.62    8.36   0
   4   9  14   14.19   10.69   0
   4   9  14   21.36    7.76   0
  -1  10  14   27.57    8.46   0
  -1  10  14   31.17    8.85   0
   0  10  14   96.84    9.34   0
   0  10  14  126.17    8.89   0
   1  10  14    5.26    8.40   0
   1  10  14   10.25    8.93   0
   2  10  14   40.66    8.94   0
   2  10  14   63.65    9.60   0
   2  10  14   69.93    9.07   0
   2   8 -15   12.19    8.41   0
   2   8 -15    1.33    9.72   0
   1   8 -15   22.92   10.29   0
   1   8 -15    6.81   10.18   0
   1   8 -15   14.45   10.13   0
   0   8 -15   -5.40   10.20   0
   0   8 -15   -0.38    9.54   0
   0   8 -15    5.08   10.00   0
  -1   8 -15   29.35   10.68   0
  -1   8 -15   20.85    8.29   0
  -1   8 -15   24.67   13.43   0
  -2   8 -15    3.88    8.49   0
   3   7 -15   -3.38    8.46   0
   3   7 -15    9.05    8.26   0
   2   7 -15   16.82    8.76   0
   2   7 -15   25.64    8.51   0
   1   7 -15    1.91    9.02   0
   1   7 -15   10.70   10.44   0
   1   7 -15    7.00    8.42   0
   0   7 -15   65.26   10.71   0
   0   7 -15   80.78   11.45   0
   0   7 -15   81.84   10.62   0
  -1   7 -15  134.89   10.29   0
  -1   7 -15  142.18   14.51   0
  -1   7 -15  126.45   12.20   0
  -2   7 -15   31.44   11.65   0
  -3   7 -15    5.94   10.81   0
  -4   7 -15   24.95    9.11   0
   4   6 -15   11.85    8.88   0
   4   6 -15    2.10    8.03   0
   3   6 -15   76.60   11.57   0
   3   6 -15   71.83   10.73   0
   2   6 -15   12.08   10.09   0
   2   6 -15   -9.92    8.54   0
   1   6 -15    6.75    8.71   0
   1   6 -15   21.05   10.73   0
   0   6 -15  209.50   12.12   0
   0   6 -15  207.34   10.76   0
   0   6 -15  183.39   10.38   0
  -1   6 -15   32.45    9.50   0
  -1   6 -15   27.25    9.48   0
  -1   6 -15   37.06   10.72   0
  -2   6 -15    2.48   11.80   0
  -3   6 -15   -1.59   11.05   0
  -4   6 -15   36.01   11.11   0
   4   5 -15   34.20    9.91   0
   4   5 -15   33.25    8.81   0
   3   5 -15   31.58    9.45   0
   3   5 -15   23.35    9.04   0
   2   5 -15  247.62   10.89   0
   2   5 -15  245.84   10.46   0
   1   5 -15   19.76    9.12   0
   1   5 -15   13.25    8.93   0
   0   5 -15    0.70    9.77   0
   0   5 -15   -5.31    8.73   0
   0   5 -15    4.53    9.42   0
  -1   5 -15  160.19   12.74   0
  -1   5 -15  195.51   10.83   0
  -1   5 -15  164.83   12.54   0
  -2   5 -15  111.25   11.97   0
  -3   5 -15    3.08   11.66   0
  -4   5 -15   50.96    9.71   0
   5  -5  15   14.96    8.44   0
  -5   5 -15    0.75    8.89   0
   5   4 -15   16.58    8.87   0
  -5  -4  15   14.67    8.20   0
   5   4 -15    6.53    8.12   0
  -4  -4  15  128.71   10.10   0
   4   4 -15  142.37   10.89   0
   4   4 -15  124.73   10.08   0
  -3  -4  15   84.24    9.59   0
   3   4 -15   86.90   10.35   0
   3   4 -15   82.89    9.59   0
   2   4 -15  105.99   10.50   0
   2   4 -15  116.27   10.05   0
   1   4 -15  160.83   10.41   0
   1   4 -15  133.61   12.59   0
   0   4 -15  295.66   14.77   0
   0   4 -15  251.38   14.14   0
   0   4 -15  259.86   12.00   0
  -1   4 -15  617.34   16.54   0
  -1   4 -15  571.58   13.21   0
  -1   4 -15  477.30   16.21   0
   2  -4  15  302.12   14.25   0
  -2   4 -15  359.57   16.89   0
  -3   4 -15   13.15   12.38   0
   3  -4  15   -0.06   12.12   0
   4  -4  15   77.18   11.89   0
  -4   4 -15   69.46   12.13   0
   4  -4  15   72.87   13.66   0
   5  -4  15  111.79   11.01   0
  -5   4 -15   81.05   10.96   0
   5  -4  15  123.25   15.13   0
   5   3 -15   91.52    9.58   0
  -5  -3  15   61.30    9.32   0
   5   3 -15   78.52    8.82   0
   4   3 -15   17.96   12.07   0
  -4  -3  15    7.84    8.42   0
   4   3 -15    5.68    8.56   0
   3   3 -15    7.01   10.27   0
  -3  -3  15   -1.05   11.05   0
   3   3 -15   22.26    8.90   0
   2   3 -15   40.24   11.01   0
   2   3 -15   28.04    9.75   0
   1   3 -15   22.22   11.97   0
   1   3 -15   13.69   10.74   0
   0   3 -15   62.12   14.78   0
   0  -3  15   59.87   10.61   0
   0   3 -15   60.67   14.74   0
   0   3 -15   76.60   10.79   0
   1  -3  15   56.22   13.74   0
  -1   3 -15   72.21   15.83   0
  -1   3 -15   63.57   14.39   0
  -1   3 -15   66.01   17.51   0
  -2   3 -15   62.19   16.12   0
   2  -3  15   56.93   11.70   0
  -3   3 -15   73.85   13.71   0
   3  -3  15   84.24   11.86   0
   4  -3  15   -4.27    9.44   0
  -4   3 -15    8.09   11.85   0
   4  -3  15    8.89   10.25   0
   5  -3  15   43.01   10.20   0
  -5   3 -15   28.69   10.32   0
   5  -3  15   46.03   10.74   0
   6  -3  15   14.87    8.25   0
   6  -3  15    7.54    9.68   0
  -6   3 -15   17.18    8.67   0
   5   2 -15   54.53   10.30   0
   5   2 -15   34.50    8.70   0
  -5  -2  15   51.20    9.16   0
   4   2 -15   33.94   10.26   0
   4   2 -15   23.39    8.43   0
  -4  -2  15   25.47    9.07   0
   3   2 -15   17.17   10.58   0
  -3  -2  15    6.50    9.51   0
   3   2 -15   21.23    9.57   0
   2   2 -15  113.41   14.00   0
  -2  -2  15  142.55   12.81   0
   2   2 -15  131.33   10.60   0
  -1  -2  15  283.83   12.15   0
   1   2 -15  280.20   17.25   0
   1   2 -15  334.75   11.98   0
   0  -2  15   26.61   10.74   0
   0   2 -15   38.42   16.05   0
   0   2 -15   44.93   17.63   0
   0   2 -15   39.97   10.98   0
  -1   2 -15   32.61   11.05   0
  -1   2 -15   24.83   26.82   0
   1  -2  15   32.06   13.07   0
  -1   2 -15   26.79   24.19   0
  -2   2 -15  409.86   25.01   0
   2  -2  15  433.74   15.25   0
   3  -2  15  417.92   18.42   0
  -3   2 -15  323.26   18.98   0
   3  -2  15  384.74   13.60   0
   4  -2  15   -3.14   11.13   0
  -4   2 -15    7.48   11.92   0
   4  -2  15    6.84   10.87   0
   5  -2  15   53.29   10.07   0
   5  -2  15   55.25   10.83   0
  -5   2 -15   28.11   10.44   0
   6  -2  15   -3.28   10.41   0
   6  -2  15    6.14    9.80   0
  -6   2 -15   -0.23   10.57   0
  -5  -1  15   28.05    8.78   0
   5   1 -15   31.32    8.58   0
   5   1 -15   35.67    9.95   0
  -4  -1  15   48.47    9.56   0
   4   1 -15   67.15    8.77   0
   4   1 -15   39.99   10.59   0
   3   1 -15  352.90   16.39   0
  -3  -1  15  473.59   13.03   0
   3   1 -15  386.06   11.22   0
   2   1 -15   12.48   13.45   0
  -2  -1  15   26.58   11.92   0
   2   1 -15    5.49   10.52   0
   1   1 -15  304.93   15.24   0
  -1  -1  15  348.24   16.20   0
  -1  -1  15  294.64   12.05   0
   1   1 -15  327.96   11.96   0
   0   1 -15  298.39   27.21   0
   0   1 -15  309.97   12.03   0
   0   1 -15  283.29   27.20   0
   0  -1  15  278.95   14.10   0
  -1   1 -15   24.78   11.72   0
   1  -1  15   11.88   11.10   0
   2  -1  15   94.56   13.50   0
   3  -1  15  153.87   18.47   0
  -3   1 -15  111.69   17.10   0
   3  -1  15  152.57   12.13   0
  -4   1 -15   65.99   14.34   0
   4  -1  15   80.71   12.23   0
   4  -1  15   72.37   10.01   0
  -5   1 -15    5.21    9.76   0
   5  -1  15    8.86    9.09   0
   5  -1  15   13.85   11.11   0
  -6   1 -15   20.63   11.46   0
   6  -1  15   17.87    9.17   0
   6  -1  15   21.98    8.79   0
  -5   0  15   12.91    8.78   0
   5   0 -15   24.26    9.70   0
   5   0 -15    6.75    8.39   0
  -4   0  15   12.87    9.05   0
   4   0 -15   -5.04    8.83   0
   4   0 -15    4.64   12.72   0
  -3   0  15  225.96   11.83   0
   3   0 -15  240.34   10.55   0
   3   0 -15  220.31   14.87   0
  -2   0  15   34.19   10.26   0
  -2   0  15   19.55    9.81   0
   2   0 -15   34.63   10.46   0
   2   0 -15   20.09   14.09   0
  -1   0  15   21.44   10.36   0
   1   0 -15   32.42   16.39   0
   1   0 -15   40.38   10.74   0
  -1   0  15   23.65   14.61   0
   0   0 -15   49.35   11.01   0
   0   0  15   35.30   10.55   0
  -1   0 -15  186.37   12.30   0
   1   0  15  161.27   13.81   0
   2   0  15  800.05   13.53   0
   3   0  15 1040.11   24.77   0
   3   0  15 1054.40   15.08   0
  -3   0 -15  785.02   25.76   0
   4   0  15  176.70   11.36   0
   4   0  15  165.04   13.28   0
  -4   0 -15   92.03   15.32   0
  -5   0 -15   33.44   11.72   0
   5   0  15   50.48   11.58   0
   5   0  15   39.45   11.21   0
  -6   0 -15   38.72    9.44   0
   6   0  15   51.74    9.65   0
   6   0  15   50.68   11.39   0
   5  -1 -15  133.66   10.76   0
   5  -1 -15  118.81    9.45   0
  -5   1  15  142.95    9.49   0
   4  -1 -15    9.40   10.19   0
   4  -1 -15   -9.09    8.76   0
  -4   1  15    6.70    9.42   0
  -3   1  15    9.29    9.24   0
   3  -1 -15    8.58   10.06   0
   3  -1 -15   -0.31    9.63   0
  -3   1  15   15.56   11.97   0
  -2   1  15  535.93   12.05   0
   2  -1 -15  620.27   16.52   0
   2  -1 -15  636.27   12.44   0
  -2   1  15  624.48   13.03   0
   1  -1 -15   88.67   14.49   0
   1  -1 -15   99.06   10.86   0
  -1   1  15   87.26   13.03   0
  -1   1  15   94.75   10.54   0
   0  -1 -15  155.22   11.52   0
   0   1  15  134.40    8.09   0
   0   1  15  158.79   23.67   0
  -1  -1 -15  798.85   13.21   0
   1   1  15  757.24   12.96   0
   2   1  15   18.96   11.08   0
   3   1  15   99.54   10.99   0
   3   1  15  106.36   17.70   0
   4   1  15  280.71   11.12   0
  -4  -1 -15  187.20   13.34   0
   4   1  15  282.18   15.75   0
  -5  -1 -15  144.83   12.85   0
   5   1  15  249.95   11.00   0
   5   1  15  231.34   12.45   0
   6   1  15   14.60    9.09   0
  -6  -1 -15    8.61   11.16   0
   5  -2 -15  109.48    9.69   0
  -5   2  15  113.56    9.33   0
   5  -2 -15   78.90    9.30   0
  -4   2  15   58.28    9.64   0
   4  -2 -15   60.47    9.06   0
   4  -2 -15   73.57   10.11   0
  -3   2  15   50.42    9.38   0
  -3   2  15   71.46   10.40   0
   3  -2 -15   62.61   13.31   0
   3  -2 -15   56.07    8.86   0
  -2   2  15  218.62   10.60   0
   2  -2 -15  221.25    8.07   0
  -2   2  15  220.10   12.20   0
   2  -2 -15  237.08   12.40   0
   1  -2 -15  329.05   15.35   0
  -1   2  15  348.50   14.37   0
   1  -2 -15  344.55   12.11   0
  -1   2  15  312.84   11.65   0
   0   2  15 1634.08   25.76   0
   0  -2 -15 1663.83   15.22   0
   0   2  15 1524.19   15.26   0
   1   2  15  292.88   29.94   0
   1   2  15  320.79   29.70   0
   1   2  15  303.71   11.68   0
   2   2  15  164.54   21.97   0
   2   2  15  143.77   20.11   0
   2   2  15  159.48   11.41   0
   3   2  15   99.77   16.34   0
   3   2  15   91.88   11.39   0
  -4  -2 -15   87.59   12.97   0
   4   2  15  173.40   13.66   0
   4   2  15  165.98   10.58   0
   5   2  15   32.82   11.77   0
  -5  -2 -15   23.77   11.49   0
  -6  -2 -15   15.37   11.09   0
   6   2  15   16.87    9.06   0
   5  -3 -15   27.10    8.89   0
   5  -3 -15    3.43    8.53   0
  -5   3  15   21.69    8.41   0
  -4   3  15   -1.10    9.45   0
   4  -3 -15   -1.72    8.64   0
   4  -3 -15   -3.41   12.10   0
  -3   3  15  643.19   12.82   0
  -3   3  15  730.48   13.91   0
   3  -3 -15  686.60   16.20   0
   3  -3 -15  728.21   12.87   0
  -2   3  15   12.44   13.85   0
   2  -3 -15    3.30   14.13   0
   2  -3 -15    8.90   10.15   0
  -2   3  15    6.40    9.32   0
  -1   3  15  117.93   11.79   0
   1  -3 -15  112.45   14.43   0
   1  -3 -15  120.54   11.19   0
  -1   3  15   88.27   10.84   0
   0  -3 -15  535.87   12.46   0
   0   3  15  522.38   12.44   0
   0   3  15  564.67   16.58   0
   1   3  15  967.17   20.27   0
   1   3  15  947.03   20.72   0
   1   3  15  915.55   13.52   0
   2   3  15  331.77   16.32   0
   2   3  15  350.37   17.01   0
   2   3  15  339.96   11.39   0
   3   3  15  232.75   10.80   0
   3   3  15  185.82   13.98   0
   4   3  15   -2.09   12.10   0
   4   3  15   19.37    9.57   0
   5   3  15  121.98   13.04   0
  -5  -3 -15  101.58    9.99   0
   6   3  15    7.62    9.50   0
  -6  -3 -15    4.84   11.69   0
  -5   4  15   36.86    8.99   0
   5  -4 -15   30.82    8.93   0
   5  -4 -15   38.08    9.02   0
  -4   4  15  153.05    9.76   0
  -4   4  15  165.51   10.26   0
   4  -4 -15  187.92   10.28   0
   4  -4 -15  150.55   10.05   0
  -3   4  15   83.29    9.89   0
  -3   4  15  124.31   10.30   0
   3  -4 -15  105.40   12.70   0
   3  -4 -15  125.10   10.13   0
  -2   4  15  244.05   13.24   0
   2  -4 -15  276.08   13.42   0
   2  -4 -15  243.29   11.47   0
  -2   4  15  234.98   11.18   0
   1  -4 -15 2691.67   22.34   0
   1  -4 -15 2566.20   16.72   0
  -1   4  15 2267.16   16.67   0
  -1   4  15 2502.51   22.79   0
   0  -4 -15   16.16   11.10   0
   0   4  15    1.28   10.50   0
   0   4  15    3.27   10.25   0
   1   4  15   13.99   12.06   0
   1   4  15    8.42   12.89   0
   1   4  15    4.88   10.61   0
   2   4  15 1108.02   18.40   0
   2   4  15 1229.69   13.45   0
   2   4  15 1138.98   18.78   0
   3   4  15  225.25   11.29   0
   3   4  15  204.33   12.89   0
   4   4  15  153.42   10.22   0
   4   4  15  118.72   12.47   0
   5   4  15  256.13   11.75   0
   6   4  15   23.64    9.33   0
  -6  -4 -15    6.78    8.81   0
  -4   5  15   12.45    8.46   0
  -4   5  15   29.75    8.97   0
   4  -5 -15   30.91    9.97   0
   4  -5 -15   33.95    8.90   0
  -3   5  15   22.38    9.08   0
  -3   5  15    6.54   10.12   0
   3  -5 -15   12.58    9.87   0
   3  -5 -15   22.56    9.59   0
   2  -5 -15   81.48   10.64   0
   2  -5 -15   70.77    9.95   0
  -2   5  15   51.96    9.58   0
  -2   5  15   70.39   12.64   0
   1  -5 -15  491.00   15.30   0
   1  -5 -15  477.89   12.11   0
  -1   5  15  413.00   14.41   0
  -1   5  15  445.79   11.47   0
   0   5  15  414.86   16.16   0
   0   5  15  375.27   11.04   0
   1   5  15   25.74   13.26   0
   1   5  15   21.06    9.71   0
   2   5  15  236.30   11.89   0
   2   5  15  216.87   13.49   0
   2   5  15  253.05   10.35   0
   3   5  15    2.23   11.71   0
   3   5  15    4.06    6.78   0
   4   5  15   -2.91    8.38   0
   4   5  15   11.19    8.95   0
   5   5  15   13.24    9.21   0
   6   5  15   87.28   10.15   0
  -4   6  15   21.57    8.51   0
  -4   6  15    8.05    8.95   0
   4  -6 -15   -9.32    9.21   0
   4  -6 -15   19.32    8.92   0
  -3   6  15   18.99    8.89   0
  -3   6  15   10.26    9.58   0
   3  -6 -15    7.52    9.59   0
   3  -6 -15    6.40    8.99   0
   2  -6 -15   95.26   10.46   0
   2  -6 -15   82.51    9.98   0
  -2   6  15   93.59   10.00   0
  -2   6  15   76.92    9.89   0
   1  -6 -15  151.84    9.91   0
  -1   6  15  153.00   12.43   0
  -1   6  15  144.18    9.57   0
   0   6  15   10.23   10.59   0
   0   6  15    4.09    9.06   0
   1   6  15  271.30   11.93   0
   1   6  15  271.53    9.99   0
   2   6  15  624.40   13.21   0
   2   6  15  692.69   11.49   0
   2   6  15  596.79   15.05   0
   3   6  15  386.14   10.85   0
   3   6  15  274.76   11.35   0
   4   6  15   42.65    9.82   0
   4   6  15   63.34    8.49   0
   5   6  15   37.80   11.28   0
  -4   7  15   14.76    8.63   0
  -4   7  15    2.87    8.45   0
   4  -7 -15   11.54    8.77   0
   4  -7 -15   24.42   10.39   0
  -3   7  15  299.94   10.73   0
   3  -7 -15  284.78   11.34   0
   3  -7 -15  250.89   10.92   0
  -3   7  15  250.55   10.78   0
   2  -7 -15   31.19   11.95   0
   2  -7 -15   18.48    9.45   0
  -2   7  15   17.76    9.48   0
  -2   7  15   25.74    9.36   0
  -1   7  15  158.23   10.48   0
  -1   7  15  150.42   10.48   0
   0   7  15  326.27   10.74   0
   0   7  15  286.93   10.90   0
   1   7  15   96.24   12.01   0
   1   7  15  116.04   10.02   0
   2   7  15   23.82    9.51   0
   2   7  15   15.53    8.74   0
   2   7  15    4.94    9.31   0
   3   7  15   13.96   12.08   0
   3   7  15   29.18    6.61   0
   3   7  15   26.99   11.37   0
   4   7  15   -4.23   11.45   0
   4   7  15    8.89    8.14   0
   5   7  15   11.48    8.71   0
   3  -8 -15   29.35    9.20   0
   3  -8 -15    1.02    8.49   0
  -3   8  15   -7.48    8.67   0
  -3   8  15   19.49    8.44   0
  -2   8  15   26.69    9.13   0
  -2   8  15   23.04    9.15   0
  -1   8  15   11.55    9.19   0
  -1   8  15   28.87    8.81   0
   0   8  15   77.77   12.16   0
   0   8  15  107.50    9.51   0
   1   8  15  111.98   12.21   0
   1   8  15  116.57    9.57   0
   2   8  15    7.49    9.62   0
   2   8  15   12.03   11.49   0
   2   8  15   23.12    8.45   0
   3   8  15   -5.15    8.73   0
   3   8  15   25.48    8.15   0
   3   8  15    4.96    8.89   0
   4   8  15  162.03   12.27   0
   4   8  15  228.48    9.04   0
  -2   9  15   17.58    8.46   0
  -2   9  15   23.17    8.20   0
  -1   9  15   28.18    8.83   0
  -1   9  15   28.39    8.66   0
   0   9  15  152.21   10.04   0
   0   9  15  151.97    9.45   0
   1   9  15   -4.94    8.95   0
   1   9  15    6.78    8.47   0
   2   9  15   16.84    8.98   0
   2   9  15   31.40    9.33   0
   2   9  15   29.60    8.50   0
   3   9  15   28.72    8.99   0
   3   9  15   70.17    9.61   0
   3   9  15   67.80    8.79   0
   0  10  15   -1.94    8.74   0
   0  10  15  -15.01    8.39   0
   1  10  15   89.66    9.50   0
   1  10  15   53.02    9.99   0
   1  10  15   72.00    9.27   0
   1   8 -16   11.19    8.80   0
   1   8 -16    8.72    8.10   0
   1   8 -16   17.07    9.24   0
   0   8 -16   30.67    8.42   0
   0   8 -16   24.40    8.88   0
   0   8 -16   20.66    9.74   0
  -1   8 -16   10.58    8.60   0
  -1   8 -16    8.34   13.40   0
  -1   8 -16   13.63    8.18   0
  -2   8 -16   18.63   11.19   0
  -2   8 -16   24.55   10.11   0
   2   7 -16    6.30    8.39   0
   2   7 -16   15.90    7.86   0
   1   7 -16   17.13    9.09   0
   1   7 -16   12.54    9.01   0
   1   7 -16   15.09    8.52   0
   0   7 -16   23.12    8.78   0
   0   7 -16   23.97   10.57   0
   0   7 -16   34.01   10.84   0
  -1   7 -16   12.06   10.90   0
  -1   7 -16   13.19   10.67   0
  -1   7 -16   13.33    8.90   0
  -2   7 -16   -0.30   10.99   0
  -3   7 -16   -6.08    8.98   0
   3   6 -16   10.38    8.67   0
   3   6 -16   20.82    8.43   0
   2   6 -16   10.55    8.93   0
   2   6 -16   11.08   10.71   0
   1   6 -16   14.57   10.66   0
   1   6 -16    5.70    8.88   0
   0   6 -16   -2.40   11.27   0
   0   6 -16   11.06    8.70   0
   0   6 -16   11.45    8.62   0
  -1   6 -16   10.59   11.64   0
  -1   6 -16    3.91   11.60   0
  -1   6 -16    1.64    9.29   0
  -2   6 -16   36.91   11.16   0
  -3   6 -16   69.93   12.04   0
  -4   6 -16   18.06    9.09   0
   4   5 -16   53.67    9.13   0
   4   5 -16   52.09    8.88   0
   3   5 -16   -4.45    9.30   0
   3   5 -16  -35.22    8.17   0
   2   5 -16  219.60   11.09   0
   2   5 -16  214.44   10.98   0
   1   5 -16   12.31   11.04   0
   1   5 -16   12.47    8.73   0
   0   5 -16   86.66   10.05   0
   0   5 -16   77.61   11.79   0
   0   5 -16   88.25   11.69   0
  -1   5 -16  283.62   13.50   0
  -1   5 -16  252.58   13.30   0
  -1   5 -16  308.79   13.26   0
  -2   5 -16  164.94   12.45   0
  -3   5 -16   46.42   11.69   0
  -4   5 -16   22.96   11.01   0
   5  -5  16    1.97   10.58   0
  -5   5 -16    0.06    9.23   0
   4   4 -16  -24.48    9.45   0
  -4  -4  16   12.29    8.32   0
   4   4 -16    6.06    8.35   0
   3   4 -16   13.60    9.71   0
   3   4 -16    8.33    8.54   0
   2   4 -16   -2.49   10.99   0
   2   4 -16   -6.69    8.35   0
   1   4 -16  196.29   11.05   0
   1   4 -16  178.95   12.95   0
   0   4 -16  306.64   15.10   0
   0   4 -16  368.37   15.43   0
   0   4 -16  361.72   12.49   0
  -1   4 -16   81.12   13.36   0
  -1   4 -16  107.59   12.94   0
  -1   4 -16  118.07   12.15   0
   2  -4  16   68.85   11.88   0
  -2   4 -16   74.08   12.36   0
   3  -4  16   90.67   11.56   0
  -3   4 -16   94.35   13.90   0
  -4   4 -16   59.71   12.63   0
   4  -4  16   67.10   14.63   0
   5  -4  16   -0.64   10.10   0
  -5   4 -16    7.61    8.97   0
   5  -4  16    0.11   12.60   0
   5   3 -16   -0.54   11.30   0
  -5  -3  16   11.22    8.63   0
   5   3 -16   24.10    8.06   0
   4   3 -16   11.08   12.04   0
   4   3 -16   15.72    8.42   0
  -4  -3  16    8.93   10.73   0
   3   3 -16   16.50   10.45   0
  -3  -3  16   23.52    9.07   0
   3   3 -16   29.39    9.08   0
   2   3 -16  530.66   16.47   0
   2   3 -16  620.22   12.38   0
   1   3 -16   12.81   12.90   0
   1   3 -16    6.26   12.17   0
   0  -3  16   19.39    9.99   0
   0   3 -16   20.54   13.84   0
   0   3 -16   19.06   10.22   0
   0   3 -16   17.39   13.38   0
   1  -3  16  891.08   15.49   0
  -1   3 -16  858.54   25.04   0
  -1   3 -16  961.76   23.07   0
  -1   3 -16 1030.59   17.20   0
  -2   3 -16    8.06   17.11   0
  -2   3 -16    4.73   16.56   0
   2  -3  16    9.39   11.69   0
  -3   3 -16   60.24   15.21   0
   3  -3  16   59.86   11.54   0
   4  -3  16   87.12   11.75   0
  -4   3 -16   53.85   12.08   0
   4  -3  16   71.15   12.25   0
   5  -3  16   73.70   11.38   0
  -5   3 -16   50.24   11.64   0
   5  -3  16   64.80   10.90   0
   6  -3  16   10.72    8.52   0
   6  -3  16   21.82    9.98   0
  -6   3 -16   31.89   10.85   0
   5   2 -16    9.75    9.04   0
   5   2 -16    5.14    7.52   0
  -5  -2  16    3.39    8.41   0
   4   2 -16   52.82   12.34   0
  -4  -2  16   59.93    9.52   0
   4   2 -16   55.29    8.66   0
   3   2 -16  108.73   13.49   0
  -3  -2  16  128.54    9.80   0
   3   2 -16  132.46   10.61   0
   2   2 -16   28.40   12.44   0
  -2  -2  16   39.33   11.39   0
   2   2 -16   40.63    9.48   0
  -1  -2  16  517.46   13.05   0
   1   2 -16  541.77   17.29   0
   1   2 -16  584.44   13.00   0
   0  -2  16   63.08   10.32   0
   0   2 -16   58.24   18.97   0
   0   2 -16   50.43   18.79   0
   0   2 -16   59.65   10.71   0
  -1   2 -16  328.77   14.51   0
   1  -2  16  321.04   13.95   0
   2  -2  16  108.34   11.23   0
  -3   2 -16   79.27   17.49   0
   3  -2  16   82.17   11.85   0
   4  -2  16   83.11   13.34   0
   4  -2  16   84.11   11.73   0
  -4   2 -16   55.11   12.03   0
   5  -2  16   82.92   11.40   0
   5  -2  16   89.95   10.93   0
  -5   2 -16   42.16   10.32   0
   6  -2  16  116.60   11.93   0
   6  -2  16  102.95    9.15   0
  -6   2 -16   70.56   10.01   0
  -5  -1  16  100.75    9.45   0
   5   1 -16  113.42    8.68   0
   5   1 -16   76.32   10.11   0
  -4  -1  16   15.47   11.00   0
   4   1 -16   13.80    8.36   0
   4   1 -16   16.69    9.53   0
  -3  -1  16  138.24   10.08   0
   3   1 -16  112.86    9.74   0
   3   1 -16  104.95   10.80   0
  -2  -1  16  172.42   10.62   0
   2   1 -16  152.73    7.96   0
   2   1 -16  135.14   13.55   0
  -1  -1  16  211.26   11.61   0
   1   1 -16  237.68   11.76   0
  -1  -1  16  219.68   14.10   0
   1   1 -16  217.06   17.35   0
   0   1 -16  505.73   12.64   0
   0  -1  16  456.33   12.52   0
  -1   1 -16   24.52   11.26   0
   1  -1  16   36.57   10.48   0
   2  -1  16    8.71   10.09   0
   3  -1  16  662.19   15.38   0
  -3   1 -16  467.90   26.42   0
  -4   1 -16   31.21   12.38   0
   4  -1  16   58.98   11.68   0
   4  -1  16   58.17    9.54   0
  -5   1 -16   56.32   11.63   0
   5  -1  16   70.39   11.32   0
   5  -1  16   69.33    9.43   0
  -6   1 -16   36.09    9.41   0
   6  -1  16   70.13   11.15   0
   6  -1  16   55.97    9.03   0
  -5   0  16   11.17    8.48   0
   5   0 -16   11.36    9.35   0
   5   0 -16   20.07    7.61   0
  -4   0  16  431.76   14.26   0
   4   0 -16  341.76   13.31   0
   4   0 -16  346.11   11.23   0
  -3   0  16   24.87   11.23   0
   3   0 -16   11.52    9.45   0
   3   0 -16   20.24   12.54   0
  -2   0  16   25.08    9.70   0
  -2   0  16    4.86   11.46   0
   2   0 -16    2.03    9.43   0
   2   0 -16   18.14   12.67   0
  -1   0  16  878.33   13.82   0
  -1   0  16 1054.74   20.78   0
   1   0 -16  930.91   21.41   0
   1   0 -16 1057.02   13.87   0
   0   0 -16    8.84   11.05   0
   0   0  16    0.12   10.61   0
  -1   0 -16   47.97   11.33   0
   1   0  16   32.19   10.76   0
   2   0  16  560.46   12.65   0
   3   0  16   24.03   22.34   0
   3   0  16   31.79   10.10   0
  -4   0 -16  124.48   15.20   0
   4   0  16  192.00   14.94   0
   4   0  16  186.14   11.06   0
   5   0  16  306.18   10.78   0
   5   0  16  229.19   12.49   0
  -5   0 -16  154.03   10.89   0
   6   0  16   30.36   10.88   0
  -6   0 -16   24.60   10.53   0
   6   0  16   20.89   10.76   0
  -5   1  16   47.00    9.11   0
   5  -1 -16   60.44    9.96   0
   5  -1 -16   28.72    8.56   0
   4  -1 -16   42.18   10.09   0
   4  -1 -16   28.20    8.55   0
  -4   1  16   37.33    9.46   0
  -3   1  16    8.08    9.03   0
   3  -1 -16    3.23   10.00   0
   3  -1 -16   -2.75    9.19   0
  -3   1  16    3.20    9.15   0
  -2   1  16  192.54   10.39   0
   2  -1 -16  196.55   14.15   0
   2  -1 -16  210.10   10.45   0
  -2   1  16  201.62   10.60   0
  -1   1  16   68.39   14.24   0
   1  -1 -16   57.21   16.31   0
   1  -1 -16   69.33   10.36   0
  -1   1  16   49.87    7.14   0
   0  -1 -16   33.30   10.88   0
   0   1  16   37.76   10.22   0
  -1  -1 -16  140.10   11.72   0
   1   1  16  127.18   10.88   0
   2   1  16   30.02   10.71   0
   3   1  16  267.22   21.72   0
   3   1  16  259.92   11.11   0
  -4  -1 -16   -3.76   12.24   0
   4   1  16   17.26    9.83   0
   4   1  16   10.08   13.52   0
  -5  -1 -16   18.38   11.61   0
   5   1  16   27.63    9.35   0
   5   1  16   25.29   10.91   0
  -6  -1 -16   22.36    9.10   0
   6   1  16   24.29    8.98   0
   6   1  16   24.52   11.03   0
   5  -2 -16   42.02    9.80   0
   5  -2 -16   25.24    8.55   0
  -5   2  16   35.09    8.74   0
   4  -2 -16   18.16    9.63   0
  -4   2  16   12.08    8.64   0
   4  -2 -16   27.85    8.58   0
  -3   2  16  152.12    9.73   0
   3  -2 -16  219.55   10.85   0
  -3   2  16  213.79   12.34   0
   3  -2 -16  179.49    9.88   0
  -2   2  16  157.34   10.28   0
   2  -2 -16  178.60   11.36   0
  -2   2  16  164.91   11.02   0
   2  -2 -16  164.74   10.49   0
   1  -2 -16   -3.14   13.21   0
  -1   2  16    5.81   12.20   0
   1  -2 -16    4.91   10.34   0
  -1   2  16   16.09   10.48   0
   0   2  16  135.94   17.96   0
   0  -2 -16  125.43    8.12   0
   0   2  16  125.32   10.53   0
   1   2  16  851.77   13.29   0
   2   2  16   59.72   10.72   0
   3   2  16  506.40   20.94   0
   3   2  16  518.51   12.42   0
   4   2  16  179.47   13.42   0
   4   2  16  173.13   10.38   0
   5   2  16  126.98    9.72   0
  -5  -2 -16   87.96   11.67   0
   5   2  16   94.51   12.31   0
  -6  -2 -16   18.59   11.29   0
   6   2  16   37.82    9.68   0
   5  -3 -16   96.12    9.50   0
  -5   3  16   76.84    9.42   0
   5  -3 -16   66.62    9.05   0
   4  -3 -16   16.39    9.74   0
  -4   3  16    2.90    8.87   0
   4  -3 -16    3.79    8.66   0
  -3   3  16 1039.98   12.96   0
  -3   3  16 1405.61   17.83   0
   3  -3 -16 1396.00   16.60   0
   3  -3 -16 1269.77   14.53   0
  -2   3  16   51.35   13.70   0
   2  -3 -16   62.83   14.19   0
   2  -3 -16   45.36    9.96   0
  -2   3  16   39.78    9.24   0
  -1   3  16   93.13   13.24   0
   1  -3 -16   98.98   13.63   0
   1  -3 -16   91.98   10.76   0
  -1   3  16   82.72   10.31   0
   0   3  16 2706.38   27.18   0
   0  -3 -16 2730.19   15.18   0
   0   3  16 2513.29   17.21   0
   1   3  16   68.13   14.66   0
   1   3  16   68.05   15.52   0
   1   3  16   63.72   10.27   0
   2   3  16  166.79   18.64   0
   2   3  16  164.37   10.98   0
   2   3  16  152.03   17.88   0
   3   3  16 1431.08   21.93   0
   3   3  16 1662.69   14.81   0
   4   3  16   51.22   12.08   0
   4   3  16   54.25    9.93   0
   5   3  16   44.22    9.48   0
   5   3  16   24.40    9.36   0
   6   3  16   79.07    9.70   0
  -6  -3 -16   41.56    9.32   0
   5  -4 -16   16.01    8.92   0
  -5   4  16   14.05    8.46   0
   5  -4 -16   -1.92    8.56   0
  -4   4  16   15.76    8.67   0
  -4   4  16   -3.39    9.07   0
   4  -4 -16   12.34    9.26   0
   4  -4 -16   -3.08    8.65   0
  -3   4  16   -4.93    8.78   0
  -3   4  16   -0.07   11.85   0
   3  -4 -16    5.30    9.97   0
   3  -4 -16   23.74    9.52   0
  -2   4  16  125.11   10.71   0
   2  -4 -16  133.25   13.08   0
   2  -4 -16  151.86   10.72   0
  -2   4  16  111.46   10.41   0
   1  -4 -16   85.34   10.99   0
   1  -4 -16   93.98    9.91   0
  -1   4  16  108.27    9.39   0
  -1   4  16   90.73   12.64   0
   0   4  16  102.07   12.77   0
   0   4  16   91.26   10.54   0
   0  -4 -16   80.27   11.21   0
   1   4  16  102.75   12.51   0
   1   4  16   95.85   13.52   0
   1   4  16  101.40   10.36   0
   2   4  16   50.47   14.94   0
   2   4  16   54.79   10.10   0
   2   4  16   47.59   12.03   0
   3   4  16   17.09    8.74   0
   3   4  16   15.52   11.14   0
   4   4  16    8.51    9.65   0
   4   4  16    0.16    9.39   0
   5   4  16    7.69   10.94   0
   5   4  16   16.08    8.80   0
   6   4  16   64.76    9.70   0
  -4   5  16   70.29    9.09   0
  -4   5  16   62.72    9.72   0
   4  -5 -16   87.40    9.74   0
   4  -5 -16   65.34    9.45   0
  -3   5  16   47.33    9.17   0
  -3   5  16   60.04   12.08   0
   3  -5 -16   72.33   10.05   0
   3  -5 -16   72.45    9.48   0
  -2   5  16  237.17   10.99   0
   2  -5 -16  261.81   13.21   0
   2  -5 -16  254.57   10.76   0
  -2   5  16  204.92   10.30   0
   1  -5 -16   25.15   10.09   0
  -1   5  16   29.77   12.56   0
  -1   5  16   21.05    9.00   0
   0   5  16  284.85   11.55   0
   0   5  16  278.70   10.26   0
   1   5  16  391.82   11.57   0
   1   5  16  403.74   14.23   0
   1   5  16  366.96   10.63   0
   2   5  16  212.18   12.96   0
   2   5  16  242.81   13.10   0
   2   5  16  226.42   10.52   0
   3   5  16  254.99   13.69   0
   3   5  16  390.28   10.80   0
   4   5  16  117.41    8.96   0
   4   5  16   86.78   11.92   0
   5   5  16   92.88   10.03   0
   6   5  16   33.16   11.26   0
  -4   6  16   -4.02    8.78   0
  -4   6  16   17.54   10.91   0
   4  -6 -16    2.91   10.54   0
   4  -6 -16   -0.14    8.76   0
  -3   6  16   56.63    9.02   0
  -3   6  16   36.43    9.85   0
   3  -6 -16   54.08    9.62   0
   3  -6 -16   39.18    9.53   0
   2  -6 -16  288.69   11.49   0
   2  -6 -16  255.91   11.01   0
  -2   6  16  244.94   10.89   0
  -2   6  16  225.11   10.40   0
  -1   6  16   77.80   11.68   0
   1  -6 -16   39.73    9.82   0
  -1   6  16   72.54    9.53   0
   0   6  16   15.14   11.97   0
   0   6  16    2.24    9.06   0
   1   6  16  147.07   12.87   0
   1   6  16  149.28    9.86   0
   2   6  16   33.49   11.89   0
   2   6  16   47.53   11.71   0
   2   6  16   45.28    9.46   0
   3   6  16  244.73   11.80   0
   3   6  16  228.39   13.03   0
   3   6  16  317.43   10.03   0
   4   6  16   35.82   11.91   0
   4   6  16   87.49    6.85   0
   5   6  16  233.91    8.12   0
   5   6  16  241.87   11.22   0
  -3   7  16    6.09    8.47   0
   3  -7 -16   22.31   11.12   0
   3  -7 -16   28.01    8.93   0
  -3   7  16   23.20    8.83   0
   2  -7 -16   -2.46    8.86   0
   2  -7 -16   14.05    9.05   0
  -2   7  16   15.51    9.07   0
  -2   7  16   21.12    8.65   0
  -1   7  16   45.35    9.63   0
  -1   7  16   31.74    9.29   0
   0   7  16  115.04   12.33   0
   0   7  16  101.83    9.28   0
   1   7  16    9.24   11.85   0
   1   7  16    9.52    8.40   0
   2   7  16  315.87   11.42   0
   2   7  16  325.06    9.86   0
   2   7  16  257.11   11.64   0
   3   7  16   40.63   12.28   0
   3   7  16   54.01    8.92   0
   3   7  16   28.19   11.76   0
   4   7  16   10.54    9.29   0
   4   7  16   32.72    8.48   0
   5   7  16   85.18    8.50   0
   5   7  16   50.28   11.43   0
  -2   8  16   54.68    8.88   0
  -2   8  16   52.66    8.93   0
  -1   8  16  145.95   11.87   0
  -1   8  16  220.92    9.80   0
   0   8  16   23.83    9.14   0
   0   8  16   25.40    8.68   0
   1   8  16  162.42   10.95   0
   1   8  16  170.92    9.92   0
   2   8  16  215.28    7.54   0
   2   8  16  250.38   11.19   0
   2   8  16  248.01   10.90   0
   3   8  16   14.16    9.24   0
   3   8  16    6.04    7.77   0
   3   8  16   -3.80    8.87   0
   4   8  16   11.04   10.57   0
   4   8  16    2.16    5.59   0
  -1   9  16   41.88    8.74   0
  -1   9  16   50.98    8.60   0
   0   9  16    4.87    8.71   0
   0   9  16    2.77    8.17   0
   1   9  16   48.38    9.63   0
   1   9  16   59.55    9.11   0
   2   9  16   25.47   10.86   0
   2   9  16   18.70   11.39   0
   2   9  16   26.96    8.34   0
   3   9  16    3.66   10.76   0
   3   9  16   -1.09    9.13   0
   3   9  16   16.77    8.02   0
   2   7 -17   -3.66   10.16   0
   2   7 -17    7.63    9.97   0
   1   7 -17   11.26    8.32   0
   1   7 -17    8.49   10.06   0
   1   7 -17   -1.72    7.96   0
   0   7 -17    0.02   10.68   0
   0   7 -17    4.72    8.34   0
   0   7 -17   16.11    9.95   0
  -1   7 -17   15.96   10.75   0
  -1   7 -17   13.41   10.76   0
  -1   7 -17   22.92   10.55   0
  -2   7 -17   14.17   10.79   0
  -2   7 -17   19.37   10.30   0
  -3   7 -17    9.22    8.51   0
   3   6 -17   10.77    8.75   0
   3   6 -17   17.59    8.29   0
   2   6 -17   21.80    8.73   0
   2   6 -17    8.94    9.01   0
   1   6 -17    1.90    8.19   0
   1   6 -17   -5.62    9.70   0
   1   6 -17   -7.52   10.59   0
   0   6 -17   11.56   10.67   0
   0   6 -17   13.49    8.72   0
   0   6 -17   16.82   10.58   0
  -1   6 -17    0.42   11.04   0
  -1   6 -17   14.30   11.50   0
  -1   6 -17    8.84   10.37   0
  -2   6 -17   13.84   11.37   0
  -2   6 -17   11.44   11.21   0
  -3   6 -17    5.03   11.01   0
  -4   6 -17   36.86   10.77   0
   3   5 -17   22.40    8.92   0
   3   5 -17   19.16    8.67   0
   2   5 -17   13.46    9.00   0
   2   5 -17   19.61    8.96   0
   1   5 -17   54.76   11.61   0
   1   5 -17   55.53    9.66   0
   0   5 -17   83.63   11.71   0
   0   5 -17   69.53   11.41   0
   0   5 -17   92.33    9.38   0
  -1   5 -17    4.68   10.98   0
  -1   5 -17    8.15   10.97   0
  -1   5 -17   -1.28   10.82   0
  -2   5 -17    1.05   10.74   0
  -2   5 -17    9.37   13.09   0
  -3   5 -17   32.35   11.37   0
  -4   5 -17    4.19   11.02   0
  -4  -4  17   18.06    8.42   0
   4   4 -17   22.10    9.70   0
   4   4 -17    7.73    8.36   0
   3   4 -17   69.66   10.32   0
   3   4 -17   80.74    9.58   0
   2   4 -17   -9.49   11.51   0
   2   4 -17   24.37    9.17   0
   1   4 -17  114.67   11.87   0
   1   4 -17  147.11   10.13   0
   0   4 -17   29.47   13.72   0
   0   4 -17   34.34   14.03   0
   0   4 -17   17.65   11.65   0
  -1   4 -17   31.91   13.51   0
  -1   4 -17   24.68   12.12   0
  -1   4 -17   19.70   13.48   0
  -2   4 -17  308.36   16.20   0
   2  -4  17  307.87   11.55   0
  -2   4 -17  353.11   16.37   0
   3  -4  17  254.30   12.93   0
  -3   4 -17  255.24   14.36   0
  -4   4 -17    5.07   11.88   0
   4  -4  17    4.42   12.13   0
   5  -4  17   14.48   10.42   0
  -5   4 -17    4.44   10.83   0
   5  -4  17   16.65   12.49   0
  -4  -3  17   54.33    9.77   0
   4   3 -17   62.77   12.76   0
   4   3 -17   57.68    8.91   0
   3   3 -17   25.73   12.15   0
  -3  -3  17   22.48    9.11   0
   3   3 -17   24.01    8.81   0
   2   3 -17    1.16   12.13   0
   2   3 -17   13.18    8.98   0
   1   3 -17   61.42   12.48   0
   1   3 -17   71.95   10.07   0
   0  -3  17  229.44   11.25   0
   0   3 -17  251.01   17.04   0
   0   3 -17  213.83   16.56   0
   0   3 -17  251.51   11.42   0
  -1   3 -17   84.21   18.45   0
   1  -3  17   80.40    9.92   0
  -1   3 -17  100.05   10.93   0
  -1   3 -17   94.66   18.41   0
  -2   3 -17  308.33   21.54   0
  -2   3 -17  284.35   20.66   0
   2  -3  17  294.84   13.35   0
  -3   3 -17   24.68   14.21   0
   3  -3  17   16.99   10.95   0
  -4   3 -17    7.35   11.06   0
   4  -3  17    8.79   10.13   0
   5  -3  17   12.30   10.25   0
  -5   3 -17    1.15   10.80   0
   5  -3  17    1.99    9.63   0
   4   2 -17    8.09   12.01   0
  -4  -2  17   17.47    8.91   0
   4   2 -17    6.76    8.36   0
   3   2 -17  110.82   10.64   0
  -3  -2  17  112.77    9.99   0
   3   2 -17  110.16    9.85   0
  -2  -2  17   56.53   11.50   0
   2   2 -17   47.32   10.87   0
   2   2 -17   43.92    9.64   0
  -1  -2  17   21.86    9.51   0
   1   2 -17   21.65   14.85   0
   1   2 -17   17.16    9.93   0
   0  -2  17   63.85   10.43   0
   0   2 -17   51.78   20.17   0
   0   2 -17   60.39   21.73   0
   0   2 -17   74.78   10.56   0
  -1   2 -17   68.30   13.61   0
   1  -2  17   44.56   13.29   0
   2  -2  17  426.61   11.95   0
  -3   2 -17  168.52   20.58   0
   3  -2  17  204.95   10.78   0
   4  -2  17   -0.37   12.54   0
   4  -2  17    9.71   10.73   0
  -4   2 -17   16.27   12.63   0
   5  -2  17   14.49   10.12   0
   5  -2  17    2.62   10.06   0
  -5   2 -17    5.56   10.73   0
  -6   2 -17   82.55   11.78   0
   6  -2  17  110.54   10.36   0
   6  -2  17  100.42   10.23   0
  -5  -1  17    2.10   10.32   0
   5   1 -17   11.59    8.27   0
   5   1 -17    2.94    9.14   0
  -4  -1  17   27.02    8.47   0
   4   1 -17   27.85    8.71   0
   4   1 -17   18.81    9.49   0
   3   1 -17    1.17    8.50   0
  -3  -1  17    1.00    8.98   0
   3   1 -17   -2.23   12.28   0
  -2  -1  17  173.51   12.45   0
   2   1 -17  152.44   10.15   0
   2   1 -17  147.35   13.11   0
  -1  -1  17   36.25   10.37   0
   1   1 -17   37.49   10.58   0
   1   1 -17   42.89   16.00   0
   0   1 -17  559.09   12.86   0
   0  -1  17  510.60   12.84   0
  -1   1 -17  143.91   14.09   0
   1  -1  17  129.80   10.61   0
   2  -1  17  172.99   11.76   0
   3  -1  17   30.88   10.36   0
   4  -1  17    3.21   12.38   0
  -4   1 -17    4.00   12.81   0
   4  -1  17   12.64    8.88   0
  -5   1 -17   15.20   12.54   0
   5  -1  17    6.24   10.56   0
   5  -1  17    7.16   11.17   0
  -6   1 -17   42.39    9.45   0
   6  -1  17   66.65    9.75   0
   6  -1  17   65.64    8.78   0
  -5   0  17   47.43    8.67   0
   5   0 -17   41.58    9.48   0
   5   0 -17   34.72    8.41   0
  -4   0  17  -10.90   11.02   0
   4   0 -17    3.03    9.57   0
   4   0 -17   21.47    8.56   0
  -3   0  17    4.62   10.99   0
   3   0 -17   15.55    9.92   0
   3   0 -17   17.58    9.04   0
  -2   0  17  314.40   10.82   0
  -2   0  17  366.91   13.54   0
   2   0 -17  299.00   12.67   0
   2   0 -17  393.34   10.97   0
  -1   0  17   29.41    9.74   0
  -1   0  17   21.57   14.67   0
   1   0 -17   19.55   15.93   0
   1   0 -17   28.41   10.32   0
   0   0 -17  395.94   12.49   0
   0   0  17  336.62   12.18   0
  -1   0 -17   22.34   11.28   0
   1   0  17    7.18   10.61   0
   2   0  17  198.69   11.15   0
   3   0  17   -5.84    9.86   0
   4   0  17   11.95   12.60   0
   4   0  17   -3.33    9.31   0
  -4   0 -17    8.41   12.90   0
   5   0  17  100.63   11.76   0
   5   0  17   87.58    9.88   0
  -5   0 -17   71.87   13.78   0
   6   0  17    1.64    8.38   0
   6   0  17    7.58    9.86   0
  -6   0 -17   10.85   10.68   0
  -5   1  17   46.36    8.88   0
   5  -1 -17   45.44    9.54   0
   5  -1 -17    9.78    8.24   0
  -4   1  17    3.78    8.75   0
   4  -1 -17   14.62    9.42   0
   4  -1 -17    0.16    8.69   0
  -3   1  17   23.39   10.94   0
  -3   1  17   -1.78    8.64   0
   3  -1 -17    2.69    9.67   0
   3  -1 -17   11.58    6.47   0
  -2   1  17  129.50    9.70   0
  -2   1  17  142.90   12.19   0
   2  -1 -17  140.65   13.72   0
   2  -1 -17  120.49   10.00   0
  -1   1  17   48.31   14.73   0
   1  -1 -17   52.76   16.79   0
   1  -1 -17   62.02   10.39   0
  -1   1  17   44.35   10.14   0
   0  -1 -17   69.14    8.38   0
   0   1  17   51.13   11.06   0
  -1  -1 -17  898.41   13.88   0
   1   1  17  902.54   13.49   0
   2   1  17   88.31   11.00   0
   3   1  17   11.99   12.13   0
  -4  -1 -17  242.40   16.01   0
   4   1  17  338.10   10.83   0
   4   1  17  402.54   15.94   0
   5   1  17   32.66    8.98   0
   5   1  17   18.83   12.45   0
  -5  -1 -17    8.05   11.07   0
  -6  -1 -17   29.15   10.90   0
   6   1  17   52.78    8.96   0
   6   1  17   39.82   10.87   0
   5  -2 -17    4.54   11.27   0
   5  -2 -17    3.96    8.30   0
  -5   2  17   14.15    8.50   0
   4  -2 -17  102.72   10.41   0
   4  -2 -17   99.58    9.09   0
  -4   2  17  122.95    9.74   0
  -3   2  17    3.64    8.44   0
   3  -2 -17    3.21    9.68   0
  -3   2  17   14.66    9.19   0
   3  -2 -17   12.63    8.74   0
  -2   2  17   27.68    9.43   0
   2  -2 -17   15.71   10.24   0
  -2   2  17   18.59   11.45   0
   2  -2 -17   10.50    9.85   0
   1  -2 -17  379.62   16.07   0
  -1   2  17  385.97   14.77   0
   1  -2 -17  379.81   11.05   0
  -1   2  17  357.79   11.05   0
   0  -2 -17  383.99   11.93   0
   0   2  17  411.71   22.09   0
   0   2  17  346.34   11.56   0
   1   2  17   42.33   10.47   0
   2   2  17  134.37   10.88   0
   3   2  17  316.50   10.86   0
   3   2  17  323.84   20.65   0
   4   2  17   46.87    9.12   0
   4   2  17   32.65   11.92   0
   5   2  17    1.50   10.99   0
  -5  -2 -17   11.13   10.47   0
   5   2  17    2.86   10.83   0
  -6  -2 -17    7.32   10.42   0
   6   2  17   -0.01    8.35   0
   6   2  17   -4.22   10.22   0
   4  -3 -17    3.26    8.79   0
  -4   3  17   -3.36    8.37   0
   4  -3 -17    3.13    8.17   0
  -3   3  17    2.28    8.32   0
   3  -3 -17   18.47   11.74   0
  -3   3  17   -6.57    9.18   0
   3  -3 -17   -0.37    8.59   0
   2  -3 -17   37.58   10.32   0
  -2   3  17   47.15   12.13   0
   2  -3 -17   51.76    9.47   0
  -2   3  17   52.77    9.42   0
   1  -3 -17  849.38   19.07   0
  -1   3  17  784.31   16.80   0
   1  -3 -17  799.34   12.41   0
  -1   3  17  686.61   12.05   0
   0   3  17  149.20   16.52   0
   0  -3 -17  145.10   11.00   0
   0   3  17  144.00   10.29   0
   1   3  17   42.72   18.00   0
   1   3  17   47.56    9.59   0
   1   3  17   47.01   17.37   0
   2   3  17  361.31   20.42   0
   2   3  17  358.18   11.24   0
   2   3  17  357.34   20.86   0
   3   3  17  164.41   15.60   0
   3   3  17  153.01    9.95   0
   4   3  17  199.20   12.71   0
   4   3  17  208.31   10.31   0
   5   3  17    8.75    9.73   0
   5   3  17   -5.17    8.61   0
   6   3  17  107.22   11.90   0
  -6  -3 -17   89.08    9.87   0
   6   3  17   75.40    9.28   0
  -4   4  17  126.95    9.60   0
   4  -4 -17  183.62   12.41   0
  -4   4  17  173.71   10.51   0
   4  -4 -17  144.22    9.85   0
  -3   4  17  122.16    9.62   0
  -3   4  17  130.77   10.51   0
   3  -4 -17  118.44   10.55   0
   3  -4 -17  144.52    9.75   0
  -2   4  17  281.52   11.59   0
   2  -4 -17  333.84   11.55   0
   2  -4 -17  317.73   10.70   0
  -2   4  17  262.73   10.29   0
  -1   4  17   79.71   13.18   0
   1  -4 -17   87.18   12.27   0
   1  -4 -17   98.51   10.23   0
  -1   4  17   85.31    9.87   0
   0  -4 -17  858.14   12.81   0
   0   4  17  739.73   12.12   0
   0   4  17  799.80   16.07   0
   1   4  17  138.86   13.61   0
   1   4  17  140.75   12.91   0
   1   4  17  114.56   10.34   0
   2   4  17  459.06   15.71   0
   2   4  17  468.73   16.02   0
   2   4  17  567.75   10.90   0
   3   4  17   93.32   12.14   0
   3   4  17  108.24    9.74   0
   3   4  17   80.98   13.40   0
   4   4  17   73.57    9.66   0
   4   4  17   38.12   11.40   0
   5   4  17   37.71   11.63   0
   5   4  17   35.84    8.78   0
   6   4  17    4.52    8.82   0
  -4   5  17    8.22    8.47   0
  -4   5  17   16.41    8.86   0
   4  -5 -17   10.21    8.94   0
   4  -5 -17   38.32    8.58   0
  -3   5  17  121.28    9.33   0
  -3   5  17  125.66    9.82   0
   3  -5 -17  106.58   10.03   0
   3  -5 -17  111.13    9.74   0
  -2   5  17   -7.03    9.52   0
   2  -5 -17    5.00    9.73   0
   2  -5 -17    1.32    8.80   0
  -2   5  17   18.52    8.64   0
   1  -5 -17   33.71    7.30   0
  -1   5  17   35.24    8.98   0
  -1   5  17   32.64    9.57   0
   0   5  17   60.47    9.69   0
   0   5  17   50.74    8.92   0
   1   5  17   20.24    9.28   0
   1   5  17   16.06    8.97   0
   1   5  17   21.27   11.75   0
   2   5  17   12.49   11.39   0
   2   5  17    9.20    6.56   0
   2   5  17    6.97   11.11   0
   3   5  17   92.94   12.14   0
   3   5  17   82.39   10.94   0
   3   5  17   95.25    9.15   0
   4   5  17    0.69    8.64   0
   4   5  17   -0.75   10.86   0
   5   5  17   37.10    9.56   0
   5   5  17   59.66    9.11   0
  -3   6  17   37.58    8.79   0
  -3   6  17   40.92    9.25   0
   3  -6 -17   42.22   12.05   0
   3  -6 -17   18.48    9.36   0
   2  -6 -17   36.95    9.86   0
   2  -6 -17   63.36    9.49   0
  -2   6  17   48.88    9.06   0
  -2   6  17   35.23   11.76   0
   1  -6 -17   24.50    9.07   0
  -1   6  17   18.77   11.40   0
  -1   6  17   16.80    8.75   0
   0   6  17   42.90    8.84   0
   0   6  17   64.56    9.22   0
   1   6  17  464.86   12.26   0
   1   6  17  482.39   13.88   0
   1   6  17  480.68   10.99   0
   2   6  17    8.88   11.28   0
   2   6  17    7.93   11.19   0
   2   6  17   33.92    8.88   0
   3   6  17  108.54   12.06   0
   3   6  17   84.91   11.64   0
   3   6  17  116.22    8.85   0
   4   6  17   70.64    8.94   0
   4   6  17   68.47    9.48   0
   5   6  17  187.04    9.32   0
   5   6  17  140.04   11.59   0
  -3   7  17   14.44    8.88   0
  -3   7  17   33.56    9.22   0
   3  -7 -17   50.29   11.01   0
   3  -7 -17   38.16    9.12   0
   2  -7 -17   15.05    9.38   0
   2  -7 -17   24.86    9.04   0
  -2   7  17   17.38    9.22   0
  -2   7  17   23.05    8.59   0
  -1   7  17   18.21   11.35   0
  -1   7  17   19.22    8.51   0
   0   7  17   90.44   12.44   0
   0   7  17  130.18    9.58   0
   1   7  17   34.23   11.69   0
   1   7  17   32.69    8.69   0
   2   7  17   16.98   11.83   0
   2   7  17   14.09   11.32   0
   2   7  17   25.13    8.07   0
   3   7  17   82.09   12.15   0
   3   7  17   58.08    8.79   0
   3   7  17   60.88   10.04   0
   4   7  17   -1.84    9.41   0
   4   7  17    9.10    8.13   0
  -2   8  17   16.49    8.75   0
  -2   8  17   30.52    8.53   0
  -1   8  17    2.66    8.86   0
  -1   8  17    6.17    8.54   0
   0   8  17   15.99   11.17   0
   0   8  17    8.14    8.52   0
   1   8  17    1.30    9.49   0
   1   8  17   20.90    8.31   0
   2   8  17   35.15    9.63   0
   2   8  17   32.79    6.27   0
   2   8  17   29.08    9.35   0
   3   8  17   34.40   11.25   0
   3   8  17   28.76    8.03   0
   3   8  17   12.79   10.94   0
   4   8  17   -4.18    8.98   0
   4   8  17   10.22    8.86   0
   4   8  17   -5.34    7.72   0
  -1   9  17   37.79    9.43   0
  -1   9  17   55.69    8.85   0
   0   9  17   29.18   10.21   0
   0   9  17   36.00    8.54   0
   1   9  17   40.56    8.62   0
   1   9  17   27.94    8.87   0
   1   9  17   55.81    8.44   0
   2   9  17   95.26    9.88   0
   2   9  17  132.57    8.81   0
   2   9  17   88.92   11.55   0
   1   7 -18    4.16    9.72   0
   1   7 -18   -1.58   10.29   0
   1   7 -18   10.22    8.16   0
   0   7 -18   11.18   10.51   0
   0   7 -18   -7.34    9.63   0
   0   7 -18    1.67    9.70   0
  -1   7 -18   49.46   10.59   0
  -1   7 -18   54.92   10.82   0
  -1   7 -18   32.12   12.51   0
  -2   7 -18    5.27   10.08   0
  -2   7 -18    5.87   10.37   0
   2   6 -18    5.45    8.30   0
   2   6 -18    2.45    8.60   0
   1   6 -18   24.12   10.99   0
   1   6 -18   15.29    8.58   0
   1   6 -18    9.90    9.90   0
   0   6 -18   14.89   10.60   0
   0   6 -18    5.64    8.82   0
   0   6 -18   10.29    8.68   0
  -1   6 -18   40.92   10.93   0
  -1   6 -18   58.77   10.93   0
  -1   6 -18   45.00   10.97   0
  -2   6 -18  100.97   11.97   0
  -2   6 -18  118.40   12.23   0
  -3   6 -18   58.95   11.58   0
   3   5 -18   14.73   10.70   0
   3   5 -18    1.31    8.16   0
   2   5 -18   15.22   10.46   0
   2   5 -18   15.23    9.05   0
   1   5 -18   32.83    9.08   0
   1   5 -18   12.07    8.85   0
   0   5 -18  258.48   13.87   0
   0   5 -18  265.60   14.24   0
   0   5 -18  277.21   13.04   0
  -1   5 -18  334.33   14.19   0
  -1   5 -18  349.52   13.72   0
  -1   5 -18  300.46   15.86   0
  -2   5 -18  122.98   14.28   0
  -2   5 -18  133.74   12.86   0
  -3   5 -18    7.31   11.04   0
  -4   5 -18   12.88   11.15   0
   3   4 -18   42.26    9.69   0
   3   4 -18   63.43    8.94   0
   2   4 -18   10.82    9.16   0
   2   4 -18   31.15    8.75   0
   1   4 -18    1.91   10.42   0
   1   4 -18   12.04    8.91   0
   0   4 -18   51.49   13.90   0
   0   4 -18   24.04   11.64   0
   0   4 -18   38.72   11.78   0
  -1   4 -18  142.88   16.59   0
  -1   4 -18  178.89   15.09   0
  -1   4 -18  150.59   10.57   0
   2  -4  18   55.24   10.61   0
  -2   4 -18   48.52   13.59   0
  -2   4 -18   58.93   13.99   0
   3  -4  18   11.84   10.82   0
  -3   4 -18   13.85   14.20   0
  -4   4 -18    1.89   11.44   0
   4  -4  18    4.25   11.19   0
   5  -4  18   -9.45   10.30   0
  -5   4 -18   -0.52   10.51   0
   5  -4  18    7.61   11.12   0
   4   3 -18    1.91    9.06   0
  -4  -3  18    7.52    8.47   0
   4   3 -18   -6.88    8.08   0
  -3  -3  18   29.89    8.52   0
   3   3 -18   33.38   11.80   0
   3   3 -18   42.38    8.92   0
   2   3 -18   33.95    9.86   0
   2   3 -18   35.80    8.87   0
   1   3 -18   14.79   11.39   0
   1   3 -18   -2.16    8.84   0
   0  -3  18   90.84   12.34   0
   0   3 -18  118.51   16.77   0
   0   3 -18   80.47   16.62   0
   0   3 -18  121.13   10.43   0
   1  -3  18   18.16    9.20   0
  -1   3 -18    3.69    9.56   0
  -1   3 -18   17.03   22.07   0
  -1   3 -18   14.02   20.00   0
  -2   3 -18  274.02   28.85   0
  -2   3 -18  260.17   28.43   0
   2  -3  18  308.49   12.64   0
  -3   3 -18  190.89   18.02   0
   3  -3  18  247.79   11.13   0
  -4   3 -18   36.21   14.08   0
   4  -3  18   49.07   10.82   0
   5  -3  18    6.29    9.63   0
   5  -3  18   17.48    9.85   0
  -5   3 -18   -3.20   12.03   0
  -4  -2  18   90.44    9.65   0
   4   2 -18  102.54    9.14   0
   4   2 -18   72.40   10.05   0
   3   2 -18   13.69   11.77   0
  -3  -2  18    9.34   10.20   0
   3   2 -18  -10.29    8.68   0
   2   2 -18   10.32   11.70   0
  -2  -2  18   -4.69   10.13   0
   2   2 -18    6.51    9.38   0
   1   2 -18  397.83   17.79   0
  -1  -2  18  409.01   11.84   0
   1   2 -18  469.79   11.83   0
   0  -2  18  -14.22    9.53   0
   0   2 -18    4.36   24.33   0
   0   2 -18    8.65   10.04   0
   0   2 -18    4.06   22.02   0
  -1   2 -18   45.65   10.58   0
   1  -2  18   36.70   10.55   0
   2  -2  18  176.99   12.45   0
   3  -2  18    5.22   11.01   0
  -4   2 -18    4.68   13.35   0
   4  -2  18    9.81   10.40   0
  -5   2 -18    9.89   10.61   0
   5  -2  18    1.57   11.89   0
   5  -2  18   10.31    8.07   0
   4   1 -18   20.21    8.45   0
  -4  -1  18   25.95    8.64   0
   4   1 -18   30.79   11.50   0
  -3  -1  18   18.49   11.62   0
   3   1 -18    3.42    8.44   0
   3   1 -18   19.99    9.55   0
   2   1 -18   50.47    9.72   0
  -2  -1  18   45.78   11.63   0
   2   1 -18   43.42   12.38   0
  -1  -1  18   40.72    9.74   0
   1   1 -18   27.57    9.70   0
   1   1 -18   29.98   14.76   0
   0   1 -18  133.17   10.81   0
   0  -1  18  120.97   10.54   0
  -1   1 -18   43.45   10.34   0
   1  -1  18   33.08    9.81   0
   2  -1  18  349.24   12.38   0
   3  -1  18  164.39   10.35   0
  -4   1 -18   29.56   15.34   0
   4  -1  18   37.03   15.15   0
   4  -1  18   54.73   11.59   0
   5  -1  18   16.59   12.32   0
  -5   1 -18   13.10   10.88   0
   5  -1  18   21.07    9.15   0
   6  -1  18   11.67    9.78   0
  -6   1 -18    4.75   10.34   0
   6  -1  18   -4.49   10.74   0
  -4   0  18   23.13    8.77   0
   4   0 -18   17.79    9.39   0
   4   0 -18   14.10    8.42   0
  -3   0  18   38.59    9.59   0
   3   0 -18   53.51   10.56   0
   3   0 -18   32.28    8.89   0
  -2   0  18   13.58    9.47   0
   2   0 -18   -6.07   12.08   0
   2   0 -18   28.92    6.76   0
  -2   0  18   26.42   13.17   0
  -1   0  18  125.58    9.71   0
  -1   0  18  128.42   15.93   0
   1   0 -18  124.87   18.05   0
   1   0 -18  122.69   10.32   0
   0   0 -18  335.94   11.97   0
   0   0  18  323.89   11.67   0
  -1   0 -18    8.91   10.82   0
   1   0  18   27.49   10.22   0
   2   0  18  179.66   11.05   0
   3   0  18   -3.31    9.96   0
   4   0  18   10.22   14.91   0
   4   0  18   13.47    9.31   0
  -4   0 -18   11.30   14.75   0
  -5   0 -18    0.40   10.74   0
   5   0  18    0.68   10.15   0
   5   0  18   -0.60    8.86   0
  -6   0 -18    9.03   10.66   0
   6   0  18   14.78    8.68   0
   6   0  18   20.20    8.52   0
  -4   1  18   -7.77    9.06   0
   4  -1 -18   -7.91    9.61   0
   4  -1 -18    2.52    8.19   0
  -3   1  18  140.78   10.39   0
  -3   1  18  129.28    9.19   0
   3  -1 -18  123.10   12.83   0
   3  -1 -18  135.64    9.22   0
  -2   1  18    9.48    8.63   0
  -2   1  18    4.14   11.03   0
   2  -1 -18   13.10   12.35   0
   2  -1 -18    5.63    9.31   0
   1  -1 -18  167.97   16.80   0
  -1   1  18  177.86   15.18   0
   1  -1 -18  173.31   10.67   0
  -1   1  18  155.12   10.28   0
   0  -1 -18  131.54   10.91   0
   0   1  18  117.01    7.94   0
  -1  -1 -18   11.59   10.99   0
   1   1  18   -3.24   10.08   0
   2   1  18   32.08    9.79   0
   3   1  18   40.33    9.78   0
   4   1  18   20.25   14.44   0
   4   1  18   19.26    8.84   0
   5   1  18   20.70    8.58   0
   5   1  18   24.99   10.76   0
  -5  -1 -18   13.46   11.12   0
   6   1  18    6.07    8.31   0
   6   1  18    5.80   10.01   0
  -6  -1 -18  -11.02   10.29   0
   4  -2 -18   15.91   11.54   0
   4  -2 -18   -2.81    8.16   0
  -4   2  18    7.25    8.59   0
  -3   2  18    1.81    8.22   0
   3  -2 -18    2.21   10.09   0
   3  -2 -18   -3.93    8.47   0
  -3   2  18    6.13    9.15   0
  -2   2  18  109.03    9.60   0
   2  -2 -18  147.64   12.85   0
   2  -2 -18  139.56    7.31   0
  -2   2  18  142.09   11.90   0
   1  -2 -18  103.47   15.81   0
   1  -2 -18   96.23    9.85   0
  -1   2  18   81.78   13.55   0
  -1   2  18   58.65    9.24   0
   0   2  18  609.71   27.58   0
   0  -2 -18  657.72   12.79   0
   0   2  18  562.56    9.97   0
   1   2  18  327.52   11.34   0
   2   2  18  251.63   10.81   0
   3   2  18   50.93    9.06   0
   4   2  18   21.94    8.67   0
   4   2  18   11.21   12.68   0
   5   2  18   23.01    8.52   0
   5   2  18    5.81   10.98   0
  -6  -2 -18   -5.34    9.69   0
   6   2  18    0.00    8.23   0
   6   2  18   -7.08    9.56   0
   4  -3 -18   64.20    9.79   0
  -4   3  18   93.87    9.38   0
   4  -3 -18   38.69    9.10   0
  -3   3  18  142.86    9.28   0
   3  -3 -18  164.27   11.56   0
  -3   3  18  163.51   12.09   0
   3  -3 -18  161.30    9.68   0
  -2   3  18  160.46    9.48   0
   2  -3 -18  180.45   13.30   0
  -2   3  18  174.27   10.76   0
   2  -3 -18  186.70    9.79   0
   1  -3 -18  217.01   13.89   0
  -1   3  18  202.23   13.59   0
   1  -3 -18  192.76   10.59   0
  -1   3  18  182.20   10.30   0
   0   3  18  771.62   20.78   0
   0  -3 -18  812.03   12.52   0
   0   3  18  673.91   11.82   0
   1   3  18  180.99   22.12   0
   1   3  18  177.65   20.76   0
   1   3  18  184.14   10.13   0
   2   3  18  126.13   21.45   0
   2   3  18  121.87   20.80   0
   2   3  18   90.81    7.17   0
   3   3  18    1.04   14.52   0
   3   3  18    0.36   13.47   0
   3   3  18    4.02    8.59   0
   4   3  18  171.64   14.87   0
   4   3  18  204.91   10.11   0
   5   3  18   70.27   11.51   0
   5   3  18   90.88    9.12   0
   6   3  18   41.10    8.16   0
   6   3  18   22.77   10.72   0
  -4   4  18    6.17    8.23   0
   4  -4 -18   25.68    8.93   0
  -4   4  18   10.82    8.90   0
   4  -4 -18   15.11    8.45   0
  -3   4  18   17.81    8.31   0
   3  -4 -18   46.03   11.64   0
  -3   4  18   47.08   11.19   0
   3  -4 -18   43.28    8.92   0
  -2   4  18  249.99   11.54   0
   2  -4 -18  292.57   13.31   0
   2  -4 -18  261.30   10.09   0
  -2   4  18  215.09    9.83   0
  -1   4  18   22.23   11.93   0
   1  -4 -18   30.32   12.56   0
   1  -4 -18   28.14    9.45   0
  -1   4  18   31.41    9.00   0
   0  -4 -18  241.09   10.86   0
   0   4  18  188.08   10.11   0
   0   4  18  221.02   15.18   0
   1   4  18  292.28   15.62   0
   1   4  18  321.51   15.97   0
   1   4  18  276.73   10.72   0
   2   4  18  293.04   15.69   0
   2   4  18  335.01   15.95   0
   2   4  18  315.98   10.50   0
   3   4  18   26.78   12.83   0
   3   4  18   23.15    6.89   0
   3   4  18   20.89   10.63   0
   4   4  18    7.58   11.06   0
   4   4  18   13.87    8.50   0
   5   4  18   92.54   11.67   0
   5   4  18  116.58    8.71   0
  -4   5  18   35.56    8.21   0
   4  -5 -18   55.99   10.52   0
  -4   5  18   26.48    9.37   0
   4  -5 -18   10.26    8.50   0
  -3   5  18   29.77    8.84   0
  -3   5  18   29.20    8.88   0
   3  -5 -18   49.78   11.81   0
   3  -5 -18   10.65    9.27   0
  -2   5  18   -0.05   11.87   0
   2  -5 -18    7.15   11.72   0
   2  -5 -18    2.47    9.04   0
  -2   5  18    4.84    8.32   0
   1  -5 -18   75.64    9.34   0
  -1   5  18   63.25    8.62   0
  -1   5  18   86.22   12.18   0
   0   5  18    1.74   10.99   0
   0   5  18   12.41    8.79   0
   1   5  18   13.72   10.61   0
   1   5  18   -3.09   11.12   0
   1   5  18  -14.61    8.70   0
   2   5  18   62.11   11.61   0
   2   5  18   87.92    8.95   0
   2   5  18   56.36   11.04   0
   3   5  18    3.15   10.13   0
   3   5  18    8.55   10.37   0
   3   5  18   -3.45    8.34   0
   4   5  18   97.58    8.94   0
   4   5  18   67.09   10.61   0
   5   5  18   16.09   10.58   0
   5   5  18   23.43    8.29   0
  -3   6  18   21.88    8.70   0
  -3   6  18   14.42    9.21   0
   3  -6 -18   17.68    8.93   0
   3  -6 -18   26.21    8.91   0
  -2   6  18   24.90    9.30   0
   2  -6 -18   22.34    9.55   0
   2  -6 -18   16.13    9.22   0
  -2   6  18   18.29    8.59   0
   1  -6 -18   41.74    9.21   0
  -1   6  18   27.65   11.33   0
  -1   6  18   31.66    8.91   0
   0   6  18    8.97   11.30   0
   0   6  18   -3.32    8.02   0
   1   6  18   67.24   10.86   0
   1   6  18   60.44   11.84   0
   1   6  18   73.45    8.60   0
   2   6  18    3.05   11.04   0
   2   6  18   12.66   11.41   0
   2   6  18   31.43    8.24   0
   3   6  18    5.37   10.62   0
   3   6  18    8.97   10.48   0
   3   6  18   -6.59    8.51   0
   4   6  18   30.32    5.89   0
   4   6  18   24.03    9.10   0
   5   6  18    4.39    5.69   0
   5   6  18    8.47   10.29   0
   2  -7 -18   11.11    8.30   0
  -2   7  18    2.45    8.42   0
  -2   7  18    8.37    9.04   0
  -1   7  18   45.89    9.36   0
  -1   7  18   39.11    8.71   0
   0   7  18   67.71   11.78   0
   0   7  18   82.41    8.62   0
   1   7  18   29.78    9.28   0
   1   7  18   44.59    9.64   0
   1   7  18   36.15    8.11   0
   2   7  18    3.52   11.01   0
   2   7  18   -3.25    8.80   0
   2   7  18    2.47    6.03   0
   3   7  18   86.63   11.58   0
   3   7  18   51.25   11.08   0
   3   7  18   75.01    6.26   0
   4   7  18   27.32    8.78   0
   4   7  18   18.14    8.61   0
   4   7  18   21.85    8.05   0
  -1   8  18   65.86   11.27   0
  -1   8  18   48.75    8.64   0
   0   8  18   11.88   10.94   0
   0   8  18    7.51    8.21   0
   1   8  18   27.59    8.96   0
   1   8  18   42.55    9.28   0
   1   8  18   30.30    8.32   0
   2   8  18   44.68    9.69   0
   2   8  18   42.90   11.66   0
   2   8  18   55.30    6.35   0
   3   8  18   38.12   11.06   0
   3   8  18   54.77    7.93   0
   3   8  18   17.96    9.06   0
   0   9  18   23.27    8.63   0
   0   9  18   34.49    8.44   0
   1   9  18   28.21    9.15   0
   1   9  18   29.32    9.42   0
   1   9  18   48.22    8.27   0
   1   6 -19   18.38   11.01   0
   1   6 -19   23.96    8.50   0
   1   6 -19   41.03   10.45   0
   0   6 -19    6.67   10.66   0
   0   6 -19   11.62   10.64   0
   0   6 -19    8.39    8.13   0
  -1   6 -19   20.10   11.96   0
  -1   6 -19    3.62   10.16   0
  -1   6 -19   17.29    9.68   0
  -2   6 -19   50.91   11.09   0
  -2   6 -19   52.76   11.29   0
   2   5 -19   12.26    9.96   0
   2   5 -19    5.76    8.43   0
   1   5 -19   -8.85   11.25   0
   1   5 -19    1.60    8.42   0
   1   5 -19  -16.99   10.68   0
   0   5 -19   26.22   11.54   0
   0   5 -19   39.15   11.16   0
   0   5 -19   16.97   11.22   0
  -1   5 -19   36.33   13.20   0
  -1   5 -19   58.97   13.57   0
  -1   5 -19   42.56    9.54   0
  -2   5 -19    3.27   12.07   0
  -2   5 -19    5.57   10.73   0
  -3   5 -19   10.85   12.81   0
  -4   5 -19   12.76   10.89   0
   3   4 -19   29.87    8.85   0
   3   4 -19   36.00    8.68   0
   2   4 -19   30.33   11.19   0
   2   4 -19   36.04    8.90   0
   1   4 -19   19.91   11.51   0
   1   4 -19   49.23   11.33   0
   0   4 -19  188.60   15.76   0
   0   4 -19  143.22   15.80   0
   0   4 -19  164.06   10.49   0
  -1   4 -19    8.26    9.65   0
  -1   4 -19   12.64   14.70   0
  -1   4 -19    9.27   15.03   0
  -2   4 -19   48.19   15.87   0
   2  -4  19   34.56    8.96   0
  -2   4 -19   43.90   16.97   0
   3  -4  19  293.82   13.56   0
  -3   4 -19  320.42   18.51   0
  -3   4 -19  289.91   18.16   0
   4  -4  19    6.09   11.46   0
  -4   4 -19   -1.97   11.83   0
   3   3 -19   80.37   12.82   0
   3   3 -19   63.70    8.88   0
   2   3 -19   73.53   12.33   0
   2   3 -19  101.82    9.70   0
   1   3 -19    9.27   11.51   0
   1   3 -19   -3.03    9.18   0
   0  -3  19   60.29    9.72   0
   0   3 -19   60.02   18.01   0
   0   3 -19   77.16   18.41   0
   0   3 -19   53.20    9.71   0
   1  -3  19   18.72   11.25   0
  -1   3 -19   44.99    9.67   0
   2  -3  19   34.48    9.23   0
  -3   3 -19   11.13   20.05   0
  -3   3 -19   17.00   19.90   0
   3  -3  19   27.38   10.69   0
   4  -3  19   42.24   10.48   0
  -4   3 -19   35.45   14.72   0
   5  -3  19    1.09   10.40   0
   5  -3  19    5.68    9.39   0
  -5   3 -19    5.88   11.97   0
  -4  -2  19   21.92    8.70   0
   4   2 -19    7.66    8.41   0
   4   2 -19   21.57    9.11   0
  -3  -2  19    3.07    9.81   0
   3   2 -19  -11.69    8.73   0
   3   2 -19    1.97   10.84   0
   2   2 -19   19.62    8.79   0
   2   2 -19   16.21   11.61   0
  -1  -2  19   18.82    8.76   0
   1   2 -19   10.37    9.11   0
   1   2 -19   14.69   13.03   0
   0  -2  19    0.87    9.53   0
   0   2 -19    7.12   11.78   0
  -1   2 -19   60.90   10.30   0
   1  -2  19   54.84    9.76   0
   2  -2  19   10.07    9.11   0
   3  -2  19   13.65   10.86   0
  -4   2 -19    5.57   15.75   0
   4  -2  19    2.17    9.91   0
   5  -2  19   59.67   12.55   0
  -5   2 -19   44.47   13.63   0
   5  -2  19   57.08   10.26   0
  -4  -1  19   69.02   11.08   0
   4   1 -19   44.14    8.88   0
   4   1 -19   58.63   11.66   0
  -3  -1  19   35.13    8.98   0
   3   1 -19   49.91    8.89   0
   3   1 -19   50.68   11.97   0
  -2  -1  19   54.55   12.23   0
   2   1 -19   54.13    9.79   0
   2   1 -19   55.95   12.61   0
  -1  -1  19   79.11    9.55   0
   1   1 -19   88.88   16.48   0
   1   1 -19   80.33    9.79   0
   0  -1  19   15.18    9.10   0
   0   1 -19   29.26    9.69   0
  -1   1 -19   46.58   10.38   0
   1  -1  19   44.54    9.71   0
   2  -1  19    8.61    9.52   0
   3  -1  19   64.91   11.23   0
  -4   1 -19  110.67   21.10   0
   4  -1  19  165.86   11.95   0
   5  -1  19    4.16   11.65   0
   5  -1  19   18.79   10.47   0
  -5   1 -19    4.81   11.82   0
  -4   0  19   68.75    9.35   0
   4   0 -19   70.73   10.07   0
   4   0 -19   54.80    8.89   0
  -3   0  19   14.33   10.86   0
   3   0 -19    8.94   11.59   0
   3   0 -19   -8.08    8.66   0
  -2   0  19   12.00   10.46   0
  -2   0  19   -1.09    8.39   0
   2   0 -19    6.79   11.69   0
   2   0 -19   15.45    9.31   0
  -1   0  19  187.70   10.38   0
   1   0 -19  226.88   18.37   0
   1   0 -19  227.07   10.48   0
  -1   0  19  224.61   16.65   0
   0   0 -19    8.68    9.82   0
   0   0  19   -0.88    9.04   0
  -1   0 -19   -0.32    9.94   0
   1   0  19    6.50   10.07   0
   2   0  19    2.18    9.28   0
   3   0  19   -4.10    9.34   0
   4   0  19   12.37   20.27   0
   4   0  19   12.18    9.05   0
  -5   0 -19   11.37   12.42   0
   5   0  19    9.94   10.44   0
   5   0  19   20.23    8.92   0
  -4   1  19   13.28   10.33   0
   4  -1 -19    6.58    9.12   0
   4  -1 -19   -8.55    8.00   0
  -3   1  19   11.63    8.53   0
  -3   1  19   18.98   10.63   0
   3  -1 -19    6.34   11.74   0
   3  -1 -19    3.08    8.76   0
  -2   1  19   53.90    8.72   0
  -2   1  19   57.97   10.64   0
   2  -1 -19   77.27   12.24   0
   2  -1 -19   62.81    8.88   0
   1  -1 -19   69.61   14.41   0
   1  -1 -19   58.25    7.32   0
  -1   1  19   60.91   14.55   0
  -1   1  19   65.87    9.67   0
   0  -1 -19   36.33    9.94   0
   0   1  19   16.39    9.75   0
  -1  -1 -19  240.22   11.27   0
   1   1  19  219.00   10.26   0
   2   1  19   23.18    9.25   0
   3   1  19  333.22   11.41   0
   4   1  19    3.77   18.06   0
   4   1  19    6.12   10.93   0
  -5  -1 -19    6.24   12.04   0
   5   1  19   16.49   11.70   0
   5   1  19   11.05   10.37   0
   4  -2 -19  159.03   10.25   0
   4  -2 -19  141.34    9.25   0
  -4   2  19  149.54    9.81   0
  -3   2  19   15.65    8.42   0
   3  -2 -19   -2.66    8.65   0
   3  -2 -19   11.95    8.76   0
  -3   2  19    4.05   10.76   0
  -2   2  19   96.44    9.40   0
   2  -2 -19   67.10   12.30   0
   2  -2 -19  113.62    9.53   0
  -2   2  19  105.72   11.13   0
   1  -2 -19  473.14   17.31   0
   1  -2 -19  428.54   11.37   0
  -1   2  19  364.93   11.10   0
  -1   2  19  435.59   16.05   0
   0  -2 -19   67.41   10.38   0
   0   2  19   71.06    9.62   0
   1   2  19  308.92   10.63   0
   2   2  19  623.42   11.92   0
   3   2  19   -4.52    8.66   0
   4   2  19    1.89    8.29   0
   4   2  19    2.94   14.60   0
   5   2  19   34.82    8.44   0
   5   2  19   20.74   12.08   0
   4  -3 -19   36.44   11.28   0
   4  -3 -19   27.85    8.36   0
  -4   3  19   32.07   10.76   0
  -3   3  19    5.03    8.04   0
   3  -3 -19   11.18    9.70   0
  -3   3  19   21.18   10.61   0
   3  -3 -19   -0.96    8.49   0
  -2   3  19   -0.04    8.38   0
   2  -3 -19   32.69   11.82   0
  -2   3  19   29.87   10.93   0
   2  -3 -19   33.19    6.21   0
   1  -3 -19  362.81   14.47   0
  -1   3  19  300.24   13.93   0
   1  -3 -19  286.22    8.43   0
  -1   3  19  318.11   10.50   0
   0   3  19   34.92   15.06   0
   0  -3 -19   41.99    9.50   0
   0   3  19   22.92    9.35   0
   1   3  19   40.41    9.54   0
   2   3  19   26.44    9.36   0
   3   3  19    4.21   17.91   0
   3   3  19    4.13   16.44   0
   3   3  19    4.99    9.61   0
   4   3  19   17.35   13.02   0
   4   3  19   29.08    8.69   0
   5   3  19   21.40   10.33   0
   5   3  19    4.62   10.47   0
  -4   4  19    4.73    7.67   0
   4  -4 -19   16.29   10.99   0
  -4   4  19   11.86   10.56   0
   4  -4 -19   -0.51    5.86   0
  -3   4  19   25.93    8.24   0
   3  -4 -19    3.09   11.68   0
  -3   4  19   -3.42    9.59   0
   3  -4 -19   20.85    8.75   0
   2  -4 -19  523.81   14.34   0
  -2   4  19  403.58   12.59   0
   2  -4 -19  392.08    8.98   0
  -2   4  19  375.46   10.50   0
  -1   4  19   26.57   10.96   0
   1  -4 -19   22.34    9.10   0
  -1   4  19   34.28    8.70   0
   0   4  19  368.02   15.97   0
   0  -4 -19  412.61   10.97   0
   0   4  19  354.80   10.49   0
   1   4  19 1104.17   22.17   0
   1   4  19 1042.64   13.73   0
   1   4  19 1144.57   21.64   0
   2   4  19   31.32   12.91   0
   2   4  19   42.73   14.38   0
   2   4  19   29.21    8.90   0
   3   4  19   11.12   12.85   0
   3   4  19   11.33   14.32   0
   3   4  19    3.98    8.67   0
   4   4  19  104.73   13.66   0
   4   4  19   87.19    9.13   0
   5   4  19   27.02   11.21   0
   5   4  19   50.80    8.60   0
  -3   5  19  167.34    9.77   0
   3  -5 -19  184.64   10.41   0
  -3   5  19  160.99   10.54   0
   3  -5 -19  210.72   10.07   0
  -2   5  19    2.24   11.04   0
   2  -5 -19    1.62    9.00   0
   2  -5 -19    7.29    8.66   0
  -2   5  19   11.64    8.17   0
  -1   5  19   30.04   11.25   0
   1  -5 -19   27.54    9.07   0
  -1   5  19   31.67    6.05   0
   0   5  19    8.30    8.37   0
   0   5  19   19.76   10.84   0
   1   5  19   35.95   10.97   0
   1   5  19   38.32   11.96   0
   1   5  19   34.94    8.70   0
   2   5  19  147.05   13.61   0
   2   5  19  110.40   12.02   0
   2   5  19  151.65    9.42   0
   3   5  19   87.06   11.62   0
   3   5  19  109.88    8.63   0
   3   5  19   86.35   13.01   0
   4   5  19   21.63   10.73   0
   4   5  19   -0.94    5.96   0
   5   5  19   14.38   10.82   0
   5   5  19    6.69    8.26   0
  -3   6  19   24.97    7.91   0
  -3   6  19    1.20   11.14   0
   3  -6 -19    3.65    8.85   0
   3  -6 -19   10.10    8.21   0
  -2   6  19   10.99    9.49   0
   2  -6 -19    5.72    9.81   0
   2  -6 -19   -5.16    9.28   0
  -2   6  19   14.68    8.01   0
   1  -6 -19   12.89    8.82   0
  -1   6  19    9.96    8.25   0
  -1   6  19    0.71   10.45   0
   0   6  19    1.14   10.87   0
   0   6  19   19.16    8.21   0
   1   6  19   16.45   10.63   0
   1   6  19   12.88   10.79   0
   1   6  19   21.34    8.45   0
   2   6  19   23.03   10.69   0
   2   6  19   26.89   10.89   0
   2   6  19   27.29    8.56   0
   3   6  19    0.22   10.40   0
   3   6  19    7.85   10.72   0
   3   6  19   35.11    8.15   0
   4   6  19   83.77   12.04   0
   4   6  19  182.04    9.24   0
   4   6  19  109.09   11.85   0
   2  -7 -19   57.14    8.94   0
  -2   7  19   54.10    8.68   0
  -2   7  19   49.16   11.23   0
  -1   7  19   60.21    9.58   0
  -1   7  19   57.69    8.64   0
   0   7  19   15.49    9.08   0
   0   7  19   -0.71    8.34   0
   1   7  19   68.09   11.94   0
   1   7  19   77.37    8.62   0
   1   7  19   58.73   10.62   0
   2   7  19   97.44    9.81   0
   2   7  19   78.78   11.87   0
   2   7  19  116.10    8.73   0
   3   7  19   28.29   10.87   0
   3   7  19   36.90   11.03   0
   3   7  19   40.79    8.29   0
   4   7  19   -2.89   10.87   0
   4   7  19   42.52    7.81   0
   4   7  19   21.04    8.66   0
  -1   8  19    1.65    8.82   0
  -1   8  19   -0.74    7.95   0
   0   8  19    2.39    8.44   0
   0   8  19   11.32    8.09   0
   1   8  19   71.53    9.63   0
   1   8  19   87.28    8.56   0
   1   8  19   80.01    9.20   0
   2   8  19    6.24    8.31   0
   2   8  19   15.15    8.13   0
   2   8  19   14.72    5.46   0
   3   8  19   79.64   11.33   0
   3   8  19   46.46   11.15   0
   3   8  19  113.86    8.51   0
   0   6 -20   10.22   10.43   0
   0   6 -20    7.62    9.72   0
   0   6 -20   14.77   10.03   0
  -1   6 -20    4.20   12.08   0
  -1   6 -20    3.52   10.14   0
  -1   6 -20   11.81   10.19   0
   2   5 -20   45.51   10.36   0
   2   5 -20   35.22   10.30   0
   1   5 -20   35.11   11.04   0
   1   5 -20   12.54   10.12   0
   1   5 -20   18.14    8.93   0
   0   5 -20   52.89   13.23   0
   0   5 -20   58.14   11.25   0
   0   5 -20   54.25   13.06   0
  -1   5 -20    5.18   13.79   0
  -1   5 -20   15.44   10.58   0
  -1   5 -20   10.91   11.94   0
  -2   5 -20    5.73   14.19   0
  -2   5 -20    2.69   13.92   0
  -3   5 -20   37.54   13.30   0
  -3   5 -20   34.56   12.46   0
   2   4 -20    4.83    8.83   0
   2   4 -20    7.04    8.37   0
   1   4 -20   65.04   13.97   0
   1   4 -20   58.42   11.81   0
   1   4 -20   69.39    9.26   0
   0   4 -20   11.65   13.27   0
   0   4 -20    9.22   12.89   0
   0   4 -20   19.51    9.06   0
  -1   4 -20   63.20   11.89   0
  -1   4 -20   59.15   19.71   0
  -1   4 -20   75.17   19.45   0
   2  -4  20  342.90   13.87   0
  -2   4 -20  355.30   31.15   0
  -2   4 -20  385.36   31.28   0
   3  -4  20    8.67    9.57   0
  -3   4 -20   12.29   15.91   0
  -3   4 -20    4.68   15.26   0
   4  -4  20    7.82   11.04   0
  -4   4 -20    9.30   13.86   0
   3   3 -20   10.45   10.96   0
   3   3 -20   13.04    8.42   0
   2   3 -20    8.61   11.45   0
   2   3 -20   12.07    7.70   0
   1   3 -20   17.11   13.13   0
   1   3 -20   -0.04    9.48   0
   0   3 -20   25.02   19.93   0
   0  -3  20   40.02    9.22   0
   0   3 -20   30.35   20.26   0
   0   3 -20   25.73    9.58   0
   1  -3  20    2.10    9.07   0
  -1   3 -20   -1.52    9.41   0
   2  -3  20    2.14    8.81   0
   3  -3  20   15.89   10.48   0
  -4   3 -20   21.20   15.02   0
   4  -3  20   42.09   10.42   0
  -3  -2  20    0.04    9.65   0
   3   2 -20   13.34    8.38   0
   3   2 -20   -3.11   10.91   0
   2   2 -20   63.01    8.95   0
   2   2 -20   58.01   12.14   0
  -1  -2  20   60.20    9.15   0
   1   2 -20   78.40    9.29   0
   1   2 -20   55.14   14.53   0
   0  -2  20    8.53   10.84   0
   0   2 -20   21.59    9.01   0
   1  -2  20  168.81   10.21   0
  -1   2 -20  165.21   10.67   0
   2  -2  20   71.33    9.60   0
   3  -2  20   18.99    9.32   0
   4  -2  20   78.66   11.25   0
   5  -2  20    5.72   11.96   0
  -5   2 -20    4.46   12.19   0
   5  -2  20   20.79   10.05   0
  -3  -1  20  133.07   11.81   0
   3   1 -20  142.94    9.69   0
   3   1 -20  122.99   12.76   0
  -2  -1  20    2.33   10.55   0
   2   1 -20   11.48    8.78   0
   2   1 -20    0.05   12.05   0
  -1  -1  20   35.88    9.18   0
   1   1 -20   37.62   16.02   0
   1   1 -20   41.56    8.92   0
   0  -1  20  171.61   10.00   0
   0   1 -20  202.48   10.04   0
  -1   1 -20   41.91    9.63   0
   1  -1  20    0.64    9.07   0
   2  -1  20   40.92    9.40   0
   3  -1  20   47.60    9.51   0
   4  -1  20   19.69    8.98   0
   5  -1  20   14.70   13.21   0
  -5   1 -20    3.72   13.70   0
   5  -1  20    3.31   10.31   0
  -4   0  20    9.92    8.19   0
   4   0 -20    7.72   10.85   0
   4   0 -20    0.66    8.15   0
   3   0 -20    6.96   11.04   0
   3   0 -20  -22.05    7.97   0
  -3   0  20    4.03    9.96   0
  -2   0  20   56.25    9.18   0
  -2   0  20   70.84   11.33   0
   2   0 -20   47.98   13.95   0
   2   0 -20   69.91    9.41   0
  -1   0  20    3.98    8.80   0
   1   0 -20    4.74   17.21   0
   1   0 -20    5.94    8.54   0
   0   0 -20   10.75    9.50   0
   0   0  20   17.69    8.79   0
  -1   0 -20   16.12    9.60   0
   1   0  20   19.09    9.05   0
   2   0  20   67.04    9.36   0
   3   0  20  138.09    9.86   0
   4   0  20  141.72   10.04   0
  -5   0 -20   17.65   12.50   0
   5   0  20    9.26   13.88   0
   5   0  20   23.24    8.87   0
  -4   1  20   -1.32    8.70   0
   4  -1 -20   -2.72    9.03   0
   4  -1 -20    0.90    8.13   0
  -3   1  20  196.77   12.34   0
   3  -1 -20  151.45   10.94   0
   3  -1 -20  145.43    7.54   0
  -2   1  20  176.80    9.49   0
   2  -1 -20  192.28   13.08   0
  -2   1  20  184.11   13.45   0
   2  -1 -20  214.10    9.36   0
   1  -1 -20   15.66   15.95   0
  -1   1  20   15.76   15.17   0
   1  -1 -20   18.01    9.78   0
  -1   1  20    5.38    8.86   0
   0  -1 -20  244.31   10.63   0
   0   1  20  188.62   10.43   0
  -1  -1 -20   87.56   10.13   0
   1   1  20   64.85    9.79   0
   2   1  20   42.28    8.96   0
   3   1  20   -3.13    8.63   0
   4   1  20  154.92   11.74   0
   5   1  20    0.50   13.52   0
   5   1  20    2.85    8.35   0
  -4   2  20   12.36   10.23   0
   4  -2 -20   18.22    8.95   0
   4  -2 -20   -5.33    5.79   0
  -3   2  20    5.58    5.73   0
   3  -2 -20   11.61   10.91   0
   3  -2 -20   -7.04    8.21   0
  -3   2  20   -1.71    9.80   0
  -2   2  20   30.57   10.40   0
  -2   2  20   30.12    8.16   0
   2  -2 -20   19.90   11.69   0
   2  -2 -20   35.92    8.90   0
  -1   2  20  145.73   13.59   0
   1  -2 -20  153.45   15.53   0
   1  -2 -20  138.64    9.34   0
  -1   2  20  147.05    9.02   0
   0  -2 -20   33.27    9.76   0
   0   2  20   11.02    9.21   0
   1   2  20  111.29    9.54   0
   2   2  20   44.58    9.32   0
   3   2  20   27.52    8.70   0
   4   2  20   22.15   21.09   0
   4   2  20   25.81   20.22   0
   4   2  20   18.70    9.17   0
   5   2  20  136.62    9.34   0
   5   2  20   93.17   13.33   0
  -3   3  20   69.77    8.37   0
   3  -3 -20   75.30   10.34   0
   3  -3 -20   88.82    8.84   0
  -3   3  20   97.09   11.61   0
  -2   3  20  187.52    9.90   0
   2  -3 -20  240.26   13.79   0
  -2   3  20  213.17   12.64   0
   2  -3 -20  216.99   10.33   0
   1  -3 -20  549.97   11.27   0
  -1   3  20  499.32   15.86   0
  -1   3  20  476.66   10.93   0
   0  -3 -20  -10.39    9.73   0
   0   3  20    4.60   16.20   0
   0   3  20  -10.98    8.95   0
   1   3  20  128.03    9.70   0
   2   3  20  705.56   12.46   0
   3   3  20  261.31   10.17   0
   4   3  20   88.35   15.05   0
   4   3  20  107.99    9.29   0
   4   3  20   99.10   15.35   0
   5   3  20   35.45    8.82   0
   5   3  20   31.44   12.70   0
  -3   4  20    4.15    7.28   0
   3  -4 -20    7.66    8.59   0
  -3   4  20    2.40    8.36   0
   3  -4 -20    6.40    8.16   0
   2  -4 -20   12.23   11.13   0
  -2   4  20   12.77   10.33   0
   2  -4 -20   17.97    8.77   0
  -2   4  20   24.84    8.13   0
  -1   4  20   11.86   11.12   0
   1  -4 -20   -7.31    8.86   0
  -1   4  20    0.59    8.32   0
   0   4  20   69.88   13.68   0
   0  -4 -20   79.74    9.46   0
   0   4  20   77.16    8.89   0
   1   4  20  262.43   19.31   0
   1   4  20  232.44   17.78   0
   1   4  20  233.46    9.67   0
   2   4  20  813.80   11.95   0
   2   4  20  773.47   24.90   0
   2   4  20  678.84   25.00   0
   3   4  20    8.94   13.05   0
   3   4  20    6.35   12.64   0
   3   4  20   13.85    8.74   0
   4   4  20    5.35   11.59   0
   4   4  20    1.46   12.52   0
   4   4  20   10.84    8.29   0
   5   4  20   10.83   10.63   0
   5   4  20   -9.04    8.15   0
  -3   5  20    2.11    7.63   0
   3  -5 -20    2.43   11.07   0
  -3   5  20   -2.33   10.92   0
   3  -5 -20   30.10    8.27   0
   2  -5 -20   28.95    9.80   0
  -2   5  20    0.85    9.39   0
   2  -5 -20   18.60    9.08   0
  -2   5  20   16.08    8.24   0
  -1   5  20    2.75   10.92   0
   1  -5 -20    9.30    8.74   0
  -1   5  20   25.32    8.19   0
   0   5  20   49.32    8.50   0
   0   5  20   46.93   12.83   0
   1   5  20   19.01   11.47   0
   1   5  20   25.07    8.33   0
   1   5  20   13.11   10.49   0
   2   5  20  140.14   14.63   0
   2   5  20  181.76   13.06   0
   2   5  20  183.08    9.30   0
   3   5  20  135.47   13.97   0
   3   5  20  163.42    9.22   0
   3   5  20  126.80   13.43   0
   4   5  20    9.15   10.14   0
   4   5  20   28.80   10.58   0
   4   5  20   19.53    7.56   0
  -2   6  20   -2.88    9.15   0
   2  -6 -20   -8.36    8.74   0
  -2   6  20   11.26    7.93   0
  -1   6  20   62.40    8.80   0
  -1   6  20   53.99   11.21   0
   0   6  20   73.35    8.68   0
   0   6  20  101.73   11.03   0
   1   6  20   23.59   10.47   0
   1   6  20   14.54   10.39   0
   1   6  20   13.40    8.16   0
   2   6  20  257.21   13.03   0
   2   6  20  221.06    9.60   0
   2   6  20  137.94   12.85   0
   3   6  20   21.54   10.58   0
   3   6  20   24.44   10.47   0
   3   6  20   40.32    8.16   0
   4   6  20    6.01    9.85   0
   4   6  20   19.92    7.83   0
   4   6  20   -0.20    9.93   0
  -1   7  20   29.89    8.05   0
  -1   7  20    5.77   10.58   0
   0   7  20   15.63   10.93   0
   0   7  20    1.61    5.79   0
   1   7  20   41.36   10.58   0
   1   7  20   32.10   10.78   0
   1   7  20    4.63    7.94   0
   2   7  20    0.18    7.96   0
   2   7  20    3.25   10.15   0
   2   7  20    9.16    7.83   0
   3   7  20   13.06    9.89   0
   3   7  20    6.86    9.81   0
   3   7  20   11.60    8.08   0
   0   8  20   19.73   10.77   0
   0   8  20   32.72    8.06   0
   1   8  20   94.81    9.62   0
   1   8  20   95.56    9.72   0
   1   8  20   96.60    8.49   0
   2   8  20    3.72   10.22   0
   2   8  20   22.28   10.63   0
   2   8  20   -2.53    5.52   0
   1   5 -21    3.09   10.45   0
   1   5 -21   14.18    9.82   0
   1   5 -21   17.89    8.59   0
   0   5 -21   20.85   12.67   0
   0   5 -21   14.33   13.69   0
   0   5 -21   20.31   10.32   0
  -1   5 -21    7.92    8.54   0
  -1   5 -21    2.45   13.23   0
  -1   5 -21    3.40   13.57   0
  -2   5 -21   13.74   13.86   0
  -2   5 -21    5.16   14.85   0
   2   4 -21   15.97    9.83   0
   2   4 -21   -5.00    8.21   0
   1   4 -21   50.13   13.47   0
   1   4 -21   36.44   10.98   0
   1   4 -21   49.78    9.54   0
   0   4 -21   11.76   14.77   0
   0   4 -21    1.45   16.02   0
   0   4 -21   13.04    9.01   0
  -1   4 -21    6.50    8.89   0
   2  -4  21  103.85   11.51   0
   3  -4  21   15.54   10.04   0
   2   3 -21   71.83   11.26   0
   2   3 -21   99.51    9.28   0
   1   3 -21   -2.03   12.51   0
   1   3 -21    5.27   14.29   0
   1   3 -21  -10.22    8.82   0
   0   3 -21   15.82    8.73   0
   1  -3  21  262.78   11.15   0
  -1   3 -21  307.14   11.90   0
   2  -3  21    5.05    8.83   0
   3  -3  21   95.78   11.37   0
   4  -3  21   35.87   10.28   0
  -3  -2  21    9.86    9.79   0
   3   2 -21   41.29    8.12   0
   3   2 -21   20.68   10.81   0
   2   2 -21    5.00    8.50   0
   2   2 -21   10.01   11.05   0
  -1  -2  21   11.38    8.21   0
   1   2 -21    7.60    8.55   0
   1   2 -21    3.44   15.16   0
   0  -2  21   35.35    9.06   0
   0   2 -21   32.72   11.45   0
   1  -2  21    7.52    8.81   0
  -1   2 -21    2.94    9.28   0
   2  -2  21   11.07    9.15   0
   3  -2  21   32.68    9.06   0
   4  -2  21   -1.79    8.57   0
   3   1 -21    0.57   10.56   0
   3   1 -21    9.40    7.87   0
  -3  -1  21    2.01    9.65   0
   2   1 -21   19.64   13.12   0
   2   1 -21   38.06    8.89   0
  -2  -1  21   21.95   10.67   0
  -1  -1  21   21.81    8.66   0
   1   1 -21   13.93   19.35   0
   1   1 -21   19.02    8.95   0
   0  -1  21  178.45    9.87   0
   0   1 -21  166.09    9.94   0
  -1   1 -21   17.65    9.78   0
   1  -1  21    7.66    9.58   0
   2  -1  21   -5.63    9.32   0
   3  -1  21   97.87    9.54   0
   4  -1  21   12.00    8.58   0
  -5   1 -21    0.70   17.16   0
   5  -1  21   -2.97   10.28   0
  -3   0  21    4.77    9.75   0
   3   0 -21    2.93   10.75   0
   3   0 -21   16.38    8.46   0
  -2   0  21   73.07    9.07   0
   2   0 -21   65.77   14.04   0
   2   0 -21   77.90    9.11   0
  -2   0  21   69.18   12.76   0
  -1   0  21   89.14    9.34   0
   1   0 -21  107.97   21.56   0
   1   0 -21  110.73    9.52   0
   0   0 -21   -2.70    9.38   0
   0   0  21   18.25    8.75   0
  -1   0 -21   35.84   11.18   0
   1   0  21  -14.10    8.11   0
   2   0  21   21.79    8.71   0
   3   0  21   48.64   10.74   0
   4   0  21   87.76   11.40   0
   5   0  21   21.84   16.73   0
   5   0  21   33.88    8.98   0
  -3   1  21    2.96    9.70   0
   3  -1 -21   13.38   11.10   0
   3  -1 -21    5.48    8.09   0
  -2   1  21   -0.52    8.35   0
   2  -1 -21    0.46   11.32   0
   2  -1 -21   -3.13    8.44   0
  -2   1  21   -5.24   11.87   0
  -1   1  21   18.89    8.37   0
   1  -1 -21    2.12   16.47   0
   1  -1 -21   -9.05    8.62   0
  -1   1  21   -2.02   14.70   0
   0  -1 -21   35.73    9.73   0
   0   1  21   43.06    9.20   0
  -1  -1 -21    6.79    9.19   0
   1   1  21   12.48    9.29   0
   2   1  21   17.48    9.17   0
   3   1  21   77.20    9.46   0
   4   1  21    0.41    8.51   0
   5   1  21   -2.05   15.67   0
   5   1  21    0.25    8.88   0
  -3   2  21   10.29    9.89   0
  -3   2  21   -4.26    7.69   0
   3  -2 -21   -6.10    8.34   0
   3  -2 -21   16.73    8.19   0
  -2   2  21   41.15    8.41   0
  -2   2  21   37.33   12.51   0
   2  -2 -21   39.98   14.53   0
   2  -2 -21   44.88    8.55   0
  -1   2  21  314.37   17.70   0
   1  -2 -21  339.58   10.33   0
  -1   2  21  310.50   10.06   0
   0  -2 -21  142.10   10.46   0
   0   2  21  126.24    9.86   0
   1   2  21  158.77    9.67   0
   2   2  21   83.10    9.39   0
   3   2  21   97.80    9.26   0
   4   2  21   10.54    8.23   0
   5   2  21   56.60   14.49   0
   5   2  21   63.30    8.75   0
  -3   3  21  141.04    9.20   0
   3  -3 -21  154.75   12.74   0
   3  -3 -21  132.01    7.36   0
  -3   3  21  150.96   11.55   0
  -2   3  21    9.87    7.97   0
   2  -3 -21    0.25   11.33   0
   2  -3 -21   -1.11    8.43   0
  -2   3  21    1.85   10.10   0
   1  -3 -21   12.87    9.01   0
  -1   3  21    7.87   12.07   0
  -1   3  21    5.91    8.50   0
   0   3  21   13.52   19.08   0
   0  -3 -21   16.84    8.87   0
   0   3  21   16.18   18.93   0
   0   3  21   13.06    8.34   0
   1   3  21  425.28   10.98   0
   2   3  21   11.06    8.85   0
   3   3  21   41.35    8.54   0
   4   3  21   24.51   19.15   0
   4   3  21   32.80    8.58   0
   4   3  21   31.32   18.74   0
   5   3  21    6.90    7.97   0
   5   3  21   -0.49   11.58   0
  -3   4  21    3.05    7.56   0
   3  -4 -21   -1.67    8.53   0
  -3   4  21   14.39   10.48   0
   3  -4 -21   -1.43    7.64   0
  -2   4  21   36.66    8.09   0
   2  -4 -21   56.10   11.32   0
  -2   4  21   29.78   10.90   0
   2  -4 -21   36.29    8.16   0
  -1   4  21    6.73   10.75   0
   1  -4 -21   23.00    8.70   0
  -1   4  21   15.30    8.27   0
   0   4  21    4.64   13.41   0
   0  -4 -21    4.36    9.13   0
   0   4  21   -0.98    8.38   0
   1   4  21   -0.18   17.07   0
   1   4  21    0.92   17.22   0
   1   4  21    4.14    7.98   0
   2   4  21   85.27    9.18   0
   3   4  21   17.82   18.18   0
   3   4  21   26.65   16.33   0
   3   4  21   28.51    8.56   0
   4   4  21   26.85   13.95   0
   4   4  21   21.70   12.56   0
   4   4  21   47.34    8.63   0
   2  -5 -21    5.96    8.66   0
  -2   5  21   -4.15   10.36   0
   2  -5 -21    6.37    7.99   0
  -2   5  21   -6.88    7.42   0
  -1   5  21    7.32   10.97   0
   1  -5 -21   42.02    8.61   0
  -1   5  21   -4.35    7.96   0
   0   5  21   24.25   11.19   0
   0   5  21   17.71    8.39   0
   1   5  21    5.23   11.89   0
   1   5  21   19.61    8.31   0
   1   5  21    3.75   12.40   0
   2   5  21   47.07   12.40   0
   2   5  21   65.94   12.72   0
   2   5  21   52.72    8.73   0
   3   5  21   36.39   13.56   0
   3   5  21   32.81    8.46   0
   3   5  21   23.83   11.73   0
   4   5  21   -2.22   10.05   0
   4   5  21   12.90   12.21   0
   4   5  21    7.48    8.07   0
  -2   6  21   20.41    9.04   0
   2  -6 -21   14.56    8.42   0
  -2   6  21   24.31    8.06   0
  -1   6  21   15.36   10.89   0
  -1   6  21    9.17    5.72   0
   0   6  21   -3.66    7.96   0
   0   6  21  -16.12   10.21   0
   1   6  21    7.93   11.29   0
   1   6  21   -0.20   10.18   0
   1   6  21    4.33    7.92   0
   2   6  21  100.56   12.76   0
   2   6  21   59.33   11.33   0
   2   6  21  104.69    8.85   0
   3   6  21   38.16   12.08   0
   3   6  21   43.51   10.99   0
   3   6  21   59.24    8.09   0
   0   7  21   17.87   10.10   0
   0   7  21   25.89    7.80   0
   1   7  21    7.74    9.87   0
   1   7  21    9.98    9.93   0
   1   7  21   14.40    7.86   0
   2   7  21    8.20   10.00   0
   2   7  21   21.50    7.94   0
   2   7  21   18.75    9.98   0
   1   4 -22   45.16   12.60   0
   1   4 -22   41.91   13.12   0
   1   4 -22   71.61    9.30   0
   0   4 -22   17.50   18.78   0
   0   4 -22   21.91   19.72   0
   0   4 -22   11.24    8.52   0
  -1   4 -22   15.01    8.83   0
   2  -4  22   15.60    8.12   0
   2   3 -22    2.94    8.62   0
   2   3 -22    0.92   12.04   0
   1   3 -22   54.63   15.71   0
   1   3 -22   44.07    8.85   0
   1   3 -22   46.74   15.32   0
   0   3 -22    1.86    8.91   0
   1  -3  22   79.44    9.61   0
  -1   3 -22  119.50   12.32   0
   2  -3  22   13.48   10.22   0
   3  -3  22   17.90    8.44   0
   2   2 -22  100.36    8.88   0
   2   2 -22   51.27   13.66   0
   1   2 -22   28.93   19.51   0
   1   2 -22   25.67   19.42   0
   1   2 -22   30.51    8.95   0
   0  -2  22   37.06    9.16   0
   0   2 -22   48.18    9.04   0
   1  -2  22   27.22    8.73   0
  -1   2 -22   21.34    9.32   0
   2  -2  22   31.05    8.46   0
   3  -2  22  113.13   10.36   0
   4  -2  22   90.89    9.62   0
   2   1 -22   35.50   13.26   0
   2   1 -22   47.90    8.79   0
  -1  -1  22   28.08    8.46   0
   1   1 -22   42.93    8.87   0
   0  -1  22   -2.99    8.51   0
   0   1 -22  -10.19    9.21   0
  -1   1 -22    2.58   11.67   0
   1  -1  22   -8.97    9.26   0
   2  -1  22    6.81   10.48   0
   3  -1  22   13.73    9.23   0
   4  -1  22   18.49   10.29   0
  -3   0  22   12.00    9.54   0
   3   0 -22   -2.13   10.26   0
   3   0 -22   11.32    8.10   0
  -2   0  22    2.91    7.97   0
   2   0 -22    6.26   12.52   0
   2   0 -22   17.11    8.45   0
  -2   0  22    8.16   11.00   0
  -1   0  22  138.65    9.60   0
   1   0 -22  187.04   10.24   0
   0   0 -22   21.48    8.92   0
   0   0  22   27.31    8.62   0
  -1   0 -22    4.01    9.54   0
   1   0  22   -6.06    8.33   0
   2   0  22   46.32    8.91   0
   3   0  22   13.52    8.78   0
   4   0  22  -11.98    8.82   0
   3  -1 -22   33.10   11.33   0
  -3   1  22   34.73    9.99   0
   3  -1 -22   43.83    8.59   0
  -2   1  22   57.06    8.47   0
  -2   1  22   49.12   12.15   0
   2  -1 -22   68.28   13.74   0
   2  -1 -22   56.74    8.68   0
  -1   1  22   -5.61    8.91   0
   1  -1 -22   -2.44    9.04   0
   0  -1 -22   -7.04    9.05   0
   0   1  22   16.03    8.47   0
  -1  -1 -22  155.52    9.92   0
   1   1  22  125.52    9.53   0
   2   1  22   68.97    8.86   0
   3   1  22   -1.67   10.41   0
   4   1  22   64.49    9.06   0
  -3   2  22    8.37    7.45   0
  -3   2  22    7.92    9.49   0
   3  -2 -22   13.80   10.50   0
   3  -2 -22    2.54    8.04   0
  -2   2  22    9.74    5.61   0
   2  -2 -22   12.26   11.11   0
  -2   2  22   10.64    9.99   0
   2  -2 -22   19.82    8.05   0
  -1   2  22    7.04   14.23   0
   1  -2 -22   -3.44    8.63   0
  -1   2  22    8.25    8.23   0
   0  -2 -22   69.11    9.14   0
   0   2  22   56.51    8.98   0
   1   2  22   56.54    9.02   0
   2   2  22   -0.69    8.47   0
   3   2  22   13.63    8.61   0
   4   2  22   33.90    8.44   0
  -2   3  22    9.27    7.72   0
   2  -3 -22    3.47   10.89   0
   2  -3 -22   24.32    8.12   0
  -2   3  22    4.52   11.00   0
  -1   3  22    3.52   12.92   0
   1  -3 -22   27.51    8.55   0
  -1   3  22    3.32    7.94   0
   0  -3 -22  172.25    7.35   0
   0   3  22  161.20    9.33   0
   1   3  22  191.33    9.76   0
   2   3  22   13.66    8.36   0
   3   3  22  352.36   10.64   0
   4   3  22   -1.48    8.30   0
   2  -4 -22   86.43   11.57   0
  -2   4  22   67.33   11.08   0
   2  -4 -22   82.71    8.94   0
  -2   4  22   37.24    6.46   0
  -1   4  22   55.17   11.20   0
   1  -4 -22   63.25    8.85   0
  -1   4  22   40.35    8.43   0
   0   4  22   48.09   14.12   0
   0   4  22   42.13   14.50   0
   0   4  22   61.04    8.41   0
   1   4  22   36.84    8.46   0
   2   4  22   25.53    8.57   0
   3   4  22   25.20    8.75   0
   4   4  22    2.85   14.66   0
   4   4  22   10.66    8.07   0
   4   4  22    3.49   14.58   0
  -2   5  22   20.48   10.68   0
   2  -5 -22    6.07    8.26   0
  -2   5  22   15.76    7.66   0
  -1   5  22   13.07   10.11   0
   1  -5 -22   23.28    7.80   0
  -1   5  22   24.29    7.37   0
   0   5  22    5.97   12.02   0
   0   5  22   -2.19    7.74   0
   1   5  22   17.66   14.25   0
   1   5  22   17.72   12.76   0
   1   5  22   17.82    8.04   0
   2   5  22   35.54    8.11   0
   2   5  22   53.69   16.63   0
   2   5  22   40.01   14.80   0
   3   5  22   42.09   14.47   0
   3   5  22   36.97   12.62   0
   3   5  22   54.21    8.08   0
  -1   6  22   10.46    8.80   0
  -1   6  22    8.54    7.52   0
   0   6  22   14.75    7.64   0
   0   6  22    4.90    9.89   0
   1   6  22   17.12   10.61   0
   1   6  22   16.35    7.82   0
   1   6  22   23.31   11.72   0
   2   6  22   10.60   10.21   0
   2   6  22    7.70   11.50   0
   2   6  22   13.17    7.68   0
   3   6  22    5.02   10.07   0
   3   6  22   13.04    7.73   0
   3   6  22   -5.50   11.28   0
   1   3 -23    4.23   17.57   0
   1   3 -23   -5.09    8.09   0
   1   3 -23    0.81   17.77   0
   0   3 -23   33.33    8.99   0
   1  -3  23   13.10   10.29   0
  -1   3 -23   14.72   10.61   0
   2  -3  23    9.42   10.15   0
   1   2 -23   32.03    8.62   0
   0  -2  23  -10.60    8.26   0
   0   2 -23  -11.33   10.78   0
   1  -2  23    2.01    8.84   0
  -1   2 -23   13.25    8.89   0
   2  -2  23   19.83   10.56   0
   3  -2  23   17.59   10.31   0
   2   1 -23   -0.46   12.25   0
   2   1 -23   10.68    8.01   0
  -1  -1  23   28.00    8.32   0
   1   1 -23   22.77    8.54   0
   0  -1  23   -3.49    8.42   0
   0   1 -23   18.84    7.92   0
  -1   1 -23   24.93   11.68   0
   1  -1  23   12.64   10.36   0
   2  -1  23   -5.76    8.30   0
   3  -1  23   56.48    8.98   0
  -2   0  23   43.62    8.61   0
   2   0 -23   57.71   14.95   0
  -2   0  23   53.81   12.43   0
   2   0 -23   40.90    8.40   0
  -1   0  23   25.05    8.52   0
   1   0 -23   20.96    8.57   0
   0   0 -23   57.03    9.15   0
   0   0  23   34.83    8.61   0
  -1   0 -23   24.81    8.94   0
   1   0  23   27.16    8.85   0
   2   0  23   82.41    8.70   0
   3   0  23    7.86    8.45   0
   4   0  23   36.12   10.08   0
  -2   1  23   17.16    7.73   0
   2  -1 -23    1.70   12.66   0
  -2   1  23    5.52   11.40   0
   2  -1 -23   -0.08    8.39   0
  -1   1  23  -19.64    8.31   0
   1  -1 -23    6.01    8.41   0
   0  -1 -23   19.08    9.05   0
   0   1  23    3.09    8.46   0
   1   1  23   32.03    8.62   0
   2   1  23   -3.23    8.09   0
   3   1  23   34.68    8.58   0
   4   1  23   11.37    8.52   0
  -2   2  23   53.09    8.40   0
   2  -2 -23   60.10   12.17   0
  -2   2  23   70.64   13.00   0
   2  -2 -23   78.07    8.67   0
  -1   2  23   64.96   21.80   0
   1  -2 -23   52.84    9.10   0
  -1   2  23   64.72    8.80   0
   0  -2 -23    1.60    6.14   0
   0   2  23   13.09    8.66   0
   1   2  23   38.66    8.76   0
   2   2  23   86.96    8.52   0
   3   2  23   15.29    8.23   0
   4   2  23  192.28    9.77   0
  -2   3  23    8.65    7.83   0
  -2   3  23   19.49    9.60   0
   2  -3 -23   18.58   10.83   0
   2  -3 -23   15.51    8.21   0
  -1   3  23   10.27   13.02   0
   1  -3 -23   22.24    8.54   0
  -1   3  23    6.32    7.80   0
   0  -3 -23   26.16    8.61   0
   0   3  23   23.73    8.34   0
   1   3  23  192.05    9.48   0
   2   3  23  393.82   10.76   0
   3   3  23   37.98    8.72   0
   4   3  23   18.98    8.39   0
   1  -4 -23   22.47    8.31   0
  -1   4  23   19.24   11.84   0
  -1   4  23   28.90    7.79   0
   0   4  23   79.03   18.37   0
   0   4  23   79.97    8.46   0
   0   4  23   87.43   19.16   0
   1   4  23    6.32    7.96   0
   2   4  23  107.41    8.96   0
   3   4  23   70.92    8.99   0
  -1   5  23   33.78   10.82   0
   1  -5 -23   40.12    8.07   0
  -1   5  23   26.65    8.04   0
   0   5  23   25.40   12.64   0
   0   5  23   22.49   12.05   0
   0   5  23   30.89    7.77   0
   1   5  23   10.66   14.82   0
   1   5  23   12.41   14.43   0
   1   5  23   14.26    7.71   0
   2   5  23   92.97   21.91   0
   2   5  23   83.14   20.21   0
   2   5  23   98.92    8.30   0
   3   5  23    5.78   17.29   0
   3   5  23   13.84    7.85   0
   3   5  23    3.43   16.41   0
   1   6  23   11.11   11.70   0
   1   6  23   12.77    7.92   0
   1   6  23   19.58   12.12   0
   0  -2  24    6.77    8.47   0
   0   2 -24   16.32    8.21   0
   1  -2  24    7.58    8.43   0
  -1   2 -24    1.71   10.62   0
   2  -2  24   46.63    9.14   0
  -1  -1  24   66.67    8.57   0
   1   1 -24   60.82    8.84   0
   0  -1  24    1.68    8.28   0
   0   1 -24    9.90    8.36   0
  -1   1 -24   30.54   10.74   0
   1  -1  24   34.55    8.51   0
   2  -1  24   28.49    8.62   0
   3  -1  24   -0.19    8.41   0
  -1   0  24    2.25    8.16   0
   1   0 -24   12.80    8.44   0
   0   0  24    7.77    8.32   0
   0   0 -24    4.84    8.46   0
  -1   0 -24   19.02    8.86   0
   1   0  24   45.86    8.51   0
   2   0  24    0.15    8.07   0
   3   0  24   10.80    8.52   0
  -1   1  24    0.71    8.06   0
   1  -1 -24   10.09    8.31   0
   0  -1 -24  162.62    9.73   0
   0   1  24  129.99    9.38   0
   1   1  24   -0.38    8.12   0
   2   1  24   21.82    8.32   0
   3   1  24  137.61    9.50   0
   1  -2 -24   89.62    8.91   0
  -1   2  24   48.43    6.36   0
   0  -2 -24  116.55    9.65   0
   0   2  24  100.43    9.13   0
   1   2  24   27.49    8.56   0
   2   2  24   70.80    8.78   0
   3   2  24   30.93    8.30   0
   1  -3 -24   23.98    8.03   0
  -1   3  24   15.26   15.50   0
  -1   3  24   17.28    7.92   0
   0  -3 -24  194.30   10.20   0
   0   3  24  188.45    9.77   0
   1   3  24  108.55    7.12   0
   2   3  24   -1.66    8.15   0
   3   3  24   11.39    8.31   0
   0   4  24    9.86    7.65   0
   1   4  24  217.14    9.92   0
   2   4  24   24.83    7.98   0
   1   5  24   19.08    7.85   0
   1  -1  25   43.58    8.64   0
  -1   1 -25   29.25   10.84   0
   0   0  25    9.32    8.15   0
   0   0 -25   18.17    8.34   0
   1   0  25    6.83    7.86   0
   2   0  25   17.10    8.16   0
   0  -1 -25   35.93    8.56   0
   0   1  25   25.18    8.37   0
   1   1  25    6.45    7.85   0
   2   1  25    1.93    9.95   0
   0  -2 -25    4.81    8.23   0
   0   2  25   19.30    7.88   0
   1   2  25   18.90    8.28   0
   2   2  25  151.37    9.19   0
   1   3  25   27.39    8.38   0
;
_shelx_hkl_checksum     29238
_shelx_res_file
;
TITL C16H22N2O2Si2 at 200 K in P-1 (Staubitz7; m-Silanol)
CELL 0.71073    6.6731   9.8806  21.4108  83.992  82.810  87.508
ZERR 3.0        0.0004   0.0006   0.0010   0.004   0.004   0.005
LATT  1
SFAC C H N O SI
UNIT 48 66 6 6 6
L.S. 10
ACTA
TEMP -73
HTAB
EQIV $1 -x+1, -y+1, -z+1
HTAB O1 O2_$1
HTAB O2 O3
EQIV $2 -x+2, -y+1, -z+1
HTAB O3 O1_$2
CONF
MPLA C1 C2 C3 C4 C5 C6
MPLA C9 C10 C11 C12 C13 C14
WGHT    0.056700    0.315400
EXTI    0.029043
BOND $H
FVAR       1.40246
C1    1    0.817296    0.165497    0.461480    11.00000    0.06061    0.06133 =
         0.05635   -0.01276   -0.01069    0.00717
C2    1    0.932390    0.179637    0.402742    11.00000    0.06123    0.05970 =
         0.05588   -0.00745   -0.00853    0.00264
AFIX  43
H2    2    0.979329    0.266884    0.385791    11.00000   -1.20000
AFIX   0
C3    1    0.980867    0.067907    0.367885    11.00000    0.06141    0.06021 =
         0.05715   -0.01261   -0.01197    0.00654
C4    1    0.907144   -0.057891    0.394967    11.00000    0.07316    0.06114 =
         0.06363   -0.01463   -0.00631    0.00214
AFIX  43
H4    2    0.936673   -0.135594    0.372395    11.00000   -1.20000
AFIX   0
C5    1    0.792692   -0.072751    0.453526    11.00000    0.07157    0.06581 =
         0.06584   -0.00854   -0.00403   -0.00381
AFIX  43
H5    2    0.744825   -0.159725    0.470546    11.00000   -1.20000
AFIX   0
C6    1    0.747707    0.038335    0.487359    11.00000    0.06180    0.07293 =
         0.05785   -0.01080   -0.00604    0.00279
AFIX  43
H6    2    0.670192    0.028265    0.527829    11.00000   -1.20000
AFIX   0
SI1   5    1.141358    0.079441    0.289697    11.00000    0.06675    0.05605 =
         0.05628   -0.01030   -0.00362    0.00664
O1    4    1.193449    0.239328    0.266458    11.00000    0.06228    0.05947 =
         0.06402   -0.00825   -0.00752    0.00664
AFIX 147
H1O   2    1.087782    0.282234    0.257397    11.00000   -1.50000
AFIX   0
C7    1    1.385117   -0.010867    0.297762    11.00000    0.08451    0.08123 =
         0.08446    0.00331    0.00514    0.02388
AFIX 137
H7A   2    1.469763   -0.003310    0.256781    11.00000   -1.50000
H7B   2    1.361954   -0.107087    0.311926    11.00000   -1.50000
H7C   2    1.453498    0.029685    0.328875    11.00000   -1.50000
AFIX   0
C8    1    1.003562    0.009962    0.231111    11.00000    0.10839    0.08739 =
         0.06334   -0.01953   -0.00259   -0.01534
AFIX 137
H8A   2    0.878864    0.064222    0.226483    11.00000   -1.50000
H8B   2    0.970129   -0.084695    0.245547    11.00000   -1.50000
H8C   2    1.088610    0.013509    0.190231    11.00000   -1.50000
AFIX   0
N1    3    0.778397    0.287195    0.492464    11.00000    0.06571    0.07090 =
         0.05566   -0.01417   -0.01017    0.00808
N2    3    0.649543    0.272014    0.540494    11.00000    0.06798    0.07083 =
         0.05995   -0.01623   -0.00498    0.00532
C9    1    0.602609    0.392572    0.572065    11.00000    0.06540    0.06486 =
         0.05483   -0.01483   -0.01145    0.00782
C10   1    0.453588    0.376310    0.623365    11.00000    0.06525    0.05833 =
         0.05886   -0.01192   -0.01120    0.00363
AFIX  43
H10   2    0.396122    0.289540    0.634652    11.00000   -1.20000
AFIX   0
C11   1    0.385204    0.484032    0.659064    11.00000    0.06274    0.05749 =
         0.05564   -0.01201   -0.01699    0.00723
C12   1    0.474471    0.609171    0.639836    11.00000    0.07039    0.06065 =
         0.05934   -0.01241   -0.01859    0.00927
AFIX  43
H12   2    0.432485    0.685005    0.662645    11.00000   -1.20000
AFIX   0
C13   1    0.622952    0.625896    0.588291    11.00000    0.07478    0.05872 =
         0.06210   -0.00748   -0.01568    0.00112
AFIX  43
H13   2    0.680221    0.712535    0.576330    11.00000   -1.20000
AFIX   0
C14   1    0.687837    0.517839    0.554373    11.00000    0.06566    0.07341 =
         0.05446   -0.00835   -0.01145    0.00356
AFIX  43
H14   2    0.789896    0.529337    0.519264    11.00000   -1.20000
AFIX   0
SI2   5    0.187384    0.458381    0.728568    11.00000    0.06259    0.05576 =
         0.05625   -0.01390   -0.01247    0.00834
O2    4    0.136571    0.604796    0.758384    11.00000    0.06124    0.06048 =
         0.06522   -0.01960   -0.01497    0.00857
AFIX 147
H2O   2    0.239621    0.629996    0.772313    11.00000   -1.50000
AFIX   0
C15   1   -0.054869    0.407119    0.705586    11.00000    0.07116    0.07090 =
         0.08142   -0.02449   -0.01829    0.00366
AFIX 137
H15A  2   -0.150487    0.386201    0.743660    11.00000   -1.50000
H15B  2   -0.031358    0.326298    0.682440    11.00000   -1.50000
H15C  2   -0.110866    0.481752    0.678504    11.00000   -1.50000
AFIX   0
C16   1    0.284045    0.331761    0.788176    11.00000    0.08265    0.06818 =
         0.07008   -0.00873   -0.01266    0.00990
AFIX 137
H16A  2    0.402560    0.367182    0.803080    11.00000   -1.50000
H16B  2    0.322213    0.246970    0.769110    11.00000   -1.50000
H16C  2    0.178646    0.313950    0.823963    11.00000   -1.50000
AFIX   0
C21   1    0.803729    0.955698    0.957283    11.00000    0.06963    0.08004 =
         0.05783   -0.01725   -0.01656    0.00217
C22   1    0.741692    0.834147    0.940694    11.00000    0.07416    0.07724 =
         0.05987   -0.01723   -0.01850    0.00464
AFIX  43
H22   2    0.811111    0.751925    0.953528    11.00000   -1.20000
AFIX   0
C23   1    0.579660    0.828705    0.905557    11.00000    0.06939    0.08758 =
         0.05274   -0.01753   -0.01416    0.00131
C24   1    0.481171    0.952151    0.888981    11.00000    0.07622    0.09159 =
         0.06127   -0.01627   -0.02007    0.00203
AFIX  43
H24   2    0.369805    0.952354    0.865333    11.00000   -1.20000
AFIX   0
C25   1    0.540537    1.074581    0.905898    11.00000    0.08743    0.08187 =
         0.06814   -0.01644   -0.02446    0.00868
AFIX  43
H25   2    0.469145    1.156763    0.894222    11.00000   -1.20000
AFIX   0
C26   1    0.704271    1.077354    0.939904    11.00000    0.08739    0.08145 =
         0.06421   -0.02112   -0.02356    0.00448
AFIX  43
H26   2    0.747289    1.161066    0.951043    11.00000   -1.20000
AFIX   0
SI3   5    0.496654    0.666403    0.880913    11.00000    0.07461    0.08342 =
         0.05603   -0.01301   -0.01516   -0.00694
O3    4    0.459753    0.690007    0.806111    11.00000    0.06683    0.08656 =
         0.05296   -0.01548   -0.01127   -0.00687
AFIX 147
H3O   2    0.569901    0.707512    0.783714    11.00000   -1.50000
AFIX   0
C27   1    0.690426    0.529553    0.892026    11.00000    0.12027    0.08454 =
         0.10356   -0.01095   -0.04860   -0.00273
AFIX 137
H27A  2    0.643929    0.444751    0.879520    11.00000   -1.50000
H27B  2    0.713194    0.516416    0.936625    11.00000   -1.50000
H27C  2    0.816920    0.554913    0.865828    11.00000   -1.50000
AFIX   0
C28   1    0.245482    0.621737    0.923500    11.00000    0.10587    0.13668 =
[truncated: 1,076,050 more chars]
