# Supplementary material for: Crystal structures of 3,3′-bis­(hy­droxy­dimethylsilan­yl)azo­benzene and 4,4′-bis­(hy­droxy­dimethyl­silane)azo­benzene
Source: Acta Crystallogr E Crystallogr Commun. 2016 Oct 18;72(Pt 11):1590–4. doi: 10.1107/S2056989016016297 (PMC5095840; doi:10.1107/S2056989016016297)
Supplement: Supplementary file 2 [file e-72-01590-Isup2.hkl]

#
# h,k,l, Fc-squared, Fo-squared, sigma(Fo-squared), status flag
#
data_I
_shelx_title ' C16H22N2O2Si2 at 200 K in P-1 (Staubitz7; m-Silanol)'
_shelx_refln_list_code          4
_shelx_F_calc_maximum       73.46
_exptl_crystal_F_000       528.00
_reflns_d_resolution_high  0.8408

loop_
 _space_group_symop_operation_xyz
 'x, y, z'
 '-x, -y, -z'

_cell_length_a     6.6731
_cell_length_b     9.8806
_cell_length_c    21.4108
_cell_angle_alpha  83.992
_cell_angle_beta   82.810
_cell_angle_gamma  87.508

_shelx_F_squared_multiplier     1.000

loop_
 _refln_index_h
 _refln_index_k
 _refln_index_l
 _refln_F_squared_calc
 _refln_F_squared_meas
 _refln_F_squared_sigma
 _refln_observed_status
   1   0   0        752.29        733.05        12.71 o
   2   0   0         14.16         11.45         5.68 o
   3   0   0       1770.19       1674.12        27.76 o
   4   0   0        154.84        155.27         4.46 o
   5   0   0         44.21         50.54         3.96 o
   6   0   0         98.68        104.35         3.89 o
   7   0   0          5.38          7.89         3.15 o
  -7   1   0          7.30         11.81         2.57 o
  -6   1   0          8.16          9.77         3.52 o
  -5   1   0         30.52         34.87         3.33 o
  -4   1   0          4.02          8.27         4.02 o
  -3   1   0          6.38         16.84         5.21 o
  -2   1   0        618.20        574.35         7.63 o
  -1   1   0       4586.54       4871.28        27.83 o
   1   1   0       3145.69       3446.51        17.66 o
   2   1   0        149.48        150.72         4.89 o
   3   1   0        325.45        351.75         4.44 o
   4   1   0         86.88         97.30         6.61 o
   5   1   0         50.75         38.11         7.36 o
   6   1   0          8.80          8.25         4.60 o
   7   1   0         22.04         25.16         3.80 o
  -7   2   0          0.00          2.05         2.20 o
  -6   2   0          0.20         -2.97         2.97 o
  -5   2   0         16.59         20.15         3.23 o
  -4   2   0        212.84        217.65         8.00 o
  -3   2   0        416.41        460.55         4.88 o
  -2   2   0        931.57        934.32         6.71 o
  -1   2   0       2875.31       2787.37        13.50 o
   1   2   0        100.39         99.34         8.48 o
   2   2   0       1209.02       1142.83         8.24 o
   3   2   0         28.59         18.24         4.79 o
   4   2   0          0.06          1.11         3.98 o
   5   2   0         34.80         44.55         3.21 o
   6   2   0         46.94         42.24         3.68 o
   7   2   0         31.22         41.98         3.36 o
  -7   3   0          0.16         -1.51         4.29 o
  -6   3   0         14.09         11.74         2.73 o
  -5   3   0        324.59        322.01        10.92 o
  -4   3   0         48.29         59.34         4.15 o
  -3   3   0         47.48         51.77         3.64 o
  -2   3   0       3284.79       3226.99        31.93 o
  -1   3   0        212.69        198.85         5.88 o
   0   3   0       3367.98       3344.26        17.60 o
   1   3   0       2373.11       2065.27        13.98 o
   2   3   0        690.02        683.76         7.38 o
   3   3   0        152.67        146.43         7.62 o
   4   3   0        492.34        475.35         7.71 o
   5   3   0          0.11          1.92         3.85 o
   6   3   0          0.50         -3.75         4.21 o
   7   3   0          7.92         12.49         2.61 o
  -7   4   0         30.08         21.48         2.70 o
  -6   4   0          0.50         11.16         2.69 o
  -5   4   0          7.79          9.92         3.14 o
  -4   4   0         89.45         98.08         3.72 o
  -3   4   0        752.09        732.13         6.34 o
  -2   4   0        179.26        192.61         3.92 o
  -1   4   0          1.72          2.88         4.30 o
   0   4   0         27.58         26.49         7.70 o
   1   4   0        380.54        358.50         7.98 o
   2   4   0       3340.19       3617.29        15.55 o
   3   4   0          3.01          9.88         3.65 o
   4   4   0         93.28         78.47         8.41 o
   5   4   0        236.79        233.11         7.35 o
   6   4   0          4.54          1.72         3.17 o
   7   4   0          0.00          5.69         4.63 o
  -7   5   0         11.57          6.26         2.70 o
  -6   5   0          1.46          9.07         2.78 o
  -5   5   0         26.59         19.62         3.07 o
  -4   5   0        248.07        238.90         6.97 o
  -3   5   0         17.51         17.69         3.59 o
  -2   5   0       2095.49       2202.00        13.70 o
  -1   5   0        825.81        841.33         5.38 o
   0   5   0        150.54        125.33         7.32 o
   2   5   0        738.19        699.77         7.08 o
   3   5   0         57.10         48.90         3.45 o
   4   5   0         90.84         76.45         4.20 o
   5   5   0        112.45        112.17         7.22 o
   6   5   0         68.71         62.91         3.08 o
   7   5   0         11.37         14.06         2.98 o
  -6   6   0          9.38         11.24         3.04 o
  -5   6   0          0.34         -0.07         2.30 o
  -4   6   0        103.05        115.10         3.45 o
  -3   6   0        106.88        110.03         8.22 o
  -2   6   0          7.22         10.47         3.71 o
  -1   6   0       1211.22       1196.05        32.37 o
   0   6   0         28.79         28.11         6.07 o
   2   6   0        111.10         88.21         5.93 o
   3   6   0          0.05         -5.37         5.45 o
   4   6   0         92.77         66.70         5.58 o
   5   6   0         17.55         12.51         4.45 o
   6   6   0          0.73         -1.31         3.01 o
  -6   7   0          1.37          1.80         2.58 o
  -5   7   0          3.81         -1.54         4.06 o
  -4   7   0          0.65          8.13         7.23 o
  -3   7   0         12.13          9.33         2.91 o
  -2   7   0         17.50         18.67         3.51 o
  -1   7   0        135.93        137.49         6.96 o
   0   7   0        349.58        329.27         6.95 o
   2   7   0         10.46          6.38         5.45 o
   3   7   0         62.52         65.96         4.13 o
   4   7   0          0.17         12.83         4.86 o
   5   7   0         23.06         12.82         4.51 o
   6   7   0         10.01          8.81         3.02 o
  -5   8   0         39.33         39.08         3.95 o
  -4   8   0          1.77          0.79         3.09 o
  -3   8   0         51.19         58.79         3.56 o
  -2   8   0         77.23         85.28         4.52 o
  -1   8   0        928.50       1016.99        41.03 o
   0   8   0        154.77        175.88         6.23 o
   1   8   0        157.84        160.30         6.17 o
   2   8   0         33.97         36.40         4.97 o
   3   8   0         60.53         44.38         5.16 o
   4   8   0         57.31         40.27         4.80 o
   5   8   0          2.74         -1.33         4.37 o
  -4   9   0          0.64          4.38         3.14 o
  -3   9   0          5.92          9.01         4.59 o
  -2   9   0         21.95         30.83         4.13 o
  -1   9   0         10.15         10.26         4.05 o
   0   9   0        143.61        138.08        11.79 o
   1   9   0         47.80         46.08         3.61 o
   2   9   0          7.82          1.86         4.56 o
   3   9   0         13.36         11.97         4.48 o
   4   9   0         13.03          9.48         4.31 o
   5   9   0          7.36          1.85         4.19 o
  -3  10   0          0.54          2.57         4.08 o
  -2  10   0          8.27          7.04         3.83 o
  -1  10   0         44.20         44.10         4.60 o
   0  10   0          8.83         16.68         5.45 o
   1  10   0          7.81          9.06         7.85 o
   2  10   0         16.17         24.65         7.91 o
   3  10   0         22.52         11.80         4.51 o
   4  10   0         20.46         14.19         4.42 o
  -2  11   0         39.79         24.75         9.88 o
  -1  11   0          0.91         -0.50         3.53 o
   0  11   0         12.65         18.97         3.40 o
   1  11   0         18.29         10.03         3.10 o
   2  11   0          0.45          9.73         2.48 o
  -2 -11   1         10.86          9.96         2.92 o
  -1 -11   1          1.70          5.28         2.94 o
   0 -11   1         33.16         32.36         3.58 o
   1 -11   1          0.04          2.64         3.41 o
   2 -11   1          4.04          0.42         4.17 o
  -4 -10   1          4.43          6.16         4.14 o
  -3 -10   1          1.41          9.04         2.91 o
  -2 -10   1          3.23          4.81         2.54 o
  -1 -10   1          0.94         -1.37         3.10 o
   0 -10   1         17.73         16.88         6.98 o
   1 -10   1          8.15         17.00         4.49 o
   2 -10   1         12.84          6.03         4.11 o
   3 -10   1          1.90          1.45         4.24 o
  -5  -9   1          0.01         -4.10         4.19 o
  -4  -9   1         18.10         10.43         4.59 o
  -3  -9   1         65.27         51.79         4.96 o
  -2  -9   1          0.96          3.53         4.65 o
  -1  -9   1         73.17         79.70         3.77 o
   0  -9   1          2.34         -0.14         4.88 o
   1  -9   1          2.35          1.32         3.89 o
   2  -9   1         11.58         13.66         3.17 o
   3  -9   1          0.04          5.79         4.23 o
   4  -9   1          5.02          6.27         3.06 o
  -5  -8   1         18.44         19.29         4.49 o
  -4  -8   1          6.38         -0.27         4.36 o
  -3  -8   1          5.12         17.26         4.77 o
  -2  -8   1        100.62        102.38         5.36 o
  -1  -8   1         20.65         25.03         3.62 o
   0  -8   1         19.79         29.19         5.30 o
   1  -8   1        490.02        537.75        12.22 o
   2  -8   1         75.23         72.37         7.77 o
   3  -8   1          3.97          5.57         3.32 o
   4  -8   1          2.07          5.19         3.22 o
   5  -8   1          4.54          3.27         5.12 o
  -6  -7   1          1.96          1.82         2.89 o
  -5  -7   1          1.75          2.94         4.66 o
  -4  -7   1         47.21         38.83         5.13 o
  -3  -7   1        136.65         99.78         5.68 o
  -2  -7   1          9.22         14.12         5.25 o
  -1  -7   1        407.74        389.46         6.85 o
   0  -7   1         97.51        109.49         4.62 o
   1  -7   1         28.89         23.88         4.71 o
   2  -7   1        912.05       1001.37         5.57 o
   3  -7   1         22.59         26.76         5.77 o
   4  -7   1          5.83          2.18         3.31 o
   5  -7   1         53.34         48.92         3.42 o
   6  -7   1         32.74         19.68         2.87 o
  -6  -6   1         15.18         17.43         4.86 o
  -5  -6   1         17.10         17.70         3.27 o
  -4  -6   1         20.67         21.78         3.63 o
  -3  -6   1        308.54        282.37         6.93 o
  -2  -6   1        150.35        130.83         6.19 o
  -1  -6   1         38.98         42.53         5.42 o
   0  -6   1        862.84        919.56         8.19 o
   1  -6   1        197.77        192.40         4.26 o
   2  -6   1         42.87         40.33         3.84 o
   3  -6   1        177.99        159.51         4.40 o
   4  -6   1          2.39          0.67         3.23 o
   5  -6   1         15.65         17.30         3.06 o
   6  -6   1         22.92         18.78         2.80 o
  -7  -5   1         13.72         17.48         4.36 o
  -6  -5   1          8.12          6.78         5.79 o
  -5  -5   1         38.55         28.82         7.06 o
  -4  -5   1         71.31         75.00         4.97 o
  -3  -5   1        162.42        166.73         4.49 o
  -2  -5   1        802.12        823.86         8.43 o
  -1  -5   1        669.20        680.65         8.19 o
   0  -5   1        144.24        143.73         7.05 o
   1  -5   1        538.34        501.89        12.07 o
   2  -5   1         80.75         67.07         3.89 o
   3  -5   1         53.62         50.75         3.70 o
   4  -5   1          1.00          1.75         3.37 o
   5  -5   1         14.58         17.40         3.01 o
   6  -5   1         25.27         22.61         3.14 o
   7  -5   1         16.81         19.03         2.68 o
  -7  -4   1          2.81          2.97         6.89 o
  -6  -4   1          0.39         -5.67         7.17 o
  -5  -4   1         85.44         64.67         3.93 o
  -4  -4   1         37.72         29.53         4.11 o
  -3  -4   1        267.40        256.04         4.68 o
  -2  -4   1        802.62        869.87         9.43 o
  -1  -4   1        458.92        442.91         8.33 o
   0  -4   1        312.81        298.37         8.52 o
   1  -4   1         38.22         36.38         4.48 o
   2  -4   1        760.30        772.23         5.51 o
   3  -4   1       1213.13       1232.94         9.98 o
   4  -4   1          0.13          5.01         3.49 o
   5  -4   1         13.05          5.28         3.01 o
   6  -4   1        221.96        209.38         8.32 o
   7  -4   1          0.19          2.54         4.97 o
  -7  -3   1          2.36          5.72         3.03 o
  -6  -3   1        238.10        274.46         9.16 o
  -5  -3   1        497.58        456.51         9.49 o
  -4  -3   1         29.29         17.15         4.48 o
  -3  -3   1        138.34        137.14         4.76 o
  -2  -3   1        540.34        541.38         8.26 o
  -1  -3   1       1645.48       1508.63        12.60 o
   1  -3   1         71.04         47.87         5.65 o
   2  -3   1        124.55        117.56         4.73 o
   3  -3   1        235.99        240.43         4.17 o
   4  -3   1          9.64          8.45         3.27 o
   5  -3   1         10.34         11.33         3.26 o
   6  -3   1          7.98         13.18         2.80 o
   7  -3   1         11.38         14.70         3.13 o
  -7  -2   1          0.94          2.62         3.99 o
  -6  -2   1         62.40         60.77         3.27 o
  -5  -2   1        107.91        104.59         5.93 o
  -4  -2   1         18.35         18.42         4.13 o
  -3  -2   1        534.74        542.86         5.75 o
  -2  -2   1       1179.25       1166.37        17.26 o
  -1  -2   1       1203.51       1113.23        10.32 o
   1  -2   1       4572.04       4527.36        28.24 o
   2  -2   1          0.09          5.77         5.20 o
   3  -2   1          0.06         -1.45         4.68 o
   4  -2   1        472.42        472.61         4.93 o
   5  -2   1        202.34        185.89         4.48 o
   6  -2   1        145.29        161.13         5.93 o
   7  -2   1         12.09         15.26         2.65 o
  -7  -1   1          7.22          6.93         3.23 o
  -6  -1   1         12.82         11.12         3.56 o
  -5  -1   1         72.86         75.01         4.25 o
  -4  -1   1        701.92        679.24        20.47 o
  -3  -1   1        268.78        249.80         4.51 o
  -2  -1   1       1742.35       1638.30        11.56 o
  -1  -1   1        177.82        163.75         9.87 o
   1  -1   1       5152.71       5503.34        29.50 o
   2  -1   1        606.50        599.60         8.00 o
   3  -1   1        709.42        730.96         8.04 o
   4  -1   1        967.30        968.01         7.78 o
   5  -1   1        165.77        151.48         4.45 o
   6  -1   1        192.46        209.53        22.75 o
   7  -1   1          2.76          1.11         5.78 o
  -7   0   1          3.15          9.25         3.19 o
  -6   0   1          7.41          8.34         3.36 o
  -5   0   1        386.96        396.41         5.11 o
  -4   0   1       1016.14       1080.46        27.87 o
  -3   0   1        103.72        113.83         5.15 o
  -2   0   1        109.39         93.08         6.81 o
  -1   0   1        952.66        902.02        12.76 o
   1   0   1        878.04        805.47        13.01 o
   2   0   1        987.39        864.67        11.33 o
   3   0   1        206.06        200.51         5.52 o
   4   0   1        151.53        154.33         7.23 o
   5   0   1          5.51          3.10         3.93 o
   6   0   1          5.78         13.24         3.48 o
   7   0   1         33.18         29.22         3.20 o
  -7   1   1          3.09          5.11         2.53 o
  -6   1   1          3.80          1.66         2.81 o
  -5   1   1          0.22          4.67         6.75 o
  -4   1   1        836.57        854.89        32.59 o
  -3   1   1       1727.06       1742.11        37.95 o
  -2   1   1        219.69        194.52         5.53 o
  -1   1   1       2159.24       2140.83        10.61 o
   0   1   1       1294.07       1426.11        22.90 o
   2   1   1         85.03         62.03         6.62 o
   3   1   1       1514.88       1448.55        17.24 o
   4   1   1        358.89        344.39         4.90 o
   5   1   1        242.97        233.62        23.46 o
   6   1   1         29.61         37.06         3.58 o
   7   1   1          0.38          1.43         4.30 o
  -7   2   1         26.16         33.47         2.80 o
  -6   2   1          9.58          6.39         2.39 o
  -5   2   1          0.01          2.91         3.33 o
  -4   2   1        337.63        304.24         5.72 o
  -3   2   1        130.99        128.83         4.13 o
  -2   2   1         32.00         47.91         4.78 o
  -1   2   1        534.11        474.86         7.10 o
   0   2   1        157.66        145.58        13.10 o
   1   2   1       1007.34        987.66        20.31 o
   2   2   1        707.81        680.95        14.27 o
   3   2   1         70.82         73.52         5.15 o
   4   2   1          1.38          8.80         7.42 o
   5   2   1        176.24        158.30        14.86 o
   6   2   1         54.15         53.04         7.95 o
   7   2   1         13.38         11.19        10.88 o
  -7   3   1         52.45         54.63         4.77 o
  -6   3   1        199.06        193.70         9.20 o
  -5   3   1          0.30         -1.75         2.74 o
  -4   3   1        196.11        197.17         6.93 o
  -3   3   1         73.20         79.42         3.78 o
  -2   3   1        479.75        426.12         4.57 o
  -1   3   1        828.19        785.09         5.95 o
   0   3   1        179.59        157.65         9.99 o
   1   3   1       1049.91       1021.69        11.42 o
   2   3   1          5.03          6.08         5.19 o
   3   3   1        414.20        408.34         7.44 o
   4   3   1        197.66        180.93         4.98 o
   5   3   1         59.70         54.53         3.96 o
   6   3   1         42.72         47.21         3.60 o
   7   3   1         43.06         53.00         2.84 o
  -7   4   1          2.10          0.28         2.76 o
  -6   4   1         24.29         27.60         2.91 o
  -5   4   1          0.19          2.45         2.91 o
  -4   4   1          2.02          8.49         3.56 o
  -3   4   1          7.48          0.17         3.58 o
  -2   4   1          0.20         -1.73         3.65 o
  -1   4   1         42.87         40.79         4.43 o
   0   4   1       1434.10       1360.48        11.13 o
   2   4   1          3.82          8.46         6.80 o
   3   4   1       1106.44       1052.43        19.98 o
   4   4   1        141.56        156.17         4.42 o
   5   4   1          0.02         -3.42         3.42 o
   6   4   1         75.77         69.86         3.73 o
   7   4   1          0.08          2.11         3.10 o
  -6   5   1        107.24         88.77         6.79 o
  -5   5   1        144.72        146.42         4.66 o
  -4   5   1          0.91          5.00         3.19 o
  -3   5   1         41.76         40.97         3.62 o
  -2   5   1       1170.88       1196.94         9.11 o
  -1   5   1          3.52          9.60         3.99 o
   0   5   1         24.86         36.37         6.95 o
   2   5   1         34.57         33.99         6.17 o
   3   5   1          2.91          9.67         5.53 o
   4   5   1          3.72          7.63         5.76 o
   5   5   1          3.41          4.19         3.46 o
   6   5   1         60.60         61.46         3.42 o
   7   5   1          8.68          5.90         2.89 o
  -6   6   1          3.67          5.28         2.24 o
  -5   6   1          7.46          9.23         2.78 o
  -4   6   1         59.72         64.86         3.17 o
  -3   6   1         13.05         18.82         5.46 o
  -2   6   1         60.55         62.84         3.23 o
  -1   6   1        992.89       1038.82        14.38 o
   0   6   1         36.16         34.43         6.04 o
   2   6   1        340.89        337.60         6.85 o
   3   6   1         13.65          9.36         5.67 o
   4   6   1          0.83          4.28         5.12 o
   5   6   1         83.61         86.84         3.74 o
   6   6   1         15.54         14.12         3.72 o
  -6   7   1         21.96         13.10         3.99 o
  -5   7   1        143.46        127.26         3.36 o
  -4   7   1         26.28         25.75         3.35 o
  -3   7   1        108.13        118.07         3.95 o
  -2   7   1        447.33        470.33         6.40 o
  -1   7   1        277.77        285.60         5.23 o
   0   7   1         20.20         18.82         6.03 o
   2   7   1        126.68        118.92         6.03 o
   3   7   1         11.26          9.37         5.35 o
   4   7   1        219.40        164.06         6.33 o
   5   7   1          0.63         14.45         4.33 o
   6   7   1          6.70          9.65         2.35 o
  -5   8   1          0.27          3.46         2.92 o
  -4   8   1         34.44         31.04         3.29 o
  -3   8   1          6.86          4.04         2.70 o
  -2   8   1          0.43          2.66         3.12 o
  -1   8   1        867.16        952.22        40.39 o
   0   8   1         81.84         82.14         5.76 o
   1   8   1         10.56         12.38         5.56 o
   2   8   1          0.00         -3.84         4.80 o
   3   8   1          4.23          5.29         4.85 o
   4   8   1          1.65          8.16         4.40 o
   5   8   1         18.65          9.76         4.55 o
  -4   9   1         17.23         17.21         5.75 o
  -3   9   1         31.22         19.72         4.63 o
  -2   9   1          7.38          4.54         3.74 o
  -1   9   1          1.55          7.66         3.73 o
   0   9   1        309.38        336.05         8.10 o
   1   9   1          0.00         10.97         5.06 o
   2   9   1          0.27         -3.94         4.44 o
   3   9   1         53.64         50.51         4.75 o
   4   9   1         12.19         15.63         4.59 o
   5   9   1          0.41          2.08         2.95 o
  -3  10   1          1.70         -2.66         4.18 o
  -2  10   1          0.37          0.30         3.63 o
  -1  10   1        132.51        132.40        14.87 o
   0  10   1          4.73          2.77         3.25 o
   1  10   1          8.13         16.17         3.12 o
   2  10   1         23.31         16.48         3.35 o
   3  10   1          8.44         16.47         4.32 o
   4  10   1          6.39          3.16         4.25 o
  -2  11   1          1.78          6.17         2.66 o
  -1  11   1          0.41         -0.43         3.43 o
   0  11   1          0.15         -0.89         3.09 o
   1  11   1          0.04          1.16         3.51 o
   2  11   1          0.13          4.86         4.54 o
  -2 -11   2          0.94          3.84         7.49 o
  -1 -11   2          2.81          3.14         2.87 o
   0 -11   2          0.05          0.75         3.48 o
   1 -11   2          0.63         -1.99         3.51 o
   2 -11   2          4.42         10.75         4.07 o
  -4 -10   2          6.35          0.91         4.26 o
  -3 -10   2         21.13         15.76         4.38 o
  -2 -10   2         16.84         29.83         4.58 o
  -1 -10   2         27.67         22.27         3.14 o
   0 -10   2          3.68          6.64         3.58 o
   1 -10   2         37.55         36.35         7.65 o
   2 -10   2         25.78         23.93         4.67 o
   3 -10   2          0.00         -1.18         4.24 o
  -5  -9   2         13.90          3.14         4.39 o
  -4  -9   2         17.66         19.61         4.44 o
  -3  -9   2         19.32         23.76         4.54 o
  -2  -9   2         27.45         21.23         4.57 o
  -1  -9   2          0.03          3.64         2.82 o
   0  -9   2         38.24         41.73         5.06 o
   1  -9   2          4.49          6.32         3.90 o
   2  -9   2         43.12         46.07         5.30 o
   3  -9   2          9.37         12.88         4.58 o
   4  -9   2          0.79         -3.09         3.09 o
  -5  -8   2          1.40          0.93         4.26 o
  -4  -8   2         24.45         14.07         4.60 o
  -3  -8   2          0.03          3.94         4.80 o
  -2  -8   2        169.87        189.47         5.54 o
  -1  -8   2        128.16        112.23        13.70 o
   0  -8   2          0.10         -3.35         5.04 o
   1  -8   2        230.16        257.10         5.41 o
   2  -8   2         50.98         52.55         5.15 o
   3  -8   2         20.53         25.88         3.52 o
   4  -8   2         64.59         53.76         3.49 o
   5  -8   2         13.85         13.34         3.01 o
  -6  -7   2          8.42         14.03         3.85 o
  -5  -7   2         26.61         17.95         4.80 o
  -4  -7   2         19.22         29.14         4.92 o
  -3  -7   2        310.48        270.12         6.35 o
  -2  -7   2         96.11         73.59         5.55 o
  -1  -7   2         14.16         18.09         5.34 o
   0  -7   2        196.01        204.99         6.37 o
   1  -7   2        158.37        181.05         5.20 o
   2  -7   2        219.15        225.87         5.96 o
   3  -7   2         55.98         50.21         7.79 o
   4  -7   2          5.43         10.24         6.91 o
   5  -7   2          5.40          5.27         3.18 o
   6  -7   2          9.49          6.27         2.80 o
  -6  -6   2          5.77          9.10         3.05 o
  -5  -6   2          5.87          9.69         3.22 o
  -4  -6   2          0.21          1.67         3.41 o
  -3  -6   2        125.55        110.89         6.18 o
  -2  -6   2        144.20        128.77         5.87 o
  -1  -6   2         57.83         50.18         5.35 o
   0  -6   2         20.13         30.30         5.78 o
   1  -6   2        516.06        532.06         6.68 o
   2  -6   2          0.13          6.59         3.93 o
   3  -6   2        387.22        381.93         4.83 o
   4  -6   2        101.98        116.15         6.01 o
   5  -6   2          9.74          9.69         3.06 o
   6  -6   2         14.98         12.09         2.90 o
  -7  -5   2          2.93          4.42         3.02 o
  -6  -5   2         47.43         45.80         9.30 o
  -5  -5   2          1.39          4.53         3.40 o
  -4  -5   2        509.80        425.51         4.84 o
  -3  -5   2          4.41          5.73         4.20 o
  -2  -5   2          0.04         -0.57         5.49 o
  -1  -5   2        464.62        428.22         7.09 o
   0  -5   2         30.61         28.72         6.54 o
   1  -5   2        180.66        173.07         5.77 o
   2  -5   2        651.00        613.63         5.76 o
   3  -5   2          0.13         -0.13         3.53 o
   4  -5   2          3.42          6.42         3.41 o
   5  -5   2         49.19         45.49         3.26 o
   6  -5   2         12.24         15.15         2.96 o
   7  -5   2         12.95         13.05         2.65 o
  -7  -4   2         82.93         83.42         3.56 o
  -6  -4   2          3.57          1.65         3.31 o
  -5  -4   2        418.47        379.84         4.89 o
  -4  -4   2        217.44        195.58        15.61 o
  -3  -4   2        130.62        139.88         4.35 o
  -2  -4   2        214.90        174.96         4.82 o
  -1  -4   2         61.97         52.38         6.67 o
   0  -4   2          0.64          5.15         7.23 o
   1  -4   2        420.25        397.83         5.35 o
   2  -4   2        361.86        345.42         5.24 o
   3  -4   2         85.52         87.96         3.86 o
   4  -4   2         81.54         88.42         3.77 o
   5  -4   2        142.78        146.67         6.81 o
   6  -4   2         56.74         56.04         3.19 o
   7  -4   2         13.19         14.63         3.62 o
  -7  -3   2         26.93         26.40         3.55 o
  -6  -3   2         94.60        105.21         3.82 o
  -5  -3   2         30.38         40.28         3.93 o
  -4  -3   2          3.14          6.19         3.98 o
  -3  -3   2        327.03        349.69         5.20 o
  -2  -3   2        156.59        166.41         5.99 o
  -1  -3   2        591.89        616.74        10.35 o
   1  -3   2       3261.72       3301.02        11.68 o
   2  -3   2       1052.60       1021.41         6.39 o
   3  -3   2          9.70          7.52         3.64 o
   4  -3   2         37.26         25.11         3.52 o
   5  -3   2        236.15        258.00         6.55 o
   6  -3   2         39.25         38.92         3.14 o
   7  -3   2         53.85         50.91         6.58 o
  -7  -2   2          4.28          2.79         3.13 o
  -6  -2   2        165.98        182.09        15.08 o
  -5  -2   2         46.29         55.43         3.98 o
  -4  -2   2         22.33         21.15         4.06 o
  -3  -2   2       1179.03       1127.88        18.45 o
  -2  -2   2         67.04         89.94         5.86 o
  -1  -2   2          5.46          4.16         7.36 o
   1  -2   2        834.54        861.97        10.42 o
   2  -2   2       1406.40       1399.94         8.54 o
   3  -2   2         51.99         44.93         4.74 o
   4  -2   2         62.54         75.51         4.32 o
   5  -2   2          5.77          5.64         3.60 o
   6  -2   2          2.22          7.01         3.52 o
   7  -2   2          1.82          8.82         2.64 o
  -7  -1   2         16.16         22.19         3.18 o
  -6  -1   2         38.45         37.91         3.60 o
  -5  -1   2         18.11          9.34         3.96 o
  -4  -1   2        562.21        577.00         5.34 o
  -3  -1   2       2255.21       2312.47         9.14 o
  -2  -1   2        318.01        338.86         6.89 o
  -1  -1   2       1685.07       1680.80        28.28 o
   2  -1   2        420.25        401.64         7.57 o
   3  -1   2        203.39        181.53         5.48 o
   4  -1   2        330.21        354.89        13.97 o
   5  -1   2          2.14          0.40         5.47 o
   6  -1   2         30.78         26.30         3.67 o
   7  -1   2         29.88         40.50         4.25 o
  -7   0   2          5.71          2.86         2.54 o
  -6   0   2         21.64         29.04         3.51 o
  -5   0   2         59.25         72.54         4.80 o
  -4   0   2        292.95        306.84         4.74 o
  -3   0   2       1109.71       1123.00        10.70 o
  -2   0   2        357.29        368.89         7.16 o
  -1   0   2        477.79        465.89         8.85 o
   0   0   2         19.07         13.92        11.34 o
   1   0   2       2693.63       2728.46        17.39 o
   2   0   2       2042.22       2001.69        11.09 o
   3   0   2       1216.05       1167.12        25.01 o
   4   0   2        498.40        508.98         8.83 o
   5   0   2        151.08        158.65         4.67 o
   6   0   2        104.94        121.02         9.82 o
   7   0   2         33.51         41.24         3.32 o
  -7   1   2          6.32          3.64         2.53 o
  -6   1   2          2.05          6.19         2.78 o
  -5   1   2        503.47        546.67        12.01 o
  -4   1   2        394.57        442.10         8.57 o
  -3   1   2         51.34         59.14         5.29 o
  -2   1   2        932.31        857.31         6.66 o
  -1   1   2       1578.33       1594.72         9.03 o
   0   1   2        186.01        188.25         7.74 o
   2   1   2       1491.47       1484.10        15.13 o
   3   1   2        374.42        383.98         5.58 o
   4   1   2        142.41        129.88         4.96 o
   5   1   2         13.64         15.49         4.06 o
   6   1   2          0.41         -3.09         3.65 o
   7   1   2          0.18         10.42         3.15 o
  -7   2   2          3.05         -0.93         2.78 o
  -6   2   2        113.10        116.89         3.36 o
  -5   2   2          8.53         10.87         3.35 o
  -4   2   2        269.34        270.72         7.74 o
  -3   2   2        767.70        743.01         8.03 o
  -2   2   2         29.83         43.57         4.72 o
  -1   2   2          0.16          5.53         5.88 o
   0   2   2       1014.58        980.67        20.09 o
   1   2   2       1526.89       1525.07        16.11 o
   2   2   2       1646.51       1599.63         9.33 o
   3   2   2        200.49        200.96         6.19 o
   4   2   2        636.36        610.97        21.05 o
   5   2   2        318.29        325.67         6.45 o
   6   2   2         60.80         60.47         3.91 o
   7   2   2          0.42          5.17         4.26 o
  -7   3   2          1.21         -0.98         2.65 o
  -6   3   2         60.74         58.23         2.96 o
  -5   3   2         65.23         57.65         3.50 o
  -4   3   2        101.17         98.47         5.05 o
  -3   3   2        115.22        122.74         4.14 o
  -2   3   2        140.08        153.15         3.67 o
  -1   3   2        793.70        780.65         5.30 o
   0   3   2        512.66        569.06        11.12 o
   1   3   2        342.55        342.20         9.95 o
   2   3   2        752.81        810.45         8.54 o
   3   3   2          5.04         13.76         4.46 o
   4   3   2        122.53        114.45         4.42 o
   5   3   2         10.98         14.08         3.82 o
   6   3   2          0.24          2.99         3.61 o
   7   3   2          5.09         13.39         3.17 o
  -7   4   2         73.22         56.87         2.97 o
  -6   4   2        103.40        106.61         3.18 o
  -5   4   2         37.95         41.60         3.40 o
  -4   4   2        372.72        377.53         6.33 o
  -3   4   2        248.32        284.82         4.08 o
  -2   4   2        136.36        124.72         3.63 o
  -1   4   2        360.99        349.88         4.33 o
   0   4   2         51.16         37.54         7.71 o
   2   4   2        975.66        915.90         9.39 o
   3   4   2        281.65        261.63         4.78 o
   4   4   2          1.69          3.45         3.99 o
   5   4   2          0.09         -1.80         4.79 o
   6   4   2        179.77        205.38         4.11 o
   7   4   2         30.45         32.91         3.28 o
  -6   5   2         20.11         14.32         2.92 o
  -5   5   2          8.48         10.21         3.02 o
  -4   5   2        196.31        190.70         3.72 o
  -3   5   2         87.57         75.17         3.68 o
  -2   5   2        149.19        161.33         4.02 o
  -1   5   2       1542.29       1578.87        11.95 o
   0   5   2          0.39          0.31         4.90 o
   2   5   2        111.12         94.58         4.74 o
   3   5   2        371.12        352.07         7.01 o
   4   5   2          3.94          0.97         3.86 o
   5   5   2         80.08         72.84         3.89 o
   6   5   2         25.98         27.32         3.24 o
   7   5   2          2.11          8.07         2.88 o
  -6   6   2        106.50         85.98         4.38 o
  -5   6   2         50.50         42.27         2.97 o
  -4   6   2        192.93        172.64         5.18 o
  -3   6   2         86.72         91.97         3.17 o
  -2   6   2         77.40         84.26         3.69 o
  -1   6   2       1157.93       1168.24        27.88 o
   0   6   2        180.06        179.47         6.39 o
   2   6   2        526.13        555.44         7.59 o
   3   6   2        195.73        156.18         5.06 o
   4   6   2          2.22         -0.59         5.15 o
   5   6   2         34.48         24.19         4.03 o
   6   6   2          9.30          9.19         3.12 o
  -6   7   2         12.62          6.44         3.53 o
  -5   7   2          5.96          6.91         2.82 o
  -4   7   2         31.25         33.26         3.12 o
  -3   7   2          5.49          5.89         3.20 o
  -2   7   2        243.80        249.76         4.17 o
  -1   7   2         90.34         97.34         4.80 o
   0   7   2        215.15        237.00         4.87 o
   2   7   2         70.94         60.45         5.62 o
   3   7   2         23.73         23.47         5.27 o
   4   7   2         75.77         75.37         5.25 o
   5   7   2          8.44          9.89         4.55 o
   6   7   2          0.63          1.85         2.91 o
  -5   8   2         21.34         16.40         3.00 o
  -4   8   2         45.29         43.57         5.75 o
  -3   8   2          9.57          9.57         3.01 o
  -2   8   2        121.72        128.45         6.70 o
  -1   8   2          7.18         12.66         4.19 o
   0   8   2         10.44          5.44         5.00 o
   1   8   2         99.82        102.39         5.97 o
   2   8   2         53.26         44.82         5.18 o
   3   8   2         79.14         55.41         5.40 o
   4   8   2         39.31         36.60         4.91 o
   5   8   2          0.06          5.19         4.42 o
   6   8   2         29.11          7.53         4.47 o
  -4   9   2          1.59          3.44         4.52 o
  -3   9   2          8.57          7.07         2.84 o
  -2   9   2         24.06         23.76         4.58 o
  -1   9   2         20.76         27.81         3.86 o
   0   9   2        423.19        471.80        32.08 o
   1   9   2          3.26          1.76         3.61 o
   2   9   2         46.84         36.00         4.82 o
   3   9   2          1.15          0.41         4.34 o
   4   9   2         30.14         22.38         4.47 o
   5   9   2          1.22          3.14         4.09 o
  -3  10   2          4.25          9.40         4.23 o
  -2  10   2         41.20         40.78        11.87 o
  -1  10   2          1.42          6.82         3.56 o
   0  10   2         29.40         31.41         3.46 o
   1  10   2          5.34         11.11         2.64 o
   2  10   2         81.91         78.71        13.64 o
   3  10   2          1.49          7.95         2.93 o
   4  10   2          0.48          5.05         4.17 o
  -2  11   2         13.69         12.55         3.50 o
  -1  11   2          2.04          0.73         5.41 o
   0  11   2         13.48         12.53         3.44 o
   1  11   2         39.29         34.30         6.62 o
   2  11   2          0.28          0.87         2.91 o
   3  11   2          0.00         -4.11         4.11 o
  -2 -11   3          4.93          0.64         4.83 o
  -1 -11   3          3.78          5.81         2.91 o
   0 -11   3          9.89          9.36         3.35 o
   1 -11   3          0.43          6.45         3.61 o
   2 -11   3         16.05          9.04         4.29 o
  -3 -10   3          0.01         -0.75         4.13 o
  -2 -10   3          8.98         12.12         4.35 o
  -1 -10   3          8.62          7.28         3.13 o
   0 -10   3          1.99          7.11         4.55 o
   1 -10   3         43.56         50.39         4.24 o
   2 -10   3          7.56         10.35         3.29 o
   3 -10   3         24.26         15.03         4.48 o
  -4  -9   3         16.50         26.15         4.31 o
  -3  -9   3         13.42         21.69         4.35 o
  -2  -9   3         20.46         14.22         4.59 o
  -1  -9   3          0.34          0.29         5.70 o
   0  -9   3         37.23         46.75         5.41 o
   1  -9   3          0.01          7.57         3.94 o
   2  -9   3        370.70        441.51         6.72 o
   3  -9   3         31.15         23.30         4.75 o
   4  -9   3         18.12         14.52         4.31 o
  -5  -8   3         10.41         13.54         4.33 o
  -4  -8   3         12.90         10.29         4.35 o
  -3  -8   3         28.11         33.66         4.82 o
  -2  -8   3         44.56         65.96         5.07 o
  -1  -8   3         94.89         99.48        15.45 o
   0  -8   3          3.10          4.65         5.57 o
   1  -8   3         40.52         42.99         4.70 o
   2  -8   3         19.93         14.23         4.99 o
   3  -8   3        195.04        206.63         4.20 o
   4  -8   3          0.15          4.51         3.28 o
   5  -8   3         19.42         13.48         3.06 o
  -6  -7   3          0.18          2.20         2.89 o
  -5  -7   3         15.67         13.51         4.57 o
  -4  -7   3          3.91         -0.75         4.75 o
  -3  -7   3         58.81         59.02         5.41 o
  -2  -7   3          0.35          1.49         4.99 o
  -1  -7   3         15.58         14.40         5.40 o
   0  -7   3        358.76        376.85         6.91 o
   1  -7   3         99.61        104.10         4.97 o
   2  -7   3        269.41        309.89         6.74 o
   3  -7   3        185.90        187.87         4.20 o
   4  -7   3         10.00         14.99         3.46 o
   5  -7   3         27.90         24.29         3.35 o
   6  -7   3         18.75         15.20         5.20 o
  -6  -6   3         18.16         19.99         6.69 o
  -5  -6   3          2.01          2.76         3.18 o
  -4  -6   3         40.23         37.37         3.47 o
  -3  -6   3        156.56        148.70         6.12 o
  -2  -6   3         56.82         46.14         3.97 o
  -1  -6   3          5.84         15.53         5.35 o
   0  -6   3        925.73       1058.51         8.70 o
   1  -6   3        675.01        688.08         8.98 o
   2  -6   3          0.81         -0.19         5.19 o
   3  -6   3        492.17        529.64         5.23 o
   4  -6   3          9.50          3.26         6.91 o
   5  -6   3          3.61          8.75         3.23 o
   6  -6   3         51.09         48.11         2.99 o
  -6  -5   3          0.56         -2.80         3.23 o
  -5  -5   3          3.31          6.85         3.31 o
  -4  -5   3         48.64         51.55         5.84 o
  -3  -5   3         29.22         29.31         3.21 o
  -2  -5   3          5.68          6.05         5.35 o
  -1  -5   3        860.34        842.10         8.60 o
   0  -5   3         44.51         57.49         6.28 o
   1  -5   3         18.04         22.93         5.08 o
   2  -5   3          7.92          9.60         4.35 o
   3  -5   3         37.36         46.28         4.07 o
   4  -5   3        155.99        176.52         4.17 o
   5  -5   3         59.40         60.17         3.59 o
   6  -5   3         10.33          7.43         2.80 o
   7  -5   3          0.42         -1.76         2.62 o
  -7  -4   3          0.79          0.09         7.50 o
  -6  -4   3         15.67         26.46         3.25 o
  -5  -4   3          1.41          4.64         3.46 o
  -4  -4   3         48.12         40.21         4.03 o
  -3  -4   3        193.47        200.33         8.59 o
  -2  -4   3        249.32        249.01         4.80 o
  -1  -4   3        628.77        578.43         8.62 o
   1  -4   3         87.87         73.99         4.78 o
   2  -4   3        174.98        167.11         5.03 o
   3  -4   3        301.61        287.96         4.56 o
   4  -4   3         13.41         20.81         3.62 o
   5  -4   3         30.93         39.37         3.25 o
   6  -4   3          2.43          3.69         3.10 o
   7  -4   3         37.80         34.89         2.87 o
  -7  -3   3          3.18          4.61         3.06 o
  -6  -3   3         35.66         34.46         3.46 o
  -5  -3   3        137.60        129.88        11.97 o
  -4  -3   3        124.62        127.18        14.30 o
  -3  -3   3        186.55        179.36        10.33 o
  -2  -3   3        330.59        335.56         5.42 o
  -1  -3   3         34.34         40.77         7.92 o
   1  -3   3        571.08        566.69         7.12 o
   2  -3   3         16.71         13.79         4.76 o
   3  -3   3        255.61        235.84         4.40 o
   4  -3   3         29.83         35.55         3.46 o
   5  -3   3         93.78         99.32         4.57 o
   6  -3   3          0.12          6.25         3.04 o
   7  -3   3          7.71          5.78         2.45 o
  -7  -2   3         26.78         26.37         3.84 o
  -6  -2   3         16.91         19.11         2.78 o
  -5  -2   3         88.13         94.37         6.39 o
  -4  -2   3        448.11        416.16        23.63 o
  -3  -2   3         99.95        106.16         3.94 o
  -2  -2   3        487.47        513.45         6.42 o
  -1  -2   3         15.27          9.17         7.10 o
   1  -2   3        134.19        132.38         8.19 o
   2  -2   3        752.01        727.56         7.16 o
   3  -2   3        334.66        305.16         5.22 o
   4  -2   3         11.26         17.25         4.35 o
   5  -2   3        156.67        165.12         4.55 o
   6  -2   3         82.25         87.29        10.48 o
   7  -2   3         15.61         14.99         3.30 o
  -7  -1   3          5.49          9.28         2.18 o
  -6  -1   3          1.00          4.84         3.43 o
  -5  -1   3         41.42         39.25         4.08 o
  -4  -1   3        887.09        911.16        63.40 o
  -3  -1   3          0.27          4.70         4.71 o
  -2  -1   3        260.77        235.42         6.32 o
  -1  -1   3       5396.26       5670.56        18.93 o
   0  -1   3       1963.72       1909.34        15.85 o
   2  -1   3       1330.88       1217.44        11.34 o
   3  -1   3        583.74        610.42         6.38 o
   4  -1   3         42.05         42.54         6.70 o
   5  -1   3        600.12        599.77         5.53 o
   6  -1   3         27.68         30.65         3.65 o
   7  -1   3          5.43          3.87         8.55 o
  -7   0   3         10.15         14.40         2.54 o
  -6   0   3          0.01         -1.30         2.67 o
  -5   0   3          4.76         11.37         3.83 o
  -4   0   3        248.33        252.38         4.74 o
  -3   0   3         22.14         14.66         4.93 o
  -2   0   3        868.37        812.32         6.24 o
   0   0   3        109.86        118.41        10.50 o
   1   0   3        446.76        417.47        12.04 o
   3   0   3        455.62        416.13         6.56 o
   4   0   3        220.53        237.95        12.37 o
   5   0   3        259.37        285.22        37.40 o
   6   0   3          0.35          7.99         3.35 o
   7   0   3          6.50          2.05         3.07 o
  -7   1   3         24.86         26.65         2.66 o
  -6   1   3          4.72          6.38         2.70 o
  -5   1   3         68.80         64.76         4.97 o
  -4   1   3        619.15        662.22        12.48 o
  -3   1   3         53.47         59.33         4.00 o
  -2   1   3        316.20        294.78         5.54 o
  -1   1   3          6.76          8.83         6.13 o
   0   1   3          5.97          6.29         6.85 o
   1   1   3       2689.12       2751.35        16.28 o
   2   1   3        153.94        158.12         7.22 o
   3   1   3         87.58         96.17         5.57 o
   4   1   3        141.58        135.52         9.75 o
   5   1   3        226.27        239.85        51.42 o
   6   1   3         32.42         35.73         3.65 o
   7   1   3         37.98         51.90         3.37 o
  -7   2   3          1.61          2.83         2.61 o
  -6   2   3        111.68        108.41         6.66 o
  -5   2   3         22.38         24.85         3.19 o
  -4   2   3          7.26          9.15         3.47 o
  -3   2   3       1155.90       1121.67        13.89 o
  -2   2   3       1185.46       1143.98         9.58 o
  -1   2   3        708.73        600.76         6.28 o
   1   2   3       1699.69       1703.02        16.58 o
   2   2   3       1569.69       1589.57         9.39 o
   3   2   3          9.70          7.89         4.61 o
   4   2   3         41.24         42.57         4.06 o
   5   2   3         11.58          5.61         4.09 o
   6   2   3         57.30         69.30         3.73 o
   7   2   3         64.62         85.86         3.57 o
  -7   3   3         21.02         24.69         3.53 o
  -6   3   3         31.82         38.65         2.81 o
  -5   3   3        186.85        202.15         4.62 o
  -4   3   3        372.98        349.70         6.43 o
  -3   3   3        263.40        242.54         5.54 o
  -2   3   3        820.10        861.07         4.86 o
  -1   3   3         92.18         82.84         4.41 o
   0   3   3        924.22        866.67        24.80 o
   1   3   3       1573.02       1427.61        12.51 o
   2   3   3         88.20         86.96         5.22 o
   3   3   3        105.06        113.04         5.66 o
   4   3   3        445.26        421.00        16.46 o
   5   3   3          4.72          2.23         3.92 o
   6   3   3          5.66          2.78         3.08 o
   7   3   3         87.38         95.12         9.93 o
  -7   4   3         11.61         11.18         2.27 o
  -6   4   3         19.65         17.43         2.40 o
  -5   4   3        110.11        109.41         4.48 o
  -4   4   3        121.06        124.22         3.37 o
  -3   4   3         54.61         48.91         3.38 o
  -2   4   3          8.86         17.97         3.45 o
  -1   4   3        647.03        599.37         4.66 o
   0   4   3        857.08        841.71        16.14 o
   2   4   3        649.41        655.24         8.37 o
   3   4   3        194.00        189.38         6.86 o
   4   4   3        226.59        232.82        10.28 o
   5   4   3         13.48         12.57         3.47 o
   6   4   3         12.60         14.03         3.41 o
   7   4   3         14.78         14.83         3.26 o
  -6   5   3          7.53          7.05         2.78 o
  -5   5   3        279.95        257.10         3.68 o
  -4   5   3          0.07          4.01         4.69 o
  -3   5   3          2.86          8.33         3.30 o
  -2   5   3        642.21        619.21         5.96 o
  -1   5   3         94.67         81.73         3.87 o
   0   5   3        970.71        909.62        36.75 o
   2   5   3         69.40         74.29         5.89 o
   3   5   3        184.59        187.02         4.81 o
   4   5   3        280.96        243.60         5.99 o
   5   5   3          0.90         -1.02         7.85 o
   6   5   3          8.21         10.10         3.30 o
   7   5   3          0.08          2.96         2.96 o
  -6   6   3         37.05         30.16         2.82 o
  -5   6   3         57.02         52.55         3.81 o
  -4   6   3         30.41         24.89         4.24 o
  -3   6   3         31.09         34.27         3.12 o
  -2   6   3         66.98         72.77         3.69 o
  -1   6   3        123.31        119.36         8.10 o
   0   6   3         96.36         96.15         4.79 o
   2   6   3        763.04        761.54         8.18 o
   3   6   3         15.72         27.15         5.47 o
   4   6   3         98.36         78.79         5.87 o
   5   6   3         26.89         29.29         3.49 o
   6   6   3          0.55          1.70         3.08 o
  -6   7   3         11.52          3.11         2.22 o
  -5   7   3         17.12          8.53         2.80 o
  -4   7   3         20.18         20.36         3.77 o
  -3   7   3        213.37        223.58         3.31 o
  -2   7   3        489.45        491.98         9.77 o
  -1   7   3         10.81         15.48         4.67 o
   0   7   3       2194.41       2287.12        42.52 o
   1   7   3        265.25        283.30         6.75 o
   2   7   3         21.14         25.30         5.63 o
   3   7   3        149.75        128.54         4.51 o
   4   7   3        113.32         81.93         5.67 o
   5   7   3         28.35         31.43         4.73 o
   6   7   3         21.83         28.03         4.49 o
  -5   8   3          0.02          1.63         4.17 o
  -4   8   3         93.15         85.03         4.26 o
  -3   8   3          9.70         11.40         2.88 o
  -2   8   3          2.63          7.10         3.97 o
  -1   8   3        178.01        197.57        11.18 o
   0   8   3         18.25         22.68         4.15 o
   1   8   3        372.67        412.94         6.96 o
   2   8   3          6.97          8.47         4.80 o
   3   8   3         16.35         23.36         4.93 o
   4   8   3          8.67         -3.84         4.55 o
   5   8   3          0.03          6.30         4.43 o
   6   8   3          0.95         10.48         4.22 o
  -4   9   3          0.00          1.86         5.95 o
  -3   9   3          3.16          7.31         2.48 o
  -2   9   3          7.68         11.44         3.59 o
  -1   9   3         10.90         15.03         3.88 o
   0   9   3        191.30        212.22         7.46 o
   1   9   3          0.15         -0.17         5.11 o
   2   9   3         50.81         52.37         4.96 o
   3   9   3         41.40         37.05         4.66 o
   4   9   3          0.07          0.86         4.31 o
   5   9   3          0.25          7.70         4.02 o
  -3  10   3          4.84          6.93         2.60 o
  -2  10   3          9.03          8.98         3.49 o
  -1  10   3         50.20         53.74         3.78 o
   0  10   3          1.79          1.05         2.64 o
   1  10   3         20.24         12.82         4.58 o
   2  10   3          3.60          5.23         2.54 o
   3  10   3          9.33          1.11         4.29 o
   4  10   3          2.14          4.65         4.04 o
  -2  11   3          0.22          1.89         2.63 o
  -1  11   3          0.09          4.00         2.98 o
   0  11   3          0.51          0.87         3.37 o
   1  11   3         16.23         20.32         2.76 o
   2  11   3         29.74         26.53         2.94 o
   3  11   3          0.05         -1.57         4.06 o
  -1 -11   4          2.08          7.54         2.88 o
   0 -11   4          4.97          4.52         3.43 o
   1 -11   4         10.52         12.89         3.57 o
  -3 -10   4          6.29          7.30         4.19 o
  -2 -10   4         58.46         65.06         4.59 o
  -1 -10   4          2.95          7.09         4.37 o
   0 -10   4          4.38          7.23         4.60 o
   1 -10   4          2.83          8.98         4.01 o
   2 -10   4         10.39         15.35         4.71 o
   3 -10   4          1.97         -0.94         4.30 o
  -4  -9   4         21.11         24.45         4.33 o
  -3  -9   4         45.83         44.70         4.70 o
  -2  -9   4         30.68         42.05         4.91 o
  -1  -9   4         14.02         22.04         3.53 o
   0  -9   4          3.06          3.41         4.72 o
   1  -9   4          0.00         -1.11         4.26 o
   2  -9   4        229.67        255.83         6.00 o
   3  -9   4          6.22          3.55         4.71 o
   4  -9   4          0.65          2.63         4.78 o
  -5  -8   4          5.19          5.58         3.97 o
  -4  -8   4          3.69          0.68         4.27 o
  -3  -8   4          0.00          7.34         4.62 o
  -2  -8   4        128.09        110.02         5.53 o
  -1  -8   4          5.23          3.09         5.09 o
   0  -8   4          1.52          1.12         5.58 o
   1  -8   4         72.03         88.25         4.91 o
   2  -8   4         26.99         22.70         5.07 o
   3  -8   4        102.73        101.30         5.27 o
   4  -8   4         56.40         57.32         3.58 o
   5  -8   4          3.16          1.59         2.50 o
  -6  -7   4          0.00          5.12         2.81 o
  -5  -7   4          0.67         -3.22         4.46 o
  -4  -7   4         46.87         44.51         5.12 o
  -3  -7   4          7.91          9.60         3.70 o
  -2  -7   4         19.72         26.89         5.39 o
  -1  -7   4        216.20        232.50         6.30 o
   0  -7   4          2.06          7.72         5.87 o
   1  -7   4          3.93          6.76         4.85 o
   2  -7   4        518.51        569.07         7.35 o
   3  -7   4         26.91         40.06         3.66 o
   4  -7   4         21.79         25.84         3.71 o
   5  -7   4         36.73         39.65         3.47 o
   6  -7   4          9.68         12.20         3.04 o
  -6  -6   4          0.85          3.03         2.95 o
  -5  -6   4         34.53         38.59         5.11 o
  -4  -6   4          2.07          6.48         3.38 o
  -3  -6   4          0.80          9.05         5.12 o
  -2  -6   4         94.51        105.01         5.86 o
  -1  -6   4          0.12         -3.82         5.32 o
   0  -6   4         11.58          9.38         5.67 o
   1  -6   4          0.09          3.37         5.94 o
   2  -6   4          7.05         10.11         4.99 o
   3  -6   4          5.99          8.15         4.16 o
   4  -6   4         88.03         86.04         3.83 o
   5  -6   4         12.74         17.10         3.79 o
   6  -6   4          1.83          1.86         2.91 o
  -6  -5   4         17.40         22.15         9.53 o
  -5  -5   4          4.07          6.67         3.24 o
  -4  -5   4        164.52        140.93         3.53 o
  -3  -5   4         20.50         26.36         4.07 o
  -2  -5   4         32.95         27.82         5.63 o
  -1  -5   4          5.39          2.88         5.76 o
   0  -5   4          4.13          9.90         6.46 o
   1  -5   4        893.34       1001.25         9.40 o
   2  -5   4        653.18        665.13         5.67 o
   3  -5   4          0.09         -4.02         4.02 o
   4  -5   4        656.78        652.42        14.68 o
   5  -5   4         16.20         22.56         2.65 o
   6  -5   4          2.80          5.80         2.95 o
  -7  -4   4         32.26         26.11         3.32 o
  -6  -4   4        104.11        105.42         3.71 o
  -5  -4   4         72.82         65.51         3.75 o
  -4  -4   4          0.47         10.78         3.77 o
  -3  -4   4        711.95        730.48        12.03 o
  -2  -4   4         55.76         47.74         5.37 o
  -1  -4   4         52.64         67.15         6.51 o
   1  -4   4        449.68        456.64         7.35 o
   2  -4   4          0.63          3.67         4.64 o
   3  -4   4         91.37         94.03         4.30 o
   4  -4   4         87.14         92.40         3.79 o
   5  -4   4         16.99         18.37         5.52 o
   6  -4   4          0.37          0.65         3.44 o
   7  -4   4          3.58         -2.56         3.33 o
  -7  -3   4          8.79         20.58         2.95 o
  -6  -3   4         87.83         98.12         5.72 o
  -5  -3   4          4.29          1.68         3.48 o
  -4  -3   4         21.18         21.89         4.04 o
  -3  -3   4        168.86        160.26         4.59 o
  -2  -3   4         69.33         74.54         4.87 o
  -1  -3   4        898.91        879.51        10.09 o
   1  -3   4        845.45        754.67         7.25 o
   2  -3   4         59.07         53.61         5.19 o
   3  -3   4        105.38        100.95         4.99 o
   4  -3   4        204.71        208.54         4.50 o
   5  -3   4         11.21          9.00         4.06 o
   6  -3   4         29.40         29.26         4.16 o
   7  -3   4         52.33         47.86         5.73 o
  -7  -2   4          0.17          2.58         2.47 o
  -6  -2   4         17.53         22.58         4.34 o
  -5  -2   4          0.34          1.44         3.76 o
  -4  -2   4          0.04          2.44         6.45 o
  -3  -2   4        689.36        704.89        25.48 o
  -2  -2   4         14.25         19.29         5.08 o
  -1  -2   4        643.79        605.89        17.70 o
   0  -2   4        739.24        640.59        12.68 o
   1  -2   4       3401.23       3377.29        30.12 o
   2  -2   4        530.14        538.64         6.82 o
   3  -2   4        207.20        200.81         5.49 o
   4  -2   4         75.69         70.86         6.26 o
   5  -2   4         65.09         63.00         4.26 o
   6  -2   4         20.67         27.88         4.09 o
   7  -2   4         17.71         20.87         3.26 o
  -7  -1   4          0.89         -0.86         3.95 o
  -6  -1   4          3.37          2.82         2.76 o
  -5  -1   4         73.65         72.51         6.59 o
  -4  -1   4         67.40         72.72         4.17 o
  -3  -1   4        112.11        108.50         4.66 o
  -2  -1   4        856.00        941.18        30.79 o
  -1  -1   4       2548.98       2399.32        38.66 o
   0  -1   4       2051.08       2049.62        12.10 o
   2  -1   4          0.03          0.96         7.19 o
   3  -1   4         32.44         31.34         5.68 o
   4  -1   4        314.25        313.87         5.05 o
   5  -1   4         45.44         59.02         6.85 o
   6  -1   4          2.71          4.19         3.41 o
   7  -1   4         22.38         17.33         3.38 o
  -7   0   4          8.30          7.85         5.27 o
  -6   0   4          4.67          4.57         2.66 o
  -5   0   4        473.85        499.00         4.30 o
  -4   0   4        235.63        248.56         3.75 o
  -3   0   4         38.53         52.90         3.72 o
  -2   0   4       1790.24       1750.87        33.64 o
   0   0   4        584.82        569.41         9.22 o
   1   0   4       2324.13       2221.41        18.60 o
   3   0   4        148.29        157.21         5.55 o
   4   0   4         20.61         18.46         4.40 o
   5   0   4        146.63        145.08         5.76 o
   6   0   4         95.56        112.95        11.92 o
   7   0   4          2.95          5.35         3.23 o
  -7   1   4          2.22          5.90         2.88 o
  -6   1   4          6.26          3.49         2.32 o
  -5   1   4         66.23         66.65         2.96 o
  -4   1   4         38.67         38.57         3.04 o
  -3   1   4         32.62         37.48         3.77 o
  -2   1   4       1451.32       1280.48         6.68 o
  -1   1   4       3249.22       3211.72        10.01 o
   0   1   4         22.10         19.52         7.10 o
   2   1   4        257.94        260.58         8.87 o
   3   1   4        232.88        265.06         5.66 o
   4   1   4        555.18        543.74         6.44 o
   5   1   4          5.35         12.81         4.03 o
   6   1   4          7.74          4.85         4.34 o
   7   1   4         12.52          8.74         3.27 o
  -7   2   4          3.32          6.94         2.47 o
  -6   2   4          2.27          2.76         2.70 o
  -5   2   4         64.77         62.86         2.99 o
  -4   2   4        250.12        240.82         8.53 o
  -3   2   4        597.58        589.59         4.61 o
  -2   2   4        430.21        397.35         5.45 o
  -1   2   4        137.00        112.29         5.15 o
   0   2   4         86.43        101.52         5.92 o
   1   2   4        122.04         96.53        11.08 o
   2   2   4         45.78         53.16         5.90 o
   3   2   4        187.24        176.80         5.06 o
   4   2   4          0.67          9.27         5.30 o
   5   2   4         18.01         22.53         4.00 o
   6   2   4         13.59         15.06         4.43 o
   7   2   4          0.98         -0.61         3.16 o
  -7   3   4         19.78         19.95         3.28 o
  -6   3   4         25.52         24.53         2.74 o
  -5   3   4          3.80          2.11         3.02 o
  -4   3   4        256.12        243.81         5.98 o
  -3   3   4       1406.23       1435.94         5.82 o
  -2   3   4        337.65        330.57         3.93 o
  -1   3   4        759.80        718.91         5.16 o
   0   3   4          7.86         -1.67         6.30 o
   2   3   4        324.55        273.64         6.81 o
   3   3   4       2266.91       2359.53       108.95 o
   4   3   4         17.40         11.41         4.03 o
   5   3   4         34.72         31.64         4.08 o
   6   3   4         71.68         72.83         3.86 o
   7   3   4         15.74         19.55         7.68 o
  -7   4   4         11.94         14.76         2.73 o
  -6   4   4         27.50         27.87         2.93 o
  -5   4   4         24.31         27.73         3.05 o
  -4   4   4        314.35        290.20         6.36 o
  -3   4   4        295.88        310.43         4.41 o
  -2   4   4         39.79         36.39         3.19 o
  -1   4   4       4165.04       4299.18         8.18 o
   0   4   4        110.95        107.27         5.68 o
   2   4   4        731.95        777.38         8.80 o
   3   4   4         65.03         67.65         4.49 o
   4   4   4        554.00        559.64        18.24 o
   5   4   4          0.03          6.56         3.68 o
   6   4   4          1.08          3.83         4.50 o
   7   4   4          0.60          4.90         5.61 o
  -6   5   4         33.55         28.43         2.89 o
  -5   5   4         15.16         14.45         2.52 o
  -4   5   4          5.07          8.10         3.05 o
  -3   5   4        105.69        111.31         2.92 o
  -2   5   4        208.44        205.00         3.67 o
  -1   5   4         21.96         23.06         4.42 o
   0   5   4          5.82          8.33         4.48 o
   2   5   4         73.66         89.27         6.62 o
   3   5   4         39.09         55.40         5.76 o
   4   5   4        340.73        323.70         5.03 o
   5   5   4          0.09          7.71         3.48 o
   6   5   4         56.48         59.01         3.58 o
   7   5   4         14.41         22.47         5.29 o
  -6   6   4          0.00          2.50         2.61 o
  -5   6   4         24.95         24.66         2.70 o
  -4   6   4         48.47         52.62         3.01 o
  -3   6   4        418.03        415.78         3.73 o
  -2   6   4        321.73        309.90         5.34 o
  -1   6   4         77.56         77.06         4.14 o
   0   6   4       1218.44       1275.39        26.34 o
   2   6   4        463.23        494.45         7.00 o
   3   6   4        595.07        567.43         6.85 o
   4   6   4         18.21         18.67         5.28 o
   5   6   4         53.85         44.04         3.72 o
   6   6   4         27.47         26.97         3.32 o
  -5   7   4         45.41         37.79         2.89 o
  -4   7   4          1.15          0.24         2.43 o
  -3   7   4          7.57          8.29         2.98 o
  -2   7   4          3.63          8.89         3.65 o
  -1   7   4        116.27        125.68         4.85 o
   0   7   4        545.52        587.45        13.27 o
   1   7   4         25.12         28.87         5.80 o
   2   7   4         72.85         68.67         5.55 o
   3   7   4         64.40         61.91         5.89 o
   4   7   4          2.13          6.28         4.77 o
   5   7   4          0.01         -4.41         4.41 o
   6   7   4          0.03          1.29         4.20 o
  -5   8   4          2.22          1.98         2.25 o
  -4   8   4         26.65         23.12         3.28 o
  -3   8   4          3.76          6.78         2.93 o
  -2   8   4          1.61         -0.10         3.94 o
  -1   8   4        238.34        256.94        13.10 o
   0   8   4          0.78          6.78         3.84 o
   1   8   4       1082.83       1217.74         8.77 o
   2   8   4        253.56        231.97         6.17 o
   3   8   4          0.05          0.39         4.53 o
   4   8   4         18.77         20.61         4.63 o
   5   8   4         24.92         27.07         4.64 o
   6   8   4          0.15          1.40         4.40 o
  -4   9   4         21.46         16.56         3.09 o
  -3   9   4         14.87         13.65         2.88 o
  -2   9   4         56.68         60.05         8.72 o
  -1   9   4          0.01          1.97         3.44 o
   0   9   4         59.69         61.38         3.69 o
   1   9   4         29.41         44.43         4.99 o
   2   9   4          8.36          9.37         4.58 o
   3   9   4          1.57          5.91         4.33 o
   4   9   4         19.01         13.93         4.57 o
   5   9   4         25.02          7.24         4.36 o
  -3  10   4          0.53          3.66         3.31 o
  -2  10   4         10.68         15.29         3.50 o
  -1  10   4          2.56          2.83         3.33 o
   0  10   4          0.15          1.46         3.27 o
   1  10   4          3.61          2.74         4.93 o
   2  10   4         56.18         47.98         3.38 o
   3  10   4          3.21          2.51         3.09 o
   4  10   4          0.07          9.22         4.09 o
  -2  11   4         11.29          8.23         3.47 o
  -1  11   4          3.77          2.21         3.39 o
   0  11   4         54.33         49.25         7.74 o
   1  11   4         22.72         21.42         2.34 o
   2  11   4          1.81          0.67         2.91 o
   3  11   4         13.62          2.23         4.28 o
  -1 -11   5         17.62         19.31         3.11 o
   0 -11   5          2.72          3.64         2.63 o
   1 -11   5          0.55         -3.42         4.29 o
  -3 -10   5          4.16          2.48         4.29 o
  -2 -10   5         26.19         30.14         4.49 o
  -1 -10   5          6.19         10.89         3.24 o
   0 -10   5          2.01          7.81         4.55 o
   1 -10   5          1.23          2.14         3.73 o
   2 -10   5          7.90          6.44         4.63 o
   3 -10   5          3.29          6.41         4.34 o
  -4  -9   5          3.91          1.92         4.26 o
  -3  -9   5          0.51         -3.91         4.63 o
  -2  -9   5          1.38          1.25         4.68 o
  -1  -9   5         42.93         37.40         3.87 o
   0  -9   5          4.08          3.31         5.12 o
   1  -9   5          9.64         12.92         3.91 o
   2  -9   5         39.91         51.68         5.10 o
   3  -9   5         94.07         90.55         5.23 o
   4  -9   5          6.76          0.75         4.43 o
  -5  -8   5          4.21          4.98         4.26 o
  -4  -8   5          2.92         10.27         4.63 o
  -3  -8   5         84.91         71.91         5.36 o
  -2  -8   5        138.95        129.56         5.45 o
  -1  -8   5         21.62         19.22         4.79 o
   0  -8   5        137.32        155.68         5.86 o
   1  -8   5         18.90         20.61         4.01 o
   2  -8   5         22.70         32.85         3.65 o
   3  -8   5        187.42        199.65         6.08 o
   4  -8   5         10.65          4.80         3.33 o
   5  -8   5          0.15          3.10         3.32 o
  -5  -7   5          0.00          5.62         4.36 o
  -4  -7   5          0.09         11.40         4.99 o
  -3  -7   5          1.43          5.23         4.71 o
  -2  -7   5          5.68          5.83         3.76 o
  -1  -7   5         79.25         76.07         5.58 o
   0  -7   5         12.30         13.76         5.78 o
   1  -7   5          0.09          6.69         4.98 o
   2  -7   5         65.22         67.39         5.96 o
   3  -7   5          1.61          8.87         3.50 o
   4  -7   5          8.49         15.02         4.54 o
   5  -7   5         51.15         41.35         3.22 o
   6  -7   5          5.13          8.66         3.04 o
  -6  -6   5          0.52          8.24         3.52 o
  -5  -6   5          1.09         -0.14         3.00 o
  -4  -6   5          2.87          2.55         3.34 o
  -3  -6   5        114.85         96.00         6.05 o
  -2  -6   5        228.57        213.21         6.41 o
  -1  -6   5         60.69         68.73         5.44 o
   0  -6   5        226.60        237.79         6.78 o
   1  -6   5       1007.53       1090.84        50.34 o
   2  -6   5        206.21        199.29         6.59 o
   3  -6   5         94.93         91.20         5.20 o
   4  -6   5         94.88        107.80         4.00 o
   5  -6   5          4.49          7.52         3.27 o
   6  -6   5         12.65         15.24         3.57 o
  -6  -5   5         16.10         22.71         3.42 o
  -5  -5   5         51.25         56.30         3.21 o
  -4  -5   5        167.06        158.25        18.31 o
  -3  -5   5        309.05        302.03         4.80 o
  -2  -5   5        150.24        147.68         6.23 o
  -1  -5   5          0.26         -1.49         5.84 o
   0  -5   5        105.57        101.06         6.72 o
   1  -5   5         28.09         25.73         5.55 o
   2  -5   5          1.01          2.84         4.35 o
   3  -5   5          9.05          7.84         4.19 o
   4  -5   5         75.23         78.13         5.33 o
   5  -5   5          8.56         13.84         3.19 o
   6  -5   5          1.15          0.39         2.91 o
  -7  -4   5          2.66          2.79         7.66 o
  -6  -4   5          1.99          8.16         2.65 o
  -5  -4   5        102.17         93.58        11.10 o
  -4  -4   5          0.08          2.22         3.70 o
  -3  -4   5         37.45         46.36         4.05 o
  -2  -4   5        224.99        242.87        10.20 o
  -1  -4   5        232.27        218.14         6.93 o
   1  -4   5       1306.31       1273.03        34.01 o
   2  -4   5         12.05         18.08         4.60 o
   3  -4   5        140.07        126.07         4.69 o
   4  -4   5         24.76         26.95         3.80 o
   5  -4   5        150.85        167.86        10.75 o
   6  -4   5          9.11         12.26         4.31 o
   7  -4   5          2.15          5.78         2.69 o
  -7  -3   5         51.41         56.80         9.34 o
  -6  -3   5          0.10          3.60         3.19 o
  -5  -3   5        111.58        112.93        10.84 o
  -4  -3   5        813.12        781.21         6.38 o
  -3  -3   5        126.21        126.31         5.76 o
  -2  -3   5        207.69        213.88         5.12 o
  -1  -3   5        130.54         89.32         7.05 o
   0  -3   5         77.58         69.99         9.01 o
   1  -3   5         28.89         19.57         6.84 o
   2  -3   5        679.20        675.85         6.89 o
   3  -3   5        143.78        149.08         5.09 o
   4  -3   5          0.74          1.11         4.04 o
   5  -3   5        250.63        246.30         4.81 o
   6  -3   5         10.87          7.59         3.00 o
   7  -3   5          4.15          4.22         2.79 o
  -7  -2   5         21.94         28.11         2.58 o
  -6  -2   5          0.27          5.51         5.00 o
  -5  -2   5          1.59         -3.23         4.09 o
  -4  -2   5        396.00        430.07        33.72 o
  -3  -2   5          6.37         12.13         4.44 o
  -2  -2   5         84.51         85.32         5.27 o
  -1  -2   5        139.00        149.09         5.32 o
   0  -2   5        126.89        163.40        11.06 o
   1  -2   5         26.58         23.08         5.35 o
   2  -2   5        482.99        450.50         6.97 o
   3  -2   5        441.32        428.40         5.87 o
   4  -2   5         11.56         20.78         4.45 o
   5  -2   5          9.75          8.48         4.19 o
   6  -2   5         36.31         40.65         3.57 o
   7  -2   5          1.71          2.41         3.22 o
  -7  -1   5          0.04         10.19         3.55 o
  -6  -1   5          7.72          9.06         2.45 o
  -5  -1   5          2.10         10.22         4.62 o
  -4  -1   5         12.78         20.54         3.22 o
  -3  -1   5         14.63         16.70         3.61 o
  -2  -1   5        628.45        608.03         5.29 o
   0  -1   5          0.36          3.51         7.00 o
   2  -1   5       4491.04       4638.47        20.78 o
   3  -1   5          1.59          3.59         5.59 o
   4  -1   5        336.06        318.22         5.30 o
   5  -1   5        276.16        329.19        50.06 o
   6  -1   5          3.44          2.16         3.36 o
   7  -1   5         37.40         41.24         3.36 o
  -7   0   5          2.26          0.97         2.44 o
  -6   0   5         52.58         56.11         4.46 o
  -5   0   5          0.84          0.87         2.99 o
  -4   0   5         18.54         24.10         2.77 o
  -3   0   5       2983.56       3224.18        25.00 o
  -2   0   5         41.01         44.58         4.40 o
  -1   0   5       2112.46       2178.89         7.96 o
   0   0   5       4235.54       4316.52        16.65 o
   1   0   5         64.16         59.92         8.06 o
   3   0   5        357.81        340.31         5.79 o
   4   0   5        136.24        131.95         4.92 o
   5   0   5         25.48         19.14         4.09 o
   6   0   5         23.32         19.59         3.75 o
   7   0   5          3.65          3.46         3.21 o
  -7   1   5         26.68         29.00         5.11 o
  -6   1   5         33.82         32.88         2.77 o
  -5   1   5          3.93          4.69         3.22 o
  -4   1   5        380.26        385.50        13.79 o
  -3   1   5          5.04          6.74         3.61 o
  -2   1   5       2422.29       2523.66        22.20 o
  -1   1   5       3121.69       3141.32         9.19 o
   0   1   5        275.54        254.25         7.12 o
   1   1   5          0.71          3.91        10.21 o
   2   1   5         50.08         43.11         6.47 o
   3   1   5       2348.79       2565.94        48.01 o
   4   1   5        214.58        216.22        12.33 o
   5   1   5          3.84          3.09         4.02 o
   6   1   5         13.51         17.56         3.62 o
   7   1   5         85.34        103.43        17.62 o
  -7   2   5          0.05          2.32         2.43 o
  -6   2   5         16.10         15.89         3.74 o
  -5   2   5         12.83          6.87         4.71 o
  -4   2   5        101.72        100.39         3.43 o
  -3   2   5        535.83        536.42         5.42 o
  -2   2   5        182.58        167.62         3.94 o
  -1   2   5          4.46          8.51         4.50 o
   0   2   5       1705.02       1546.98        18.06 o
   2   2   5        662.12        651.57         7.82 o
   3   2   5        345.32        367.98         6.03 o
   4   2   5         18.59         21.53         4.53 o
   5   2   5          0.93          1.25         6.57 o
   6   2   5          0.62          3.86         4.38 o
   7   2   5          0.07          6.24         3.26 o
  -7   3   5         25.27         17.70         2.27 o
  -6   3   5         20.91         18.63         2.72 o
  -5   3   5        586.08        580.93         6.86 o
  -4   3   5         11.08         10.77         3.34 o
  -3   3   5        126.03        131.91         3.72 o
  -2   3   5        264.77        240.71         3.74 o
  -1   3   5         22.04         21.55         3.76 o
   0   3   5       1102.34       1087.91        24.68 o
   2   3   5          0.80          2.49         4.97 o
   3   3   5        296.64        319.32         7.97 o
   4   3   5         48.19         47.72         5.33 o
   5   3   5         16.56         24.21         5.17 o
   6   3   5          8.46         14.72         3.60 o
   7   3   5          8.52         10.67         3.28 o
  -7   4   5          1.87          3.11         2.46 o
  -6   4   5         54.74         57.66         2.91 o
  -5   4   5         79.88         76.98         3.30 o
  -4   4   5        119.67        117.82         3.88 o
  -3   4   5          7.13          5.35         2.87 o
  -2   4   5        198.62        179.68         3.16 o
  -1   4   5       1389.12       1580.99        10.31 o
   0   4   5          2.75          9.39         5.53 o
   2   4   5        621.50        603.70         8.53 o
   3   4   5        112.54        107.33        11.50 o
   4   4   5         67.68         60.93         4.16 o
   5   4   5        187.17        199.68         4.55 o
   6   4   5          9.57          6.61         3.39 o
   7   4   5          0.87          2.69         3.12 o
  -6   5   5         36.10         29.69         3.52 o
  -5   5   5        260.96        245.54         4.24 o
  -4   5   5          9.71         17.86         5.00 o
  -3   5   5         51.77         52.29         3.26 o
  -2   5   5        397.16        373.16         3.59 o
  -1   5   5         88.73         89.53         5.50 o
   0   5   5        737.83        728.94         6.10 o
   2   5   5          0.63          0.19         6.28 o
   3   5   5        122.86        133.55         6.07 o
   4   5   5         54.35         49.03         4.19 o
   5   5   5         91.39         90.58         3.98 o
   6   5   5          2.05          2.34         3.35 o
   7   5   5          1.28          2.82         3.12 o
  -6   6   5          2.84          2.65         2.48 o
  -5   6   5          8.03         14.85         2.54 o
  -4   6   5         12.54         16.27         3.09 o
  -3   6   5         40.60         43.56         2.80 o
  -2   6   5         10.83          9.82         2.89 o
  -1   6   5        105.13        127.49         4.69 o
   0   6   5         63.88         59.57         4.40 o
   2   6   5         60.47         67.51         5.75 o
   3   6   5         33.67         38.87         5.72 o
   4   6   5          3.31          0.42         5.17 o
   5   6   5         62.08         57.61         3.69 o
   6   6   5          2.18          2.58         3.08 o
  -5   7   5         13.63         12.72         2.71 o
  -4   7   5          2.95         -1.28         2.64 o
  -3   7   5        594.26        586.25         8.79 o
  -2   7   5          0.00          1.73         4.44 o
  -1   7   5         31.56         30.86         3.38 o
   0   7   5         49.33         53.13         4.38 o
   1   7   5         47.03         42.44         4.45 o
   2   7   5          0.75         10.82         5.36 o
   3   7   5        268.79        295.40         6.61 o
   4   7   5          8.79          4.36         4.87 o
   5   7   5         15.40         18.18         4.67 o
   6   7   5         35.72         27.38         4.78 o
  -5   8   5         17.80         15.52         4.40 o
  -4   8   5        147.87        115.60         7.01 o
  -3   8   5          8.14         10.17         2.54 o
  -2   8   5        100.73        104.35         3.81 o
  -1   8   5         27.50         35.98         3.18 o
   0   8   5          2.26          0.45         3.76 o
   1   8   5        702.68        792.26         8.17 o
   2   8   5          7.25         11.16         4.79 o
   3   8   5          4.25          3.91         4.88 o
   4   8   5          0.00          0.68         4.70 o
   5   8   5          3.49          5.48         4.35 o
   6   8   5          8.02          3.71         4.32 o
  -4   9   5          1.38          1.89         2.80 o
  -3   9   5          0.80          4.52         2.73 o
  -2   9   5          0.00         -0.88         3.61 o
  -1   9   5          0.01         -1.55         3.42 o
   0   9   5         66.43         80.04         8.42 o
   1   9   5         27.54         27.03         3.63 o
   2   9   5        129.16        113.54         3.84 o
   3   9   5         12.23          6.82         4.59 o
   4   9   5          2.06          8.38         4.48 o
   5   9   5          0.48          5.82         4.37 o
  -3  10   5          9.28          7.40         3.25 o
  -2  10   5         13.43         15.49         3.43 o
  -1  10   5          0.11         -1.57         7.79 o
   0  10   5         10.34         14.23         3.63 o
   1  10   5        151.42        158.33        20.40 o
   2  10   5          2.12          4.89         8.88 o
   3  10   5         29.48         23.43         4.56 o
   4  10   5          2.10          4.21         4.21 o
  -2  11   5          1.54          6.95         3.25 o
  -1  11   5          2.66          5.39         3.62 o
   0  11   5         24.57         19.65         3.27 o
   1  11   5          0.01         -0.29         3.87 o
   2  11   5          4.61          5.22         2.94 o
   3  11   5          0.13          0.49         3.26 o
   0 -11   6          0.50          3.42         2.59 o
  -3 -10   6          5.87         -1.16         3.15 o
  -2 -10   6          7.61          6.36         4.42 o
  -1 -10   6         12.65          7.81         8.98 o
   0 -10   6          5.31          7.51         3.14 o
   1 -10   6         25.94         27.26         4.57 o
   2 -10   6          0.17          2.39         3.04 o
   3 -10   6         14.00         20.56         4.31 o
  -4  -9   6         23.72         19.11         4.54 o
  -3  -9   6          2.41          0.67         4.51 o
  -2  -9   6          0.00         -4.41         4.41 o
  -1  -9   6         37.84         40.40         3.53 o
   0  -9   6          1.27          6.43         5.09 o
   1  -9   6          6.77         10.02         4.02 o
   2  -9   6         19.69         22.33         4.81 o
   3  -9   6         28.73         31.41         4.69 o
   4  -9   6         36.81         30.51         4.51 o
  -5  -8   6         10.54          5.75         4.36 o
  -4  -8   6          4.49          4.81         4.45 o
  -3  -8   6          1.66          4.58         4.51 o
  -2  -8   6          9.35          8.04         5.05 o
  -1  -8   6        101.69         99.21         3.85 o
   0  -8   6        104.44        113.74         5.64 o
   1  -8   6          4.35          1.22         3.95 o
   2  -8   6         22.76         29.12         4.89 o
   3  -8   6         14.06         11.04         4.72 o
   4  -8   6         46.06         37.61         3.44 o
   5  -8   6         74.66         52.50        13.73 o
  -5  -7   6          1.23          4.40         4.38 o
  -4  -7   6         32.86         34.80         4.87 o
  -3  -7   6         45.13         41.80         5.18 o
  -2  -7   6          3.10         11.81         5.16 o
  -1  -7   6        336.89        336.16         6.89 o
   0  -7   6          9.83         11.25         5.86 o
   1  -7   6         76.02         79.97         5.44 o
   2  -7   6        386.65        431.75         7.32 o
   3  -7   6         26.72         20.45         6.38 o
   4  -7   6         14.98         10.64         5.60 o
   5  -7   6         48.55         46.60         3.46 o
  -6  -6   6          1.90          2.97         2.92 o
  -5  -6   6          3.58          3.43         9.13 o
  -4  -6   6         10.13          1.41         5.12 o
  -3  -6   6         62.71         49.48         5.56 o
  -2  -6   6          7.09         22.80         5.47 o
  -1  -6   6          0.00          6.88         5.34 o
   0  -6   6          0.26          9.09         5.84 o
   1  -6   6         10.56         12.12         5.17 o
   2  -6   6        127.92        141.86         6.45 o
   3  -6   6         11.31         16.48         4.70 o
   4  -6   6         15.57         18.82         3.56 o
   5  -6   6         19.56         21.32         3.44 o
   6  -6   6          0.33          3.30         3.12 o
  -6  -5   6         15.29         11.06         3.26 o
  -5  -5   6         17.98         18.33         4.26 o
  -4  -5   6         59.52         59.74         3.83 o
  -3  -5   6        141.06        129.63         7.41 o
  -2  -5   6        325.57        327.56         7.07 o
  -1  -5   6        100.01        122.77         6.45 o
   0  -5   6         12.83         19.62         6.32 o
   1  -5   6        682.99        688.88        17.10 o
   2  -5   6        201.90        217.85         4.94 o
   3  -5   6         11.31         16.34         4.14 o
   4  -5   6        159.00        153.34         4.40 o
   5  -5   6         82.43         94.97         3.53 o
   6  -5   6         58.86         44.28         3.27 o
  -6  -4   6         44.24         45.36         3.46 o
  -5  -4   6        130.48        136.52         4.34 o
  -4  -4   6         21.23         19.27         3.96 o
  -3  -4   6        580.70        613.43        47.88 o
  -2  -4   6        202.94        222.63         9.76 o
  -1  -4   6        143.50        144.84         6.74 o
   0  -4   6         48.50         40.62         7.21 o
   1  -4   6        115.96        104.25         6.86 o
   2  -4   6        284.40        305.94         5.46 o
   3  -4   6        132.23        132.11         4.66 o
   4  -4   6         14.88         13.73         3.74 o
   5  -4   6         39.66         41.37         3.62 o
   6  -4   6          9.50         10.76         3.01 o
   7  -4   6         11.57         12.68         2.69 o
  -7  -3   6         11.39         20.41         2.47 o
  -6  -3   6          0.01          0.90         3.01 o
  -5  -3   6        100.94        107.70         5.11 o
  -4  -3   6        532.27        587.22        80.55 o
  -3  -3   6         41.66         46.50         4.15 o
  -2  -3   6        119.32        113.88         5.09 o
  -1  -3   6         85.61         78.86         4.69 o
   0  -3   6        273.58        272.09         9.05 o
   1  -3   6       1883.65       1802.36        95.53 o
   2  -3   6        133.82        137.41         5.46 o
   3  -3   6          2.47          3.45         4.52 o
   4  -3   6         33.20         31.25         4.37 o
   5  -3   6        293.38        324.79         5.44 o
   6  -3   6          4.63          2.20         3.40 o
   7  -3   6          8.50          9.94         4.05 o
  -7  -2   6         10.02          8.75         2.21 o
  -6  -2   6          0.65          6.36         2.79 o
  -5  -2   6          1.57          4.78         2.92 o
  -4  -2   6         37.75         36.90         4.16 o
  -3  -2   6         37.98         43.12         4.52 o
  -2  -2   6        324.75        326.75         4.48 o
  -1  -2   6         11.74         12.25         4.30 o
   0  -2   6        415.37        383.30         5.99 o
   1  -2   6        891.34        865.78         6.40 o
   2  -2   6         48.65         43.25         4.89 o
   3  -2   6       1056.76       1108.99         7.09 o
   4  -2   6        904.76        939.52        25.96 o
   5  -2   6          0.79          6.88         4.10 o
   6  -2   6         54.81         47.31         3.61 o
   7  -2   6          1.34         -0.66         3.07 o
  -7  -1   6          1.31          3.02         2.42 o
  -6  -1   6          0.10         -1.38         3.08 o
  -5  -1   6        375.83        437.04         8.44 o
  -4  -1   6         53.27         66.41         3.39 o
  -3  -1   6          0.43          4.41         3.67 o
  -2  -1   6       2118.45       2055.61        72.62 o
  -1  -1   6       3153.18       3339.33        30.11 o
   0  -1   6         79.62         82.45         6.91 o
   1  -1   6        341.01        326.63         6.48 o
   2  -1   6        129.56        140.17         6.60 o
   3  -1   6       1781.36       1864.81        22.42 o
   4  -1   6          2.63          7.41         4.62 o
   5  -1   6          0.72         10.93         4.04 o
   6  -1   6          0.58          2.83         3.39 o
   7  -1   6          4.86         14.99         5.76 o
  -7   0   6          0.19          1.16         3.34 o
  -6   0   6         23.44         31.18         5.27 o
  -5   0   6          6.81          9.05         4.00 o
  -4   0   6         13.40          7.68         3.16 o
  -3   0   6        555.30        601.52         6.43 o
  -2   0   6        733.12        742.66         5.42 o
  -1   0   6        695.40        697.72         6.51 o
   1   0   6        637.47        625.52        14.27 o
   2   0   6         38.82         48.12         7.50 o
   3   0   6       3756.69       4027.20       111.62 o
   4   0   6        466.46        506.10        19.94 o
   5   0   6          0.40          3.44         7.42 o
   6   0   6        147.75        184.84        22.80 o
   7   0   6          0.57         -3.28         3.28 o
  -7   1   6          2.18          4.98         2.45 o
  -6   1   6          7.68         10.71         3.06 o
  -5   1   6         58.45         65.71         3.23 o
  -4   1   6        237.97        243.08         3.72 o
  -3   1   6        559.58        574.51         5.36 o
  -2   1   6       1904.07       1816.72        11.56 o
  -1   1   6         34.12         42.38         4.61 o
   0   1   6        505.68        449.62         6.42 o
   1   1   6          6.37          2.45         7.97 o
   2   1   6        136.18        150.85         7.07 o
   3   1   6        171.69        151.31         5.51 o
   4   1   6        273.81        278.70        17.94 o
   5   1   6        109.62        100.29        12.57 o
   6   1   6        139.97        165.97        10.92 o
   7   1   6          1.20          1.54         3.24 o
  -7   2   6         63.01         65.69         4.38 o
  -6   2   6         12.68         17.70         2.62 o
  -5   2   6         64.80         71.93         3.14 o
  -4   2   6        616.93        620.53         8.23 o
  -3   2   6         91.43         79.10         3.82 o
  -2   2   6         79.20         69.82         3.50 o
  -1   2   6        383.66        338.91         4.61 o
   0   2   6         47.57         56.76         4.82 o
   1   2   6        505.75        435.35        10.98 o
   2   2   6         47.65         48.29         6.02 o
   3   2   6         88.89         88.78         5.78 o
   4   2   6        175.24        179.45        11.08 o
   5   2   6          1.53          5.88         4.30 o
   6   2   6         99.91        103.52         6.56 o
   7   2   6         21.75         30.39         4.95 o
  -7   3   6          1.37          2.54         2.39 o
  -6   3   6          2.44          5.19         2.63 o
  -5   3   6         56.11         56.50         3.05 o
  -4   3   6          0.22          6.25         3.21 o
  -3   3   6          3.80          3.62         2.91 o
  -2   3   6         76.16         87.53         3.46 o
  -1   3   6        192.72        176.47         3.78 o
   0   3   6        138.34        116.04         5.67 o
   2   3   6         38.34         35.38         7.27 o
   3   3   6          1.10          9.19         4.57 o
   4   3   6         78.38         74.85         8.44 o
   5   3   6        168.79        151.87        10.15 o
   6   3   6          0.71          3.63         6.17 o
   7   3   6         26.84         27.95         3.31 o
  -6   4   6         26.22         25.61         5.43 o
  -5   4   6         39.14         40.42         3.11 o
  -4   4   6        313.82        313.78         4.66 o
  -3   4   6        157.05        149.87         3.20 o
  -2   4   6        120.90        117.53         3.39 o
  -1   4   6         53.66         87.06         3.76 o
   0   4   6       1769.72       1694.32         8.07 o
   2   4   6        164.51        170.58         7.29 o
   3   4   6        376.72        339.71        31.03 o
   4   4   6         46.11         44.02         6.51 o
   5   4   6        212.49        226.49        25.45 o
   6   4   6          1.42          3.25         4.27 o
   7   4   6         20.31         23.43         3.73 o
  -6   5   6         57.53         49.84         6.65 o
  -5   5   6        200.58        188.07         3.15 o
  -4   5   6         11.76         11.59         3.02 o
  -3   5   6        118.71        123.52         3.17 o
  -2   5   6        431.86        437.26         4.24 o
  -1   5   6         62.92         73.29         3.87 o
   0   5   6       1134.57       1219.22         7.27 o
   2   5   6         39.18         44.85         6.13 o
   3   5   6         10.89         15.04         5.66 o
   4   5   6         88.37         78.97         4.29 o
   5   5   6         82.29         74.35         6.31 o
   6   5   6          7.06         10.92         3.31 o
   7   5   6         12.94         20.37         8.05 o
  -6   6   6          1.35         -0.62         2.61 o
  -5   6   6          6.54          1.08         2.40 o
  -4   6   6        204.52        193.47         3.62 o
  -3   6   6        108.70         99.01         3.08 o
  -2   6   6        308.71        291.54         3.42 o
  -1   6   6        143.71        141.17         3.56 o
   0   6   6         98.21        116.09         4.52 o
   1   6   6        728.86        846.77         8.26 o
   2   6   6        890.32        894.73         8.13 o
   3   6   6        397.55        379.27         7.20 o
   4   6   6          0.01         -5.26         5.26 o
   5   6   6         15.12         13.47         3.61 o
   6   6   6          1.11          9.22         3.29 o
  -5   7   6         63.79         44.29         2.95 o
  -4   7   6         14.01         11.66         3.12 o
  -3   7   6         26.16         26.21         2.73 o
  -2   7   6        148.57        163.96         3.79 o
  -1   7   6        346.47        368.51        23.52 o
   0   7   6         79.70         77.37         7.21 o
   1   7   6        195.57        205.75         6.54 o
   2   7   6         20.10         29.93         5.44 o
   3   7   6         23.18         23.14         5.43 o
   4   7   6          3.09          3.42         4.96 o
   5   7   6         52.80         52.63         5.09 o
   6   7   6          0.44         10.47         4.36 o
  -5   8   6          0.09          1.42         2.58 o
  -4   8   6         16.81         16.45         2.79 o
  -3   8   6          1.77          0.73         3.14 o
  -2   8   6         61.37         68.43         4.68 o
  -1   8   6          0.94          9.83         5.48 o
   0   8   6        205.10        238.02         6.08 o
   1   8   6         18.11         33.56         3.88 o
   2   8   6        177.84        197.80         6.03 o
   3   8   6         93.17         92.93         5.53 o
   4   8   6         11.63         13.84         4.52 o
   5   8   6         43.53         43.69         4.93 o
   6   8   6          0.75          1.77         4.36 o
  -4   9   6          3.55          3.60         2.94 o
  -3   9   6        160.55        133.67         6.83 o
  -2   9   6         41.57         41.95         6.67 o
  -1   9   6        107.43        107.96        12.66 o
   0   9   6          6.02          7.01         8.21 o
   1   9   6          6.09          7.36         3.70 o
   2   9   6         46.61         48.86         8.99 o
   3   9   6          4.49          1.07         4.34 o
   4   9   6          0.09          4.60         4.45 o
   5   9   6          9.82          5.69         4.45 o
  -3  10   6         14.56         10.02         3.31 o
  -2  10   6          8.23          9.19         3.44 o
  -1  10   6         64.00         66.28         5.86 o
   0  10   6          8.47          8.25         3.71 o
   1  10   6          0.03          2.18         3.39 o
   2  10   6          0.90          2.05         3.21 o
   3  10   6          2.78         16.91         4.44 o
   4  10   6          5.75          6.54         4.19 o
  -2  11   6          4.00          3.26         3.01 o
  -1  11   6          1.41          3.59         2.99 o
   0  11   6         69.58         78.97         3.59 o
   1  11   6          2.79          4.45         2.48 o
   2  11   6          5.69          2.91         2.48 o
   3  11   6         15.02          8.94         3.13 o
  -2 -10   7          3.86         -3.17         4.23 o
  -1 -10   7         16.49         20.00         3.22 o
   0 -10   7          9.70         13.86         2.72 o
   1 -10   7         12.38         17.52         4.54 o
   2 -10   7          9.73         13.18         4.47 o
   3 -10   7         47.52         46.10         4.72 o
  -4  -9   7          0.00          1.01         4.46 o
  -3  -9   7         12.62         11.82         4.43 o
  -2  -9   7          5.08          2.77         4.45 o
  -1  -9   7          0.81          4.77         3.24 o
   0  -9   7         22.15         20.73         5.44 o
   1  -9   7          0.03         -0.97         3.96 o
   2  -9   7          3.36          8.68         4.68 o
   3  -9   7         46.86         57.93         4.84 o
   4  -9   7         52.47         47.34         4.74 o
  -4  -8   7          0.01          5.60         4.23 o
  -3  -8   7         16.87         20.55         4.57 o
  -2  -8   7          0.52          1.18         4.74 o
  -1  -8   7          4.88         10.31         4.31 o
   0  -8   7          6.78          6.02         3.95 o
   1  -8   7        154.75        170.65         5.55 o
   2  -8   7         12.28         17.29         4.60 o
   3  -8   7         17.52         12.77         4.76 o
   4  -8   7         80.74         80.17         6.03 o
   5  -8   7         10.63         14.09         6.99 o
  -5  -7   7          2.70          6.02         4.36 o
  -4  -7   7          0.39          1.29         4.59 o
  -3  -7   7          4.51         15.07         4.92 o
  -2  -7   7        150.98        141.55         5.93 o
  -1  -7   7         30.88         35.57         5.54 o
   0  -7   7          0.23          1.92         4.25 o
   1  -7   7          1.71          8.82         4.87 o
   2  -7   7         24.74         28.84         5.51 o
   3  -7   7          2.50          1.69         5.06 o
   4  -7   7          0.86          3.53         3.40 o
   5  -7   7         59.08         50.35         3.47 o
  -6  -6   7          0.52         -2.95         2.95 o
  -5  -6   7          6.39         12.31         3.70 o
  -4  -6   7          0.05          1.30         4.92 o
  -3  -6   7          5.76         -3.79         4.95 o
  -2  -6   7         64.09         59.68         5.81 o
  -1  -6   7         94.55         94.44         5.78 o
   0  -6   7        305.33        312.46        26.50 o
   1  -6   7        129.50        132.92         8.04 o
   2  -6   7         33.03         43.41         5.82 o
   3  -6   7        244.32        244.68         9.06 o
   4  -6   7        119.24        139.99         4.10 o
   5  -6   7         53.06         53.29         5.68 o
   6  -6   7         12.95         13.84         3.71 o
  -6  -5   7         11.42         15.32         4.55 o
  -5  -5   7         10.82         15.78         6.78 o
  -4  -5   7          7.67          4.08         3.40 o
  -3  -5   7         90.02         96.19         6.89 o
  -2  -5   7         25.26         23.29         5.46 o
  -1  -5   7        617.72        636.98         8.29 o
   0  -5   7         19.58         25.27         4.18 o
   1  -5   7        258.33        275.05        17.87 o
   2  -5   7        356.27        370.40         8.37 o
   3  -5   7         30.91         30.36         4.12 o
   4  -5   7          9.50         11.78         3.82 o
   5  -5   7          1.14          7.10         3.37 o
   6  -5   7          9.72          6.20         2.97 o
  -6  -4   7          1.38          2.68         4.37 o
  -5  -4   7         36.84         35.82         4.10 o
  -4  -4   7         14.73          7.26         6.33 o
  -3  -4   7         43.02         49.79         5.36 o
  -2  -4   7        240.84        227.50         9.39 o
  -1  -4   7         37.02         46.29         4.22 o
   0  -4   7         14.35         18.37         6.87 o
   1  -4   7        222.59        240.98         7.32 o
   2  -4   7         88.19         92.05         4.84 o
   3  -4   7        111.05         99.28         4.60 o
   4  -4   7          1.23          4.15         3.51 o
   5  -4   7         21.12         16.59         3.39 o
   6  -4   7         80.62         72.83         3.36 o
   7  -4   7          0.36          3.62         3.46 o
  -7  -3   7          5.34          8.57         2.43 o
  -6  -3   7          5.64          7.22         2.63 o
  -5  -3   7          5.56          6.72         2.83 o
  -4  -3   7         78.49         78.89         4.22 o
  -3  -3   7         44.32         37.40         4.17 o
  -2  -3   7         81.39         92.09         3.90 o
  -1  -3   7        614.31        583.50        11.16 o
   0  -3   7         27.21         24.71         5.30 o
   1  -3   7        102.82         90.72         6.01 o
   2  -3   7        940.49        931.95         6.65 o
   3  -3   7         20.71         16.61         4.10 o
   4  -3   7         56.12         60.59         4.70 o
   5  -3   7          0.01          5.76         4.14 o
   6  -3   7         24.04         23.43         3.41 o
   7  -3   7          0.19          2.62         2.62 o
  -7  -2   7          7.47          8.36         4.43 o
  -6  -2   7         26.89         23.99         2.70 o
  -5  -2   7          1.11          6.48         3.42 o
  -4  -2   7        439.03        468.64        20.30 o
  -3  -2   7        454.33        457.62        15.27 o
  -2  -2   7         18.72         21.62         4.06 o
  -1  -2   7        447.64        438.74         5.27 o
   0  -2   7       1557.89       1432.42        19.97 o
   1  -2   7         98.00         94.20         5.11 o
   2  -2   7        618.88        636.38         6.16 o
   3  -2   7         47.41         51.87         5.09 o
   4  -2   7        165.61        167.72         5.22 o
   5  -2   7         12.13         17.20         3.90 o
   6  -2   7          1.24          2.82         3.29 o
   7  -2   7         13.17         14.93         3.12 o
  -7  -1   7          0.45          3.83         2.46 o
  -6  -1   7          6.00          9.69         2.61 o
  -5  -1   7          4.42         10.36         2.91 o
  -4  -1   7         68.61         79.64         3.48 o
  -3  -1   7          5.79          2.48         3.50 o
  -2  -1   7        862.71        888.33        13.54 o
  -1  -1   7        355.13        350.72         4.61 o
   0  -1   7       1001.67        908.59        10.43 o
   1  -1   7        596.02        472.02         6.03 o
   2  -1   7       1029.47        962.35        15.43 o
   3  -1   7        856.28        865.57         6.80 o
   4  -1   7       1092.82       1106.10         6.99 o
   5  -1   7         21.25         24.68         6.75 o
   6  -1   7         19.51         20.77         3.52 o
   7  -1   7        101.55        118.69        13.64 o
  -7   0   7          0.02          5.15         2.46 o
  -6   0   7         32.29         37.38         2.87 o
  -5   0   7          0.04          6.25         2.72 o
  -4   0   7         93.68         89.23         3.39 o
  -3   0   7         18.81          8.02         3.48 o
  -2   0   7        514.15        513.67         5.05 o
  -1   0   7       1530.86       1355.93         6.77 o
   0   0   7          0.99          3.13         5.42 o
   1   0   7        114.50        127.96         7.31 o
   2   0   7        385.51        379.86        10.34 o
   3   0   7        564.11        565.17        13.83 o
   4   0   7       1171.31       1269.45       108.39 o
   5   0   7         68.46         72.10         4.50 o
   6   0   7        129.59        136.27        24.32 o
   7   0   7         29.91         33.88         5.35 o
  -7   1   7          0.91          0.92         2.85 o
  -6   1   7          3.20          5.00         5.13 o
  -5   1   7         73.12         66.49         3.11 o
  -4   1   7        124.20        125.28         3.54 o
  -3   1   7          3.58          6.28         3.57 o
  -2   1   7        389.69        345.54         5.93 o
  -1   1   7         91.07         71.75         4.33 o
   0   1   7        601.93        559.62         5.91 o
   1   1   7        676.93        705.61        15.96 o
   2   1   7         91.31         85.76         7.17 o
   3   1   7         94.23         86.96         5.49 o
   4   1   7        194.29        228.17        15.11 o
   5   1   7         47.01         46.31         4.44 o
   6   1   7          2.71          4.88         3.49 o
   7   1   7          0.06          3.44         3.33 o
  -7   2   7         13.94         18.59         3.61 o
  -6   2   7         13.96         14.63         2.72 o
  -5   2   7         24.49         27.82         3.05 o
  -4   2   7         78.70         85.52         3.45 o
  -3   2   7         63.40         67.05         5.91 o
  -2   2   7        122.56        127.83         3.54 o
  -1   2   7        395.04        322.22         4.38 o
   0   2   7          2.87          2.23         4.32 o
   1   2   7        525.75        531.89         7.33 o
   2   2   7       1730.70       1645.55        55.25 o
   3   2   7        141.41        146.56         5.73 o
   4   2   7         11.99         17.65         4.52 o
   5   2   7        160.25        173.63        13.69 o
   6   2   7          1.28          3.31         3.42 o
   7   2   7          1.87         10.52         5.98 o
  -7   3   7          3.80          0.66         2.69 o
  -6   3   7         36.86         34.70         4.93 o
  -5   3   7        133.25        136.74         3.81 o
  -4   3   7         92.54         87.18         3.47 o
  -3   3   7        353.11        391.98         4.95 o
  -2   3   7       1018.23        977.72         5.54 o
  -1   3   7         48.28         56.05         3.71 o
   0   3   7        647.14        612.22         5.30 o
   1   3   7       2532.69       2558.44        12.76 o
   2   3   7         76.51         73.93         6.74 o
   3   3   7         39.71         41.01         5.29 o
   4   3   7          3.60          3.04         4.39 o
   5   3   7         12.37         13.56         5.92 o
   6   3   7          5.21          2.88         3.42 o
   7   3   7          2.07          0.94         3.39 o
  -6   4   7         64.73         52.09         2.94 o
  -5   4   7          1.44          6.62         2.68 o
  -4   4   7        197.49        204.06         5.91 o
  -3   4   7          3.10          3.91         3.38 o
  -2   4   7        257.19        255.83         3.52 o
  -1   4   7          0.02          1.55         3.31 o
   0   4   7         35.09         24.99         4.87 o
   1   4   7        912.18        917.11         8.62 o
   2   4   7        155.18        153.87         7.23 o
   3   4   7        414.78        399.96         7.56 o
   4   4   7        127.92        130.53         5.91 o
   5   4   7         13.06         21.18         3.98 o
   6   4   7         57.52         65.59         5.26 o
   7   4   7          1.70          7.45         3.19 o
  -6   5   7         20.89         23.68         3.78 o
  -5   5   7        104.06        101.09         3.17 o
  -4   5   7         58.07         61.12         3.35 o
  -3   5   7        436.58        444.95         7.95 o
  -2   5   7        239.11        248.47         3.57 o
  -1   5   7        341.27        354.61         3.85 o
   0   5   7        169.63        162.20         4.97 o
   1   5   7       1485.25       1649.33        19.72 o
   2   5   7        431.10        427.79         7.56 o
   3   5   7        536.85        525.11         7.71 o
   4   5   7         26.21         19.29         4.02 o
   5   5   7          2.13          3.91         6.39 o
   6   5   7          7.88         10.32         3.37 o
   7   5   7          7.87          6.07         8.52 o
  -6   6   7          3.49          5.93         2.49 o
  -5   6   7          8.99          6.48         2.63 o
  -4   6   7        162.15        162.19         3.46 o
  -3   6   7         47.14         42.33         3.01 o
  -2   6   7         10.23         14.60         2.96 o
  -1   6   7        322.13        339.71        10.94 o
   0   6   7         23.93         23.58         4.21 o
   1   6   7          0.61          2.24         4.17 o
   2   6   7         69.38         84.40         5.83 o
   3   6   7          1.94          6.89         5.55 o
   4   6   7          1.05          6.89         5.31 o
   5   6   7         27.16         24.33         4.98 o
   6   6   7         12.72         20.55         4.13 o
  -5   7   7          8.84          6.25         2.71 o
  -4   7   7          6.52          9.15         2.42 o
  -3   7   7         94.97         89.55         2.71 o
  -2   7   7        145.51        140.68         4.87 o
  -1   7   7        237.65        246.41         4.67 o
   0   7   7        263.71        281.27         5.03 o
   1   7   7        288.29        300.36        14.59 o
   2   7   7        332.45        301.91         6.66 o
   3   7   7        148.55        164.77         6.19 o
   4   7   7         53.17         43.18         5.07 o
   5   7   7         14.56         13.24         4.69 o
   6   7   7         38.43         39.73         4.81 o
  -5   8   7         20.67         21.33         3.32 o
  -4   8   7          1.01         -1.15         3.88 o
  -3   8   7         28.80         26.76         3.86 o
  -2   8   7        165.16        184.95         4.99 o
  -1   8   7        177.11        200.60         4.24 o
   0   8   7         20.01         30.28         3.97 o
   1   8   7         85.29         87.19         4.21 o
   2   8   7         72.05         72.38         5.22 o
   3   8   7        113.65        132.81         5.79 o
   4   8   7         22.11         18.14         4.84 o
   5   8   7          3.17          3.22         4.36 o
  -4   9   7          2.04          3.94         2.94 o
  -3   9   7        112.48        100.61         3.21 o
  -2   9   7          4.10          9.03         3.36 o
  -1   9   7         80.29         84.35         8.99 o
   0   9   7         28.01         29.21         3.68 o
   1   9   7         34.47         40.66         3.72 o
   2   9   7         10.42         12.67         7.20 o
   3   9   7          0.02          7.72         4.66 o
   4   9   7         23.01         20.10         4.69 o
   5   9   7          0.24         -2.66         4.33 o
  -3  10   7          0.08          0.92         3.17 o
  -2  10   7         13.31         13.01         3.31 o
  -1  10   7         37.77         40.57         7.81 o
   0  10   7          3.13          6.68         3.30 o
   1  10   7         37.54         40.67         3.47 o
   2  10   7         27.28         29.72         3.33 o
   3  10   7          1.92          2.10         4.64 o
   4  10   7          0.29          6.01         4.20 o
  -1  11   7         18.24         17.97         4.74 o
   0  11   7          9.68          8.14         3.05 o
   1  11   7          4.46          6.52         2.47 o
   2  11   7          5.51          1.57         2.65 o
  -2 -10   8          9.57          7.78         4.47 o
  -1 -10   8          2.17          2.52         2.82 o
   0 -10   8         31.01         21.42         4.28 o
   1 -10   8          0.27          5.61         4.44 o
   2 -10   8          6.11          7.58         4.45 o
  -3  -9   8          7.18          0.17         4.29 o
  -2  -9   8         25.40         28.30         4.55 o
  -1  -9   8        106.28         94.73         4.07 o
   0  -9   8          7.90         10.85         2.91 o
   1  -9   8          0.96         -2.92         4.55 o
   2  -9   8         36.86         38.73         5.11 o
   3  -9   8          4.16          9.87         4.53 o
   4  -9   8         37.10         27.89         4.38 o
  -4  -8   8          0.51         -3.73         4.42 o
  -3  -8   8          6.26          2.89         4.54 o
  -2  -8   8          7.13          9.33         4.83 o
  -1  -8   8          8.47         11.75         2.69 o
   0  -8   8         24.21         26.76         2.94 o
   1  -8   8         20.37         24.43         4.54 o
   2  -8   8         17.68         26.98         4.84 o
   3  -8   8          1.70          5.30         4.68 o
   4  -8   8         30.73         32.94         3.47 o
   5  -8   8          4.72          0.26         4.19 o
  -5  -7   8          9.56         10.13         4.42 o
  -4  -7   8          4.08         -4.67         4.67 o
  -3  -7   8          4.94          3.19         4.72 o
  -2  -7   8        123.15        118.84         5.66 o
  -1  -7   8          3.01          4.71         3.53 o
   0  -7   8        135.79        141.07         8.55 o
   1  -7   8        125.26        133.39         6.55 o
   2  -7   8         20.17         32.13         5.51 o
   3  -7   8         87.71         98.59         5.92 o
   4  -7   8         47.16         45.33         3.61 o
   5  -7   8        100.81         89.57         7.02 o
  -5  -6   8          0.36          0.59         5.70 o
  -4  -6   8          0.43         12.17         4.87 o
  -3  -6   8        120.73        113.90         5.81 o
  -2  -6   8         97.90         87.34         6.03 o
  -1  -6   8          5.10          3.73         3.70 o
   0  -6   8         33.65         38.63         5.42 o
   1  -6   8          3.40          5.33         4.83 o
   2  -6   8         11.12         21.47         5.54 o
   3  -6   8         37.91         50.98         3.97 o
   4  -6   8          5.01          7.30         3.50 o
   5  -6   8          5.67          8.97         3.26 o
   6  -6   8          8.01         10.02         3.07 o
  -6  -5   8          7.14          0.26         2.54 o
  -5  -5   8          0.00         -1.05         6.13 o
  -4  -5   8         36.22         42.36         4.08 o
  -3  -5   8         98.97         94.93         4.27 o
  -2  -5   8         27.87         29.55         3.94 o
  -1  -5   8         27.74         31.06         3.95 o
   0  -5   8         57.98         72.82         4.60 o
   1  -5   8          9.14         15.06         4.79 o
   2  -5   8        101.94         95.52         7.81 o
   3  -5   8        110.05        101.50         4.73 o
   4  -5   8         15.32         15.67         4.15 o
   5  -5   8         31.58         32.82         3.64 o
   6  -5   8          8.85          4.44         2.88 o
  -6  -4   8         20.33         22.92         2.70 o
  -5  -4   8        115.73        108.54         3.23 o
  -4  -4   8        125.66        129.37         3.65 o
  -3  -4   8        161.71        178.66         7.86 o
  -2  -4   8        454.29        464.92        40.32 o
  -1  -4   8        256.69        265.75         6.34 o
   0  -4   8        656.11        654.73        19.76 o
   1  -4   8        447.48        433.18        15.25 o
   2  -4   8       1376.04       1461.33        25.97 o
   3  -4   8          1.63          7.78         4.68 o
   4  -4   8         22.15         22.05         3.69 o
   5  -4   8        104.04         99.32         3.78 o
   6  -4   8          7.38          7.22         2.98 o
   7  -4   8          7.27          5.13         2.60 o
  -6  -3   8          0.36         -2.59         2.59 o
  -5  -3   8         52.65         50.97         3.03 o
  -4  -3   8          2.06          9.04         3.18 o
  -3  -3   8         38.93         37.18         3.33 o
  -2  -3   8        334.24        338.11        10.93 o
  -1  -3   8        295.16        289.08         6.14 o
   0  -3   8          5.24          3.81         5.04 o
   1  -3   8       1040.71       1040.64        11.06 o
   2  -3   8         44.24         45.35         4.17 o
   3  -3   8        156.74        151.13         4.61 o
   4  -3   8        249.19        246.91         9.58 o
   5  -3   8         51.55         64.45         4.17 o
   6  -3   8         17.55         13.14         3.72 o
   7  -3   8          0.03          3.58         4.53 o
  -7  -2   8          0.90          4.65         2.39 o
  -6  -2   8          6.43          9.44         3.31 o
  -5  -2   8          4.44          6.72         2.87 o
  -4  -2   8          8.32         11.77         3.22 o
  -3  -2   8          0.73          3.73         3.39 o
  -2  -2   8          0.07          4.35         3.70 o
  -1  -2   8        439.95        462.88        10.39 o
   0  -2   8       1120.89       1070.17         9.28 o
   1  -2   8        294.62        270.84         5.34 o
   2  -2   8        607.57        607.24        11.18 o
   3  -2   8       1166.21       1171.13         7.19 o
   4  -2   8         33.93         35.10         4.79 o
   5  -2   8         13.36         12.44         3.95 o
   6  -2   8          5.41          6.58         3.44 o
   7  -2   8         24.67         18.92         3.97 o
  -7  -1   8          2.40          3.45         2.42 o
  -6  -1   8          7.08         12.93         2.65 o
  -5  -1   8         62.58         63.48         3.12 o
  -4  -1   8         92.62         92.04         3.75 o
  -3  -1   8        138.12        128.40         3.77 o
  -2  -1   8       1361.20       1417.03        22.69 o
  -1  -1   8       1767.28       1699.92         6.23 o
   0  -1   8         38.92         33.53         5.09 o
   1  -1   8          8.04          6.12         4.88 o
   2  -1   8        771.62        760.90         6.71 o
   3  -1   8       4930.95       5348.28        54.22 o
   4  -1   8         39.29         29.30         4.93 o
   5  -1   8        123.47        121.58         4.29 o
   6  -1   8         18.29         24.86         3.86 o
   7  -1   8          3.20         -1.03         3.18 o
  -7   0   8         13.80         11.93         2.54 o
  -6   0   8         10.45         12.01         2.68 o
  -5   0   8          7.57         14.26         2.87 o
  -4   0   8         46.62         42.42         3.31 o
  -3   0   8        414.65        483.59         6.76 o
  -2   0   8       1445.50       1475.17        25.03 o
  -1   0   8       2234.78       2415.75        17.24 o
   0   0   8        567.87        505.90         5.88 o
   1   0   8        521.02        460.23         6.73 o
   2   0   8        542.87        534.00         7.35 o
   3   0   8        494.02        457.20        11.50 o
   4   0   8        790.25        887.15        34.17 o
   5   0   8          0.23          4.78         3.84 o
   6   0   8         63.35         83.74        18.38 o
   7   0   8          1.12          2.06         3.47 o
  -7   1   8         25.01         24.57         5.75 o
  -6   1   8          4.71          6.76         2.60 o
  -5   1   8         25.69         28.84         5.03 o
  -4   1   8          1.20          9.25         3.16 o
  -3   1   8         90.89         83.77         3.57 o
  -2   1   8       1645.13       1617.98        27.45 o
  -1   1   8        580.64        541.42         4.85 o
   0   1   8        120.11         88.82         4.28 o
   1   1   8        384.61        352.52        11.31 o
   2   1   8        404.53        422.80         7.82 o
   3   1   8        969.69       1065.74        11.89 o
   4   1   8        717.47        760.67        51.11 o
   5   1   8        109.53        104.75         6.47 o
   6   1   8         60.89         59.11        10.48 o
   7   1   8         40.48         42.97         3.67 o
  -7   2   8          3.88          3.20         2.46 o
  -6   2   8         17.01         19.32         2.32 o
  -5   2   8          6.97          9.66         2.80 o
  -4   2   8        209.13        207.45         3.72 o
  -3   2   8       1464.12       1449.31        13.42 o
  -2   2   8          5.19         12.01         3.20 o
  -1   2   8        252.94        233.47         3.93 o
   0   2   8        855.09        802.12         5.31 o
   1   2   8         92.57        101.96         5.88 o
   2   2   8        235.45        220.67        11.64 o
   3   2   8        255.53        252.69         6.05 o
   4   2   8        169.74        160.97         5.93 o
   5   2   8        101.06        122.78         7.48 o
   6   2   8          7.88          8.52         3.43 o
   7   2   8         45.80         46.43        10.14 o
  -6   3   8         22.50         26.27         3.89 o
  -5   3   8          5.36          9.19         2.86 o
  -4   3   8        266.19        280.50         6.78 o
  -3   3   8          3.08          2.34         2.88 o
  -2   3   8          1.57          3.79         3.32 o
  -1   3   8        318.74        324.04         4.08 o
   0   3   8       1324.63       1319.95        12.21 o
   1   3   8        435.56        338.31         5.95 o
   2   3   8        306.54        316.46         9.03 o
   3   3   8          0.68          4.11         4.44 o
   4   3   8        291.31        289.05        24.14 o
   5   3   8        318.31        299.11         5.09 o
   6   3   8          0.19          4.76         3.92 o
   7   3   8         30.24         36.90         4.49 o
  -6   4   8         72.70         69.29         5.35 o
  -5   4   8         33.76         34.00         3.15 o
  -4   4   8        272.89        286.91        15.17 o
  -3   4   8        396.27        404.84         7.76 o
  -2   4   8        243.06        238.24         3.63 o
  -1   4   8        350.13        334.63         3.72 o
   0   4   8        462.82        477.63         6.46 o
   1   4   8       1352.60       1392.30        31.67 o
   2   4   8        267.48        265.34         7.29 o
   3   4   8        101.38        108.73         6.54 o
   4   4   8          4.63          6.22         4.18 o
   5   4   8         31.34         39.30         4.23 o
   6   4   8         22.56         24.67         3.56 o
   7   4   8          0.01          3.81         5.36 o
  -6   5   8         13.38         13.00         2.60 o
  -5   5   8         34.97         26.93         2.86 o
  -4   5   8          4.13          8.36         2.93 o
  -3   5   8          2.21          4.12         2.77 o
  -2   5   8         66.40         66.62         3.03 o
  -1   5   8        154.45        150.44         3.36 o
   0   5   8          7.88         10.25         4.82 o
   1   5   8          3.25         12.10         4.44 o
   2   5   8          2.32          6.72         5.89 o
   3   5   8         47.26         36.30         5.89 o
   4   5   8         30.95         28.79         5.73 o
   5   5   8         16.02         22.52         3.96 o
   6   5   8         10.36         10.93         3.48 o
   7   5   8          0.27          2.62         3.06 o
  -6   6   8          0.01          1.96         4.23 o
  -5   6   8         14.73         12.60         2.75 o
  -4   6   8         19.35         17.33         5.26 o
  -3   6   8          2.85          8.40         4.60 o
  -2   6   8         23.37         26.28         2.87 o
  -1   6   8        537.40        542.12        12.00 o
   0   6   8         56.89         60.92         4.31 o
   1   6   8          0.23          4.57         5.35 o
   2   6   8       1178.68       1306.86         9.58 o
   3   6   8         53.18         53.93         5.71 o
   4   6   8         14.17         17.58         4.96 o
   5   6   8        153.97        145.29         5.49 o
   6   6   8          4.53          3.24         3.23 o
  -5   7   8         24.30         15.67         3.07 o
  -4   7   8         14.93         16.99         2.18 o
  -3   7   8         54.07         52.61         2.57 o
  -2   7   8        185.66        199.86         3.59 o
  -1   7   8         44.62         43.87         6.55 o
   0   7   8        124.57        147.45         4.30 o
   1   7   8        208.57        245.36         4.66 o
   2   7   8        525.55        581.52         7.76 o
   3   7   8        129.04        103.02         5.80 o
   4   7   8         26.94         18.42         4.92 o
   5   7   8         13.43         27.50         4.53 o
   6   7   8         18.98         14.00         4.57 o
  -4   8   8          1.91          5.18         2.32 o
  -3   8   8          3.73          9.40         3.02 o
  -2   8   8         41.42         32.15         2.95 o
  -1   8   8          5.14          3.70         3.62 o
   0   8   8         38.41         40.45         3.85 o
   1   8   8         15.26         25.53         7.80 o
   2   8   8         28.59         33.17         4.38 o
   3   8   8        232.17        229.54         6.03 o
   4   8   8         21.69         24.68         4.75 o
   5   8   8          0.61         -1.79         4.52 o
  -4   9   8          0.09          2.59         3.32 o
  -3   9   8         24.45         29.43         2.90 o
  -2   9   8         29.04         28.61         4.16 o
  -1   9   8          0.07          1.74         2.97 o
   0   9   8         74.92         92.90         3.78 o
   1   9   8          5.83          0.23         4.15 o
   2   9   8         51.60         54.25         8.62 o
   3   9   8         68.85         68.36         5.03 o
   4   9   8          0.29          9.72         4.40 o
   5   9   8          0.06          3.09         4.19 o
  -3  10   8         11.67          8.57         3.26 o
  -2  10   8         26.25         30.07         3.55 o
  -1  10   8         23.04         29.55         3.42 o
   0  10   8          4.20          0.14         3.54 o
   1  10   8         10.37         10.80         3.25 o
   2  10   8          6.66         11.29         2.71 o
   3  10   8          2.80          4.45         4.38 o
   4  10   8          3.48         -4.33         4.33 o
  -1  11   8          2.34          2.98         3.31 o
   0  11   8          8.15         13.95         4.89 o
   1  11   8         19.58         20.67         2.26 o
   2  11   8          1.55          3.84         2.54 o
  -2 -10   9         20.73         17.97         2.58 o
  -1 -10   9          1.41          3.90         2.87 o
   0 -10   9         33.79         30.90         4.34 o
   1 -10   9         16.07         14.62         4.42 o
   2 -10   9          3.10          5.10         4.45 o
  -3  -9   9          5.61          6.64         2.85 o
  -2  -9   9          3.58          4.15         3.30 o
  -1  -9   9         16.85         14.86         3.85 o
   0  -9   9          1.45          4.28         2.86 o
   1  -9   9          4.69          8.50         4.82 o
   2  -9   9          0.03         -1.14         4.53 o
   3  -9   9          0.11          1.68         4.43 o
  -4  -8   9          5.18          1.65         3.98 o
  -3  -8   9         21.73         23.52         3.23 o
  -2  -8   9         46.33         41.52         3.76 o
  -1  -8   9         74.43         77.55         3.85 o
   0  -8   9         74.76         73.88         4.28 o
   1  -8   9        110.03        138.46        10.30 o
   2  -8   9         10.88         17.61         5.08 o
   3  -8   9          0.58          7.45         4.84 o
   4  -8   9         88.62         83.50         5.27 o
  -5  -7   9          2.77          4.56         2.98 o
  -4  -7   9         28.64         18.48         3.27 o
  -3  -7   9          1.04          4.46         3.70 o
  -2  -7   9          4.14          7.84         3.29 o
  -1  -7   9         22.49         24.78         3.64 o
   0  -7   9          6.02          7.45         3.07 o
   1  -7   9         32.47         29.13         4.66 o
   2  -7   9         49.36         53.58         5.56 o
   3  -7   9          5.60          0.96         4.80 o
   4  -7   9          0.34          5.40         7.04 o
   5  -7   9          0.38          1.72         3.21 o
  -5  -6   9          0.49          2.00         2.54 o
  -4  -6   9          2.83          3.97         3.28 o
  -3  -6   9          0.35          2.66         4.12 o
  -2  -6   9         20.63         27.55         6.40 o
  -1  -6   9          2.35          6.10         3.69 o
   0  -6   9        662.20        687.00        22.81 o
   1  -6   9          7.89          7.92         4.53 o
   2  -6   9          0.94          6.73         5.97 o
   3  -6   9        248.66        255.48         5.20 o
   4  -6   9          2.89          6.66         3.36 o
   5  -6   9          6.01          8.71         3.23 o
   6  -6   9        118.44         64.81         5.87 o
  -6  -5   9          0.91          4.15         2.58 o
  -5  -5   9          0.46          1.66         4.00 o
  -4  -5   9         23.19         29.03         2.91 o
  -3  -5   9          4.89          1.15         3.71 o
  -2  -5   9        359.95        371.31        34.03 o
  -1  -5   9        356.39        337.05         8.22 o
   0  -5   9          0.33          1.76         3.29 o
   1  -5   9         74.22         98.77         5.62 o
   2  -5   9        505.03        558.90         7.83 o
   3  -5   9         14.29         16.31         4.27 o
   4  -5   9         32.49         27.71         4.04 o
   5  -5   9        118.41        119.44        13.01 o
   6  -5   9         16.13         11.87         2.95 o
  -6  -4   9         30.41         27.72         2.73 o
  -5  -4   9         33.32         36.35         2.81 o
  -4  -4   9         18.33         21.78         2.97 o
  -3  -4   9       1385.27       1431.46        82.31 o
  -2  -4   9         55.76         59.00         4.43 o
  -1  -4   9          0.24          0.33         4.24 o
   0  -4   9          5.08          5.63         4.61 o
   1  -4   9          4.09          8.62         5.10 o
   2  -4   9         52.48         65.31         6.11 o
   3  -4   9         13.40          7.21         4.22 o
   4  -4   9         18.56         26.80         4.34 o
   5  -4   9          0.37          3.98         3.16 o
   6  -4   9         17.30         17.10         3.12 o
  -6  -3   9          0.10         -2.30         2.30 o
  -5  -3   9         50.56         65.50        12.22 o
  -4  -3   9          1.12          5.71         3.07 o
  -3  -3   9         10.51         11.79         3.35 o
  -2  -3   9       1414.33       1548.15        54.19 o
  -1  -3   9         29.48         33.27         4.69 o
   0  -3   9        449.19        423.62        19.90 o
   1  -3   9        245.87        240.46         4.86 o
   2  -3   9        153.49        166.86         4.41 o
   3  -3   9         49.46         51.68         4.08 o
   4  -3   9       1047.15       1121.46        22.25 o
   5  -3   9          1.22          2.52         3.72 o
   6  -3   9         45.00         41.32         3.85 o
   7  -3   9         14.15          8.50         3.11 o
  -6  -2   9         20.94         38.29         2.73 o
  -5  -2   9         21.64         25.02         2.94 o
  -4  -2   9        165.59        179.97        14.86 o
  -3  -2   9         84.97         84.66         3.57 o
  -2  -2   9         50.69         50.76         4.12 o
  -1  -2   9        380.91        384.10         6.44 o
   0  -2   9         57.95         46.99         4.08 o
   1  -2   9        118.87        126.13         4.70 o
   2  -2   9         76.88         85.46         4.61 o
   3  -2   9       1242.70       1326.23         6.52 o
   4  -2   9          8.49          7.12         5.74 o
   5  -2   9         69.30         84.77        10.30 o
   6  -2   9          0.76         -1.36         3.60 o
   7  -2   9          2.34          2.27         3.12 o
  -6  -1   9         16.02         16.96         4.06 o
  -5  -1   9         15.07         16.92         2.86 o
  -4  -1   9         32.81         30.76         3.28 o
  -3  -1   9          4.19          8.72         3.43 o
  -2  -1   9        245.83        234.46         4.46 o
  -1  -1   9        502.86        530.07         6.04 o
   0  -1   9        226.76        225.17         6.86 o
   1  -1   9        195.58        209.47         5.43 o
   2  -1   9          1.67          0.64         4.34 o
   3  -1   9        851.32        918.85        12.44 o
   4  -1   9        871.70        909.21         6.59 o
   5  -1   9        456.34        518.94        27.64 o
   6  -1   9          7.89         16.19         3.25 o
   7  -1   9         34.22         39.76         5.67 o
  -7   0   9          0.01          2.50         2.45 o
  -6   0   9          8.34          6.25         3.57 o
  -5   0   9          8.76         13.95         2.87 o
  -4   0   9        214.06        246.24        16.92 o
  -3   0   9         11.33         17.22         3.42 o
  -2   0   9       1049.57       1064.82        23.70 o
  -1   0   9       4549.79       4803.55        28.65 o
   0   0   9         17.60         18.39         4.33 o
   1   0   9        482.45        469.44         6.74 o
   2   0   9       1834.87       1802.12        25.66 o
   3   0   9       1152.62       1177.61        54.38 o
   4   0   9         23.76         28.80         4.48 o
   5   0   9        204.15        224.31        32.34 o
   6   0   9         17.45         16.40         3.49 o
   7   0   9          1.21          0.78         3.16 o
  -6   1   9          8.38         11.87         3.60 o
  -5   1   9        234.27        261.11         3.61 o
  -4   1   9        133.45        127.79         7.16 o
  -3   1   9          0.58          6.31         3.79 o
  -2   1   9         27.33         32.29         2.92 o
  -1   1   9        300.25        296.27         4.02 o
   0   1   9        406.26        355.55         4.88 o
   1   1   9        202.88        180.23         5.94 o
   2   1   9        485.18        490.09         5.65 o
   3   1   9          9.89         11.27         4.82 o
   4   1   9         96.54         89.93        11.96 o
   5   1   9         81.34         83.60         7.43 o
   6   1   9         42.66         42.76        11.97 o
   7   1   9          0.81          0.46         3.35 o
  -6   2   9          0.00          4.82         2.57 o
  -5   2   9          0.10          0.02         2.86 o
  -4   2   9          0.03          0.98         3.27 o
  -3   2   9          1.49          7.36         2.85 o
  -2   2   9          0.70          4.50         2.79 o
  -1   2   9        193.24        189.48         3.91 o
   0   2   9         20.49         23.17         3.35 o
   1   2   9       1198.70       1152.30        25.95 o
   2   2   9        430.09        434.46         9.54 o
   3   2   9        104.95         89.08         5.83 o
   4   2   9          0.00          6.35         4.60 o
   5   2   9         89.29        107.65        21.98 o
   6   2   9         52.33         60.93         5.45 o
   7   2   9          0.46          6.59         3.29 o
  -6   3   9         50.07         52.27         2.94 o
  -5   3   9         15.03         19.24         2.77 o
  -4   3   9        169.59        178.33         9.78 o
  -3   3   9       1021.80       1104.09        14.14 o
  -2   3   9        488.17        501.71         5.24 o
  -1   3   9         29.89         33.06         2.93 o
   0   3   9          0.27         -1.20         4.00 o
   1   3   9        132.11        131.39         5.52 o
   2   3   9        140.67        136.27         6.93 o
   3   3   9         71.66         62.50         8.48 o
   4   3   9          0.33          0.70         4.89 o
   5   3   9         32.42         24.39         4.34 o
   6   3   9          8.75         13.27         4.58 o
   7   3   9         20.42         15.23         3.35 o
  -6   4   9         18.84         15.65         2.73 o
  -5   4   9         24.34         26.93         2.93 o
  -4   4   9        418.39        419.92        12.13 o
  -3   4   9          0.02          1.32         2.84 o
  -2   4   9         87.91        101.52         3.22 o
  -1   4   9        460.59        417.75         3.79 o
   0   4   9         69.39         70.58         4.95 o
   1   4   9        622.19        692.14        12.49 o
   2   4   9          1.92          9.99         6.51 o
   3   4   9        501.30        500.97         7.91 o
   4   4   9         22.29         20.64         4.03 o
   5   4   9         45.85         54.40         4.06 o
   6   4   9         20.62         21.70         3.54 o
   7   4   9          1.03          2.57         3.13 o
  -6   5   9         19.33         17.99         3.10 o
  -5   5   9         16.58         13.44         2.83 o
  -4   5   9          0.02          2.68         3.01 o
  -3   5   9        525.69        538.24        11.67 o
  -2   5   9        164.63        172.53         4.83 o
  -1   5   9          2.83          8.96         3.08 o
   0   5   9         53.39         64.28         4.51 o
   1   5   9        557.87        558.51         5.74 o
   2   5   9         14.79         12.84         7.33 o
   3   5   9          3.39          5.14         5.53 o
   4   5   9        493.52        451.18         7.19 o
   5   5   9          7.81          9.35         3.52 o
   6   5   9         16.67         15.07         5.89 o
   7   5   9         17.57         17.79         4.51 o
  -5   6   9         10.19         10.47         2.76 o
  -4   6   9          0.12          3.42         2.42 o
  -3   6   9         11.76         13.93         2.60 o
  -2   6   9        156.93        157.48         4.26 o
  -1   6   9         15.79         26.10         4.24 o
   0   6   9         33.67         31.96         6.11 o
   1   6   9         30.51         33.67         4.15 o
   2   6   9        167.57        187.19         6.37 o
   3   6   9         21.66         30.42         5.15 o
   4   6   9          0.02          4.82         4.98 o
   5   6   9         39.60         35.96         5.81 o
   6   6   9          3.40          5.83         3.07 o
  -5   7   9          3.39          3.52         2.62 o
  -4   7   9         12.75          4.13         2.44 o
  -3   7   9         25.64         27.81         2.63 o
  -2   7   9         30.12         31.49         3.52 o
  -1   7   9        117.75        109.63         5.39 o
   0   7   9          9.55         11.30         4.36 o
   1   7   9         17.83         18.14         4.09 o
   2   7   9        155.23        146.59         6.21 o
   3   7   9        150.76        133.30         5.89 o
   4   7   9        156.28        135.55         5.60 o
   5   7   9          3.67          8.82         4.76 o
   6   7   9          4.29         10.78         4.44 o
  -4   8   9         49.06         38.75         2.62 o
  -3   8   9          1.91          3.02         2.76 o
  -2   8   9        159.97        154.31         3.17 o
  -1   8   9         41.75         50.15         3.72 o
   0   8   9          4.82          2.23         5.51 o
   1   8   9          9.41         18.03         3.63 o
   2   8   9        274.37        286.80        12.27 o
   3   8   9        112.25        116.97         5.53 o
   4   8   9         16.10         14.80         4.51 o
   5   8   9          1.03          7.53         4.29 o
  -4   9   9         15.67         12.45         2.47 o
  -3   9   9         66.23         56.72         3.41 o
  -2   9   9          7.34          6.79         3.40 o
  -1   9   9          0.03          0.20         3.42 o
   0   9   9          0.03          7.98         3.66 o
   1   9   9         17.92         21.45         3.50 o
   2   9   9         52.70         61.27         6.98 o
   3   9   9          1.84         10.94         4.50 o
   4   9   9         20.23          7.95         4.66 o
   5   9   9          5.67         -0.67         4.10 o
  -3  10   9          2.88          5.16         4.73 o
  -2  10   9          0.61          2.82         3.41 o
  -1  10   9         12.55         10.91         3.29 o
   0  10   9          7.24          1.59         3.27 o
   1  10   9          3.65          3.78         3.28 o
   2  10   9         24.35         22.17         2.64 o
   3  10   9          0.26         -3.10         3.10 o
   4  10   9          4.54          2.06         3.18 o
  -1  11   9          2.18          7.63         3.34 o
   0  11   9         24.47         23.02         3.25 o
   1  11   9          0.32         -1.86         4.34 o
   2  11   9          1.72          2.39         4.15 o
  -1 -10  10          1.52         -1.10         2.58 o
   0 -10  10          0.42          0.02         2.69 o
   1 -10  10          3.83          4.27         4.58 o
  -3  -9  10          3.26         -1.37         3.06 o
  -2  -9  10          5.44          6.29         3.26 o
  -1  -9  10          0.25          4.82         2.81 o
   0  -9  10         29.25         31.20         6.15 o
   1  -9  10         25.95         25.91         4.70 o
   2  -9  10         29.92         27.01         4.90 o
   3  -9  10          1.71          9.99         4.19 o
  -4  -8  10          0.18         -0.45         2.95 o
  -3  -8  10         27.37         21.60         3.60 o
  -2  -8  10          8.91          8.46         7.53 o
  -1  -8  10         11.57         12.47         2.69 o
   0  -8  10        110.41        111.87         8.74 o
   1  -8  10          7.69          6.19         4.08 o
   2  -8  10          1.05         -0.88         4.84 o
   3  -8  10         28.90         30.37         5.84 o
   4  -8  10         32.94         26.19         4.63 o
  -4  -7  10          0.25          5.63         3.10 o
  -3  -7  10          5.10          8.12         3.29 o
  -2  -7  10          3.32          5.60         3.89 o
  -1  -7  10         33.61         32.19         3.83 o
   0  -7  10         24.96         27.73         3.09 o
   1  -7  10        136.38        149.36        11.14 o
   2  -7  10         36.80         29.36         5.10 o
   3  -7  10         24.54         39.90         4.97 o
   4  -7  10         75.70         79.04         5.28 o
   5  -7  10         54.51         46.54         3.74 o
  -5  -6  10         12.41         15.23         2.53 o
  -4  -6  10          2.56          9.42         4.03 o
  -3  -6  10          0.49         -1.73         3.24 o
  -2  -6  10        167.48        170.06         4.21 o
  -1  -6  10         68.06         76.10         4.69 o
   0  -6  10          4.95         11.52         3.12 o
   1  -6  10        146.19        165.12         7.52 o
   2  -6  10         10.63         22.47         6.77 o
   3  -6  10         70.87         88.38         5.70 o
   4  -6  10         10.20          4.66         4.58 o
   5  -6  10          0.00          1.16         3.22 o
   6  -6  10          2.62          7.50         3.02 o
  -5  -5  10         17.49         18.24         2.65 o
  -4  -5  10         75.52         72.77         7.30 o
  -3  -5  10        114.50        123.01         6.11 o
  -2  -5  10        277.70        287.01        12.22 o
  -1  -5  10         89.70         98.31         4.54 o
   0  -5  10         20.50         19.02         3.40 o
   1  -5  10         46.74         55.98         4.59 o
   2  -5  10          1.16         13.65         6.01 o
   3  -5  10        273.26        292.78         9.62 o
   4  -5  10         49.29         52.77        11.72 o
   5  -5  10         46.76         48.44         3.71 o
   6  -5  10          6.80          9.60         3.33 o
  -6  -4  10          4.12          5.39         2.53 o
  -5  -4  10          1.00          3.98         2.60 o
  -4  -4  10          1.17          2.70         2.77 o
  -3  -4  10         59.72         62.02         3.84 o
  -2  -4  10        105.14        102.37        10.57 o
  -1  -4  10        318.52        330.19        23.56 o
   0  -4  10         51.97         48.54         3.43 o
   1  -4  10        228.06        231.10         6.18 o
   2  -4  10         78.07         69.48         6.53 o
   3  -4  10         71.39         75.23         4.20 o
   4  -4  10        365.37        413.35         5.15 o
   5  -4  10         69.92         68.29         4.59 o
   6  -4  10          0.00         -0.46         3.27 o
  -6  -3  10         20.30         23.15         3.59 o
  -5  -3  10         60.50         63.29         6.82 o
  -4  -3  10         59.60         56.13         4.54 o
  -3  -3  10        153.21        164.99        13.61 o
  -2  -3  10        668.31        665.61        28.06 o
  -1  -3  10        384.00        385.04        25.73 o
   0  -3  10       1093.64       1101.18        43.75 o
   1  -3  10         14.75          9.26         3.72 o
   2  -3  10        165.45        168.68         4.46 o
   3  -3  10        138.64        130.58         3.95 o
   4  -3  10         69.87         70.79         3.89 o
   5  -3  10         34.33         27.77         4.30 o
   6  -3  10          1.98          7.44         3.50 o
   7  -3  10          0.34          1.58         2.99 o
  -6  -2  10          0.00          4.03         3.05 o
  -5  -2  10          2.31          2.98         2.75 o
  -4  -2  10         31.80         33.16         3.20 o
  -3  -2  10          8.81          8.65         3.55 o
  -2  -2  10         54.03         55.21         3.57 o
  -1  -2  10        379.75        356.46        11.09 o
   0  -2  10        482.98        472.31        10.93 o
   1  -2  10        144.03        142.87         4.57 o
   2  -2  10          0.00          0.87         3.91 o
   3  -2  10       1017.16        987.97        21.92 o
   4  -2  10          0.55          4.10         4.16 o
   5  -2  10         19.64         18.38         3.98 o
   6  -2  10        101.29         96.33        11.10 o
   7  -2  10          0.63         -3.00         3.00 o
  -6  -1  10         29.18         33.14         2.71 o
  -5  -1  10          6.80          8.02         3.18 o
  -4  -1  10          3.88          7.86         3.33 o
  -3  -1  10        183.49        191.98         3.88 o
  -2  -1  10        678.41        766.35        25.86 o
  -1  -1  10       1001.14        933.65        13.84 o
   0  -1  10        419.47        390.70         5.11 o
   1  -1  10         53.97         45.73         5.00 o
   2  -1  10        471.16        441.09         5.72 o
   3  -1  10          2.04          2.75         3.77 o
   4  -1  10        400.37        402.90        19.34 o
   5  -1  10        514.53        593.46        92.25 o
   6  -1  10          0.31         -0.72         3.48 o
   7  -1  10          2.18          2.42         3.52 o
  -6   0  10          0.85          7.38         2.24 o
  -5   0  10          0.53          6.11         2.79 o
  -4   0  10         42.63         42.32         3.23 o
  -3   0  10         90.16         84.09         3.24 o
  -2   0  10        683.13        688.15        15.22 o
  -1   0  10          7.68         10.68         3.42 o
   0   0  10        460.55        421.27         5.03 o
   1   0  10        359.95        345.14         5.68 o
   2   0  10       1256.63       1284.84         7.66 o
   3   0  10          0.14          1.29         5.25 o
   4   0  10        188.00        204.15        18.49 o
   5   0  10        191.48        216.81        10.35 o
   6   0  10        133.88        132.53        11.88 o
   7   0  10          9.68          8.91         3.23 o
  -6   1  10          9.90         11.73         2.67 o
  -5   1  10          3.72          1.52         2.77 o
  -4   1  10          0.03         -0.06         3.06 o
  -3   1  10          0.76          5.41         3.37 o
  -2   1  10        139.80        117.32         3.32 o
  -1   1  10         11.22         12.67         3.56 o
   0   1  10        432.16        399.35         5.47 o
   1   1  10       1262.15       1084.77         6.32 o
   2   1  10          3.92          5.84         4.49 o
   3   1  10        157.53        145.54         5.60 o
   4   1  10        987.44        949.70        46.61 o
   5   1  10        126.67        138.94        17.08 o
   6   1  10          9.99          6.73         3.59 o
   7   1  10         81.92         92.39        16.10 o
  -6   2  10         55.51         66.03         7.99 o
  -5   2  10          6.28          7.00         2.83 o
  -4   2  10        120.93        120.04         3.59 o
  -3   2  10        245.35        247.91         4.86 o
  -2   2  10        294.90        280.52         7.68 o
  -1   2  10        615.88        594.77         7.73 o
   0   2  10        440.29        395.98         4.29 o
   1   2  10         39.69         33.08         4.36 o
   2   2  10        121.43        112.00         5.00 o
   3   2  10        145.64        140.97         9.99 o
   4   2  10          5.28          6.75         4.23 o
   5   2  10         10.16          8.91         4.45 o
   6   2  10          4.10          3.25         3.43 o
   7   2  10         16.08         18.77         5.26 o
  -6   3  10         16.66         10.09         2.69 o
  -5   3  10          1.85          2.42         2.76 o
  -4   3  10          0.15          7.37         3.13 o
  -3   3  10        275.93        275.27         4.90 o
  -2   3  10         50.48         51.28         3.07 o
  -1   3  10         34.45         35.12         3.11 o
   0   3  10        118.83        117.73         3.84 o
   1   3  10        646.54        656.83         6.05 o
   2   3  10          7.30         14.05         4.42 o
   3   3  10         60.46         61.43         8.85 o
   4   3  10          2.23          5.65         3.98 o
   5   3  10         52.58         55.32         5.50 o
   6   3  10         10.77         14.01         3.69 o
   7   3  10         23.10         23.87         5.86 o
  -6   4  10          8.23         10.64         2.52 o
  -5   4  10          2.86          4.60         2.94 o
  -4   4  10        139.52        136.87         5.88 o
  -3   4  10         40.04         33.69         2.89 o
  -2   4  10         70.24         74.28         2.97 o
  -1   4  10        909.39        918.27         5.31 o
   0   4  10         74.43         78.90         4.42 o
   1   4  10        471.78        520.34         5.64 o
   2   4  10       1989.07       1981.31        64.74 o
   3   4  10          7.95         16.62         5.95 o
   4   4  10        426.31        407.47        37.24 o
   5   4  10         83.87         93.15         4.10 o
   6   4  10          0.92         -1.62         5.25 o
   7   4  10         15.88         21.89         3.26 o
  -6   5  10         41.28         37.64         3.10 o
  -5   5  10         11.07          9.54         2.72 o
  -4   5  10         47.73         47.24         2.59 o
  -3   5  10        595.09        584.64         9.12 o
  -2   5  10         71.09         69.05         3.30 o
  -1   5  10        136.67        136.28         3.26 o
   0   5  10        199.26        206.22         5.14 o
   1   5  10          8.64         11.29         5.04 o
   2   5  10        261.30        284.87         7.01 o
   3   5  10         42.15         36.24         5.68 o
   4   5  10        126.24        137.77         5.84 o
   5   5  10          0.34          2.99         3.51 o
   6   5  10          2.54         10.05         3.40 o
   7   5  10          0.18          6.00         3.15 o
  -5   6  10          0.28          5.81         2.63 o
  -4   6  10          0.83          4.73         2.51 o
  -3   6  10          4.67         10.41         2.52 o
  -2   6  10         10.26         11.74         3.96 o
  -1   6  10         19.60         19.95         3.38 o
   0   6  10         67.68         69.08         4.26 o
   1   6  10        326.61        344.55         7.61 o
   2   6  10        409.37        437.39         5.66 o
   3   6  10         81.19         69.57         5.60 o
   4   6  10         63.32         65.80         5.36 o
   5   6  10         54.72         52.84         5.14 o
   6   6  10         14.99         16.80         4.23 o
  -5   7  10          0.13          1.47         5.03 o
  -4   7  10          0.12         -1.64         2.47 o
  -3   7  10         90.01         89.57         2.84 o
  -2   7  10          5.35          6.60         2.95 o
  -1   7  10         36.14         33.72         4.03 o
   0   7  10        292.48        341.09         6.90 o
   1   7  10          0.02          3.05         4.57 o
   2   7  10        103.73        110.99         3.04 o
   3   7  10        282.36        273.50         6.79 o
   4   7  10          0.00         -4.10         4.50 o
   5   7  10          9.51         10.52         4.61 o
   6   7  10         36.62         42.97         4.70 o
  -4   8  10         19.74         18.04         2.27 o
  -3   8  10         13.58         11.36         2.75 o
  -2   8  10        221.77        227.16         4.03 o
  -1   8  10         91.61        109.16        15.37 o
   0   8  10         36.41         38.88         3.69 o
   1   8  10         10.08         11.65         3.51 o
   2   8  10          0.08          2.95         2.78 o
   3   8  10         62.03         57.03         5.01 o
   4   8  10         51.33         46.28         4.95 o
   5   8  10         15.59          3.44         5.54 o
  -3   9  10          7.99          9.71         3.06 o
  -2   9  10          6.11         10.03         3.27 o
  -1   9  10         95.91         93.71         3.72 o
   0   9  10         26.90         27.65         3.80 o
   1   9  10          5.51          6.87         3.16 o
   2   9  10          7.26          3.52         2.86 o
   3   9  10          2.39          7.51         4.56 o
   4   9  10          0.17         11.59         4.42 o
  -2  10  10        130.91        123.20         7.35 o
  -1  10  10         25.63         24.13         5.66 o
   0  10  10          0.33          2.15         3.56 o
   1  10  10         45.41         45.83         9.62 o
   2  10  10          0.35          4.70         2.55 o
   3  10  10          4.55          3.98         3.09 o
   0  11  10          1.78          9.75         3.32 o
   1  11  10         12.03          6.79         2.13 o
   2  11  10          0.88          3.18         2.52 o
   0 -10  11         15.27         11.76         2.86 o
  -2  -9  11         10.84          7.59         3.29 o
  -1  -9  11          1.92          2.50         2.50 o
   0  -9  11         10.38         10.02         2.96 o
   1  -9  11          3.53         13.34         4.68 o
   2  -9  11          8.54          0.71         4.49 o
   3  -9  11          1.07         13.62         5.69 o
  -3  -8  11          1.00         -0.45         3.65 o
  -2  -8  11          3.47          6.92         3.03 o
  -1  -8  11          9.83          9.04         3.01 o
   0  -8  11         60.06         64.67         3.26 o
   1  -8  11         61.92         66.03         5.11 o
   2  -8  11         13.76         12.60         4.69 o
   3  -8  11         25.43         24.20         4.80 o
   4  -8  11         22.29         18.27         4.72 o
  -4  -7  11          4.23          4.89         3.01 o
  -3  -7  11         12.33          8.09         5.17 o
  -2  -7  11          0.93          4.59         4.46 o
  -1  -7  11        122.73        116.40         8.90 o
   0  -7  11         14.12         15.96         2.98 o
   1  -7  11          5.96          0.81         4.66 o
   2  -7  11         42.76         54.70         5.06 o
   3  -7  11         10.82         13.52         4.98 o
   4  -7  11          4.16          0.43         4.68 o
   5  -7  11          7.52          8.81         3.23 o
  -5  -6  11          0.61          3.92         2.43 o
  -4  -6  11         14.72         18.80         3.17 o
  -3  -6  11          0.01          6.28         3.11 o
  -2  -6  11         51.93         46.50         3.64 o
  -1  -6  11          4.89         10.33         4.45 o
   0  -6  11        161.84        148.13         3.71 o
   1  -6  11          7.33          8.11         4.50 o
   2  -6  11          4.82          9.74         5.51 o
   3  -6  11         52.06         65.14         5.35 o
   4  -6  11          4.99          9.30         3.47 o
   5  -6  11          0.04          1.77         3.32 o
  -5  -5  11         14.16         16.54         2.61 o
  -4  -5  11         67.94         64.21         7.55 o
  -3  -5  11         12.72         15.76         3.49 o
  -2  -5  11        230.72        243.50        26.39 o
  -1  -5  11        223.76        209.48        14.05 o
   0  -5  11         21.42         21.27         3.56 o
   1  -5  11        236.05        256.95        10.11 o
   2  -5  11          0.56         12.27         7.31 o
   3  -5  11         52.81         52.55         4.62 o
   4  -5  11         31.70         35.94         3.69 o
   5  -5  11         37.25         35.48         3.72 o
   6  -5  11          1.70          1.22         3.24 o
  -6  -4  11         29.60         33.20         4.08 o
  -5  -4  11          5.38          7.82         3.90 o
  -4  -4  11          0.33         -1.00         3.02 o
  -3  -4  11          2.68          7.66         3.19 o
  -2  -4  11        185.94        182.17        15.18 o
  -1  -4  11          0.25          7.98         4.15 o
   0  -4  11        593.76        614.22        28.05 o
   1  -4  11         58.63         58.71         5.07 o
   2  -4  11        185.95        211.29         7.14 o
   3  -4  11        358.19        403.21         9.38 o
   4  -4  11         28.90         28.99         4.24 o
   5  -4  11         22.86         18.87         3.25 o
   6  -4  11          5.99          8.78         3.01 o
  -6  -3  11          3.01          4.56         2.52 o
  -5  -3  11          1.05          4.91         2.65 o
  -4  -3  11          0.01          2.53         2.78 o
  -3  -3  11          0.39         -1.64         5.14 o
  -2  -3  11         53.33         55.89         3.36 o
  -1  -3  11         73.25         78.29         5.77 o
   0  -3  11         71.12         60.39         4.99 o
   1  -3  11        139.66        131.28         4.02 o
   2  -3  11          0.98          2.25         5.39 o
   3  -3  11         47.40         49.19         3.87 o
   4  -3  11         28.70         33.23         4.03 o
   5  -3  11         47.76         56.83         4.25 o
   6  -3  11          7.16          8.69         3.29 o
   7  -3  11          7.17          6.86         7.74 o
  -6  -2  11          8.38         10.68         4.22 o
  -5  -2  11          7.46          5.63         2.75 o
  -4  -2  11        100.34        117.90         8.56 o
  -3  -2  11         20.98         27.08         3.39 o
  -2  -2  11          0.00         -1.01         3.44 o
  -1  -2  11       1305.18       1310.30        38.65 o
   0  -2  11        421.64        420.60         6.78 o
   1  -2  11        136.58        128.71         4.07 o
   2  -2  11        621.13        604.62        11.38 o
   3  -2  11          5.01          9.92         4.15 o
   4  -2  11         93.97        101.40         3.83 o
   5  -2  11         12.60         14.22         3.70 o
   6  -2  11          1.30          0.31         4.26 o
   7  -2  11          1.68          1.89         3.04 o
  -6  -1  11          0.43         -1.23         2.14 o
  -5  -1  11         39.04         55.18         2.85 o
  -4  -1  11          1.59          0.34         3.00 o
  -3  -1  11          3.62         10.91         3.43 o
  -2  -1  11         88.48         81.83         3.53 o
  -1  -1  11        346.31        350.83         5.85 o
   0  -1  11         13.80         14.95         4.33 o
   1  -1  11          4.93          5.82         4.76 o
   2  -1  11       2252.28       2233.20        16.18 o
   3  -1  11        278.44        289.23         5.46 o
   4  -1  11          5.92          9.45         5.25 o
   5  -1  11          4.91          4.74         3.77 o
   6  -1  11         48.80         50.17         4.71 o
   7  -1  11          0.00          2.30         3.08 o
  -6   0  11         34.30         31.29         3.73 o
  -5   0  11          8.15          2.81         2.65 o
  -4   0  11          3.53          8.71         3.21 o
  -3   0  11         21.82         28.86         3.53 o
  -2   0  11        130.37        153.90         5.37 o
  -1   0  11         22.65         34.94         3.26 o
   0   0  11        802.15        837.34         5.55 o
   1   0  11         15.78         19.48         4.78 o
   2   0  11        113.21         84.71         4.79 o
   3   0  11        689.30        672.88        23.40 o
   4   0  11          0.03          0.41         4.47 o
   5   0  11        520.53        509.35        63.20 o
   6   0  11         43.47         48.85         6.57 o
   7   0  11          6.28          3.20         5.07 o
  -6   1  11          8.04         17.45         4.33 o
  -5   1  11          9.04         17.46         2.79 o
  -4   1  11        202.46        206.44         3.39 o
  -3   1  11        265.69        277.82         3.97 o
  -2   1  11        124.03        122.11         3.09 o
  -1   1  11        223.26        207.44         4.04 o
   0   1  11        430.70        423.47         7.94 o
   1   1  11        100.93        100.57         4.66 o
   2   1  11        168.30        165.16         5.77 o
   3   1  11        115.81        104.32         9.44 o
   4   1  11          8.49          8.58         5.99 o
   5   1  11         34.38         32.34         4.38 o
   6   1  11         25.50         29.18         3.98 o
   7   1  11          8.73         11.40         3.58 o
  -6   2  11          0.44          3.37         2.24 o
  -5   2  11          0.05          3.67         3.51 o
  -4   2  11         78.07         79.80         2.93 o
  -3   2  11         14.44         10.58         2.81 o
  -2   2  11         19.58         17.33         2.88 o
  -1   2  11          0.05          0.05         3.01 o
   0   2  11         35.16         41.95         3.47 o
   1   2  11       1201.38       1162.41        15.37 o
   2   2  11        183.13        202.44         5.31 o
   3   2  11        290.46        269.20        34.57 o
   4   2  11        196.38        188.21        28.68 o
   5   2  11          1.63          3.25         4.07 o
   6   2  11          6.77          4.95         4.08 o
   7   2  11         13.59         13.25         3.28 o
  -6   3  11         20.02         27.37         3.99 o
  -5   3  11        188.25        171.41         5.19 o
  -4   3  11         30.71         27.49         3.69 o
  -3   3  11         40.31         47.25         2.79 o
  -2   3  11        900.47        929.83        11.70 o
  -1   3  11         54.14         55.03         2.96 o
   0   3  11       1014.37       1052.24         5.37 o
   1   3  11        129.30        113.69         3.94 o
   2   3  11         64.56         66.91         4.43 o
   3   3  11        199.46        215.63         7.73 o
   4   3  11          0.00          6.99         4.95 o
   5   3  11          1.02          3.08         4.18 o
   6   3  11         59.27         75.44        18.34 o
   7   3  11          3.73          7.01         3.44 o
  -6   4  11          0.08         -1.42         2.49 o
  -5   4  11         23.67         22.24         3.02 o
  -4   4  11         45.57         44.39         2.98 o
  -3   4  11        125.17        123.74         3.38 o
  -2   4  11        804.84        789.40         9.94 o
  -1   4  11         48.43         47.96         3.04 o
   0   4  11        377.89        389.46         4.99 o
   1   4  11         88.45         81.86         4.98 o
   2   4  11          3.26          7.39         4.48 o
   3   4  11        576.80        548.15         8.60 o
   4   4  11        450.16        471.75         7.10 o
   5   4  11         33.57         32.92         6.97 o
   6   4  11         11.31         13.50         4.97 o
   7   4  11          4.42          0.83         5.33 o
  -5   5  11          0.87          5.44         2.65 o
  -4   5  11          0.66          4.07         2.88 o
  -3   5  11        256.64        250.46         5.02 o
  -2   5  11        287.83        295.52         5.12 o
  -1   5  11          3.69          4.29         2.90 o
   0   5  11        436.25        456.17         5.05 o
   1   5  11        955.93        954.61        17.42 o
   2   5  11          0.78          2.71         4.36 o
   3   5  11         39.57         38.46         7.04 o
   4   5  11         63.11         52.83         5.43 o
   5   5  11         28.54         28.30         4.87 o
   6   5  11          2.33          5.56         3.53 o
  -5   6  11          6.01          8.06         2.62 o
  -4   6  11          0.16          1.41         2.40 o
  -3   6  11          2.41          9.89         6.01 o
  -2   6  11        370.03        387.07         6.26 o
  -1   6  11        370.05        378.14         5.28 o
   0   6  11         56.10         62.41         4.12 o
   1   6  11        129.43        150.06         4.43 o
   2   6  11        106.21        109.74         3.55 o
   3   6  11         30.68         27.00         5.39 o
   4   6  11        160.83        123.49         6.14 o
   5   6  11          5.13         -0.22         4.77 o
   6   6  11          7.97         14.17         4.44 o
  -5   7  11          4.54          3.18         2.51 o
  -4   7  11          8.18          9.88         2.36 o
  -3   7  11         42.84         41.85         3.20 o
  -2   7  11        221.41        233.12         5.04 o
  -1   7  11          0.56          3.82         3.70 o
   0   7  11        285.39        280.92         5.15 o
   1   7  11          2.28          8.05         3.89 o
   2   7  11          4.55          0.96         3.05 o
   3   7  11         42.23         32.47         5.21 o
   4   7  11        179.70        170.71         5.78 o
   5   7  11          5.40          4.97         4.49 o
   6   7  11         22.11         28.84         4.58 o
  -4   8  11         16.45         13.54         2.36 o
  -3   8  11          0.11         -0.59         2.63 o
  -2   8  11         29.73         33.60         9.20 o
  -1   8  11         80.22         82.10         3.71 o
   0   8  11         23.73         24.43         3.82 o
   1   8  11         23.85         18.80         3.52 o
   2   8  11         47.41         55.73         3.68 o
   3   8  11         28.76         28.08         6.17 o
   4   8  11         32.12         22.70         4.94 o
   5   8  11        148.89        117.60         5.76 o
  -3   9  11         49.36         43.68         2.93 o
  -2   9  11         74.92         75.27         7.73 o
  -1   9  11         43.39         43.81         4.36 o
   0   9  11         17.52         24.59         3.48 o
   1   9  11         13.59         17.36         3.27 o
   2   9  11         40.89         46.57         8.16 o
   3   9  11         13.32          4.94         3.17 o
   4   9  11          3.16          4.41         4.55 o
  -2  10  11          0.13          3.89         3.04 o
  -1  10  11          0.02         -3.17         3.17 o
   0  10  11          1.27          7.99         3.14 o
   1  10  11          0.83          5.63         5.21 o
   2  10  11          0.77          2.10         2.47 o
   3  10  11          1.03          9.52         2.94 o
   0  11  11         33.83         30.19         8.62 o
   1  11  11          1.79         -0.29         2.47 o
  -2  -9  12         14.97          8.63         3.08 o
  -1  -9  12          8.44          8.61         2.45 o
   0  -9  12          8.36         12.14         2.72 o
   1  -9  12         47.83         42.94         3.41 o
   2  -9  12         10.66          8.87         4.53 o
  -3  -8  12         43.43         34.50         3.60 o
  -2  -8  12          1.75         -0.44         3.12 o
  -1  -8  12          1.01          5.41         2.79 o
   0  -8  12         14.63         21.21         3.01 o
   1  -8  12          2.45          4.03         4.03 o
   2  -8  12          0.04         -1.43         5.63 o
   3  -8  12          0.88          0.42         4.62 o
   4  -8  12          0.08          4.38         4.34 o
  -4  -7  12          6.81          7.18         4.17 o
  -3  -7  12         28.94         30.87         3.24 o
  -2  -7  12          4.22          7.57        10.42 o
  -1  -7  12         18.71         19.82         3.92 o
   0  -7  12          4.57          8.68         2.82 o
   1  -7  12          0.01          2.04         4.45 o
   2  -7  12         57.75         64.73         5.22 o
   3  -7  12          9.03         15.24         5.93 o
   4  -7  12         16.70         19.34         4.76 o
   5  -7  12         43.84         37.41         3.55 o
  -5  -6  12          9.88          9.86         2.60 o
  -4  -6  12          9.46          6.76         3.20 o
  -3  -6  12         13.76         19.18         3.34 o
  -2  -6  12          8.66          6.79         3.67 o
  -1  -6  12        127.44        138.27         9.23 o
   0  -6  12         23.87         23.43         3.24 o
   1  -6  12        128.65        156.61         5.18 o
   2  -6  12          2.42          8.83         5.08 o
   3  -6  12         24.08         24.94         5.01 o
   4  -6  12         29.24         35.60         3.94 o
   5  -6  12         24.29         24.54         3.43 o
  -5  -5  12         19.21         15.00         2.65 o
  -4  -5  12         87.03         76.24         3.09 o
  -3  -5  12          6.37          2.39         3.36 o
  -2  -5  12         32.48         33.72         4.82 o
  -1  -5  12        163.65        176.36        11.39 o
   0  -5  12        107.79        108.40         3.49 o
   1  -5  12          1.98          2.88         4.10 o
   2  -5  12         67.54         78.09         5.75 o
   3  -5  12         20.86         33.36         5.42 o
   4  -5  12         12.99         13.79         3.50 o
   5  -5  12         12.65         16.10         3.39 o
   6  -5  12          0.14          3.89         3.09 o
  -5  -4  12          7.32         -1.33         2.56 o
  -4  -4  12          2.37          4.96         2.70 o
  -3  -4  12        312.54        311.79        21.19 o
  -2  -4  12        164.70        174.17        11.94 o
  -1  -4  12        213.68        224.13        23.85 o
   0  -4  12        496.55        501.69        18.40 o
   1  -4  12         31.72         34.01         4.87 o
   2  -4  12          0.26          4.80         4.98 o
   3  -4  12         42.28         44.31         3.83 o
   4  -4  12        101.48         89.14         3.90 o
   5  -4  12          3.77          3.41         3.64 o
   6  -4  12         26.32         22.16         4.68 o
  -6  -3  12          6.11          6.96         3.57 o
  -5  -3  12         49.94         46.12         5.58 o
  -4  -3  12         73.41         81.54         3.23 o
  -3  -3  12         24.82         32.40         3.14 o
  -2  -3  12         96.63        107.20         3.77 o
  -1  -3  12       1239.75       1247.25        73.89 o
   0  -3  12        329.00        322.96        16.95 o
   1  -3  12         27.08         26.24         3.46 o
   2  -3  12        533.79        537.41        22.07 o
   3  -3  12        522.70        512.73         8.04 o
   4  -3  12        150.22        165.20         6.99 o
   5  -3  12         14.27         19.98         3.03 o
   6  -3  12          0.00          2.62         2.80 o
  -6  -2  12         15.44         14.17         2.95 o
  -5  -2  12          0.58          4.71         2.68 o
  -4  -2  12          9.71         12.90         2.94 o
  -3  -2  12        109.76        103.48         4.46 o
  -2  -2  12          2.82          4.36         3.24 o
  -1  -2  12         91.19         85.20         4.14 o
   0  -2  12          1.90          2.77         3.74 o
   1  -2  12         54.29         54.90         3.52 o
   2  -2  12         12.41          9.39         5.27 o
   3  -2  12          4.00          5.92         3.95 o
   4  -2  12        287.86        298.75        17.59 o
   5  -2  12         23.17         24.31         3.24 o
   6  -2  12         55.73         51.83        18.34 o
   7  -2  12         12.75         13.81         4.58 o
  -6  -1  12          0.28          6.21         2.50 o
  -5  -1  12         41.77         47.09         3.11 o
  -4  -1  12         25.52         25.58         5.04 o
  -3  -1  12          3.05          5.10         3.34 o
  -2  -1  12       1847.56       2055.80        67.30 o
  -1  -1  12        110.40        121.73         3.43 o
   0  -1  12         34.37         42.32         4.12 o
   1  -1  12       1469.99       1467.71         7.96 o
   2  -1  12         24.03         28.57         4.52 o
   3  -1  12          5.70          7.60         3.76 o
   4  -1  12       1136.89       1191.60        74.88 o
   5  -1  12        188.18        184.24        34.87 o
   6  -1  12          2.53          6.29         3.37 o
   7  -1  12          0.99          2.38         3.45 o
  -6   0  12         51.14         58.47         4.03 o
  -5   0  12         29.25         32.48         2.82 o
  -4   0  12         17.11         19.06         2.94 o
  -3   0  12        218.88        201.26         4.66 o
  -2   0  12          0.01          7.29         2.96 o
  -1   0  12        134.75        137.57         3.48 o
   0   0  12        877.64        884.94        11.13 o
   1   0  12         35.11         26.74         4.51 o
   2   0  12        158.60        142.25         5.96 o
   3   0  12        164.79        156.79         8.80 o
   4   0  12        283.30        300.13        45.44 o
   5   0  12        101.61         95.15        16.04 o
   6   0  12         72.16         62.45        11.08 o
   7   0  12         18.28         16.82         4.68 o
  -6   1  12          0.59          5.14         2.94 o
  -5   1  12          8.17          5.53         3.42 o
  -4   1  12         12.66         11.36         3.09 o
  -3   1  12        324.42        347.02        12.20 o
  -2   1  12         21.33         33.72         3.13 o
  -1   1  12         10.75          6.11         3.12 o
   0   1  12        409.38        405.57         4.33 o
   1   1  12          9.57         17.03         4.20 o
   2   1  12          9.45         15.73         5.17 o
   3   1  12          0.76          3.61         4.07 o
   4   1  12        464.19        443.47        92.51 o
   5   1  12         22.06         19.88         4.39 o
   6   1  12        138.35        155.94         6.97 o
   7   1  12         31.47         37.32         8.00 o
  -6   2  12         17.00         22.00         2.60 o
  -5   2  12          5.47          6.96         2.77 o
  -4   2  12        314.46        322.68         8.99 o
  -3   2  12         11.91         14.34         2.75 o
  -2   2  12         10.88         13.96         2.87 o
  -1   2  12       1243.53       1232.63        20.25 o
   0   2  12         78.45         78.94         3.88 o
   1   2  12        284.71        280.09         4.86 o
   2   2  12       1480.46       1477.13         7.97 o
   3   2  12          5.02          3.80         3.47 o
   4   2  12         12.11          9.64         3.99 o
   5   2  12        273.28        270.44        13.12 o
   6   2  12         52.97         59.00         3.77 o
   7   2  12          0.27         -2.55         3.64 o
  -6   3  12         24.43         24.45         7.20 o
  -5   3  12        175.75        173.60         7.95 o
  -4   3  12          0.49          4.19         3.18 o
  -3   3  12        184.34        182.37         4.93 o
  -2   3  12        591.87        579.35         8.20 o
  -1   3  12         44.04         41.87         3.21 o
   0   3  12         33.66         37.11         3.48 o
   1   3  12        963.60        953.58         8.17 o
   2   3  12       1153.99       1237.38         6.91 o
   3   3  12         43.94         45.79         6.95 o
   4   3  12        222.52        236.99        37.12 o
   5   3  12         88.36         88.51         9.26 o
   6   3  12        111.37        127.87        10.77 o
   7   3  12         11.73          7.21         3.21 o
  -6   4  12          1.59         10.22         2.50 o
  -5   4  12         13.03         10.94         2.77 o
  -4   4  12        255.70        267.00         7.90 o
  -3   4  12         11.94         18.42         2.75 o
  -2   4  12        120.57        119.94         4.16 o
  -1   4  12        227.47        233.04         5.24 o
   0   4  12        333.88        332.51         6.51 o
   1   4  12        123.57        112.00         4.19 o
   2   4  12        232.88        226.87         4.60 o
   3   4  12          2.18          4.41         6.89 o
   4   4  12         75.47         78.23         6.98 o
   5   4  12         38.11         39.73         5.62 o
   6   4  12          0.47          1.28         6.97 o
   7   4  12          1.20         -0.45         3.08 o
  -5   5  12          8.59         10.45         2.62 o
  -4   5  12          1.86          6.38         2.34 o
  -3   5  12         56.14         57.25         3.66 o
  -2   5  12         72.47         77.14         3.08 o
  -1   5  12         18.30         22.75         2.99 o
   0   5  12        284.27        275.81         4.67 o
   1   5  12         24.65         25.54         4.21 o
   2   5  12         16.97         20.86         4.33 o
   3   5  12        500.85        487.48         8.90 o
   4   5  12         27.94         17.83         5.55 o
   5   5  12          5.91          4.33         4.89 o
   6   5  12          6.65         11.08         3.87 o
  -5   6  12          0.03          0.06         2.50 o
  -4   6  12          0.63          2.52         2.43 o
  -3   6  12         33.50         25.56         3.05 o
  -2   6  12          4.18          7.20         2.60 o
  -1   6  12          0.27          1.39         3.85 o
   0   6  12         42.00         45.36         4.30 o
   1   6  12        211.75        231.01         4.55 o
   2   6  12          8.81         11.85         3.20 o
   3   6  12        254.22        250.90         6.46 o
   4   6  12        344.77        315.03         7.88 o
   5   6  12          1.83         12.17         4.73 o
   6   6  12         37.02         36.67         4.74 o
  -4   7  12          0.23          4.52         2.28 o
  -3   7  12         58.62         57.62         2.67 o
  -2   7  12        116.26        128.96         3.85 o
  -1   7  12         79.73         73.62         3.81 o
   0   7  12        114.82        115.01         4.06 o
   1   7  12        204.91        197.40        20.10 o
   2   7  12         78.05         81.33         3.15 o
   3   7  12        276.24        276.90         6.28 o
   4   7  12         59.47         56.53         5.28 o
   5   7  12         13.21          7.39         5.63 o
   6   7  12         10.96          8.94         4.52 o
  -4   8  12          8.76          8.28         2.50 o
  -3   8  12          7.22          4.64         2.22 o
  -2   8  12          1.13         -0.82         3.63 o
  -1   8  12         86.24         90.82         6.62 o
   0   8  12        108.60        106.57         3.67 o
   1   8  12         24.52         35.95         3.73 o
   2   8  12         41.46         41.25         4.68 o
   3   8  12          0.94          2.33         3.26 o
   4   8  12          6.55          6.26         4.46 o
   5   8  12          0.57         13.93         5.37 o
  -3   9  12          1.27         10.94         2.71 o
  -2   9  12         10.09          7.61         3.44 o
  -1   9  12         18.09         19.77        13.45 o
   0   9  12          1.87          1.42         3.26 o
   1   9  12         22.82         25.52         4.38 o
   2   9  12          3.96          5.12         2.68 o
   3   9  12          0.55          5.33         2.51 o
   4   9  12          0.01         -2.81         4.25 o
  -2  10  12         37.68         32.26         6.77 o
  -1  10  12         14.73         10.75         3.16 o
   0  10  12          0.77          2.55         3.10 o
   1  10  12         22.99         22.84         3.30 o
   2  10  12         38.90         37.68         8.10 o
   3  10  12          6.30          5.84         5.39 o
  -1  -9  13         26.71         27.09         3.04 o
   0  -9  13          1.58          7.82         2.69 o
   1  -9  13         49.19         47.10         7.02 o
   2  -9  13          4.54         -0.85         5.73 o
  -3  -8  13          0.52          2.99         2.94 o
  -2  -8  13         18.26         17.32         3.10 o
  -1  -8  13          1.87          1.45         2.74 o
   0  -8  13         32.71         27.72         2.90 o
   1  -8  13          0.05          3.02         4.04 o
   2  -8  13          0.00          6.62         5.52 o
   3  -8  13         30.09         29.87         4.71 o
  -4  -7  13          4.16          7.79         2.96 o
  -3  -7  13          0.94          1.20         3.25 o
  -2  -7  13         29.34         26.91         4.60 o
  -1  -7  13          2.60          4.81         3.39 o
   0  -7  13          3.38         -1.40         2.95 o
   1  -7  13         39.07         48.04         3.59 o
   2  -7  13         10.18         10.12         5.04 o
   3  -7  13          0.05          0.88         5.79 o
   4  -7  13          9.01          5.30         4.66 o
  -4  -6  13          2.10          6.55         3.09 o
  -3  -6  13         16.25         15.25         3.35 o
  -2  -6  13          0.23          1.75         3.54 o
  -1  -6  13          4.30          6.66         3.51 o
   0  -6  13          6.86         10.17         2.84 o
   1  -6  13          6.24          7.73         2.87 o
   2  -6  13         88.30         86.58         6.68 o
   3  -6  13          8.50         10.59         5.90 o
   4  -6  13         15.37         15.82         4.98 o
   5  -6  13         41.49         26.12         5.17 o
  -5  -5  13          8.10          6.67         3.59 o
  -4  -5  13          2.06          5.69         2.60 o
  -3  -5  13         10.64         10.40         3.41 o
  -2  -5  13          0.05          7.10         3.36 o
  -1  -5  13          8.85         10.76         3.85 o
   0  -5  13         14.86         16.20         3.58 o
   1  -5  13        199.92        197.61         5.97 o
   2  -5  13          0.27          6.33         6.12 o
   3  -5  13         19.71         20.91         6.41 o
   4  -5  13        265.87        263.79         6.70 o
   5  -5  13         25.59         24.69         4.16 o
  -5  -4  13         18.60         23.60         2.78 o
  -4  -4  13         76.59         73.01         5.67 o
  -3  -4  13        173.18        170.49         3.62 o
  -2  -4  13          9.18         10.09         4.01 o
  -1  -4  13        590.02        637.95        52.96 o
   0  -4  13        272.63        250.37        20.64 o
   1  -4  13          8.14         10.83         3.84 o
   2  -4  13          0.19         -0.28         4.50 o
   3  -4  13        278.83        299.85        13.55 o
   4  -4  13          2.20          3.61         3.54 o
   5  -4  13          0.57          2.29         3.18 o
   6  -4  13          0.04         -0.45         2.92 o
  -5  -3  13         36.55         42.53         2.79 o
  -4  -3  13          0.04          8.15         3.48 o
  -3  -3  13         69.78         83.93         4.74 o
  -2  -3  13         79.77         87.54         5.23 o
  -1  -3  13        139.17        148.99        12.71 o
   0  -3  13         70.52         75.10         3.30 o
   1  -3  13         31.43         33.44         3.49 o
   2  -3  13        167.89        153.60         6.85 o
   3  -3  13        420.57        428.60         5.18 o
   4  -3  13         58.07         54.48         3.71 o
   5  -3  13         40.90         44.93         3.50 o
   6  -3  13          8.34          8.72         2.95 o
  -6  -2  13          0.04         -1.18         2.47 o
  -5  -2  13          1.66          5.64         2.61 o
  -4  -2  13         56.40         59.86         3.04 o
  -3  -2  13          8.64          7.39         3.23 o
  -2  -2  13         68.06         72.22         3.72 o
  -1  -2  13        455.25        450.21        16.97 o
   0  -2  13        101.81        107.84         4.45 o
   1  -2  13         38.76         47.33         3.77 o
   2  -2  13        629.24        597.45         7.32 o
   3  -2  13          8.53          9.42         3.66 o
   4  -2  13        336.70        369.45        25.08 o
   5  -2  13        168.56        181.43        13.05 o
   6  -2  13          8.25          8.64         2.97 o
  -6  -1  13         20.23         21.41         2.63 o
  -5  -1  13         15.30         22.33         4.84 o
  -4  -1  13          1.33          8.11         3.03 o
  -3  -1  13          1.36          2.77         3.19 o
  -2  -1  13          0.01          6.36         3.58 o
  -1  -1  13          4.33          5.52         3.07 o
   0  -1  13       1084.15       1184.22        13.73 o
   1  -1  13          9.54          9.16         4.71 o
   2  -1  13          3.89          1.69         5.72 o
   3  -1  13         36.68         43.57         4.01 o
   4  -1  13         34.24         39.38         5.62 o
   5  -1  13        247.79        281.52        31.89 o
   6  -1  13         54.09         51.85        11.18 o
   7  -1  13         17.57         15.69         3.52 o
  -6   0  13          0.02          2.22         2.56 o
  -5   0  13          6.59          3.23         3.34 o
  -4   0  13         94.54         84.47         4.25 o
  -3   0  13        316.42        372.32         9.59 o
  -2   0  13        193.57        212.12        10.36 o
  -1   0  13         50.65         46.37         3.21 o
   0   0  13        337.63        343.19         4.82 o
   1   0  13       2152.21       2244.72        57.66 o
   2   0  13        330.63        321.04         7.12 o
   3   0  13        587.92        584.16        38.33 o
   4   0  13          2.95          4.06         3.30 o
   5   0  13         70.18         71.50        14.97 o
   6   0  13         43.51         40.52         3.69 o
   7   0  13          2.38          5.03         3.38 o
  -6   1  13         16.18         17.35         2.67 o
  -5   1  13         89.45         93.09         3.34 o
  -4   1  13          3.17          7.13         5.94 o
  -3   1  13         13.39         16.08         2.69 o
  -2   1  13         19.07         23.85         3.09 o
  -1   1  13        466.26        448.60         8.69 o
   0   1  13        460.57        408.84         7.35 o
   1   1  13        428.30        430.27         8.86 o
   2   1  13        574.55        563.84        20.83 o
   3   1  13        378.72        380.03        26.78 o
   4   1  13          5.62          6.74         4.65 o
   5   1  13         51.80         52.52         8.97 o
   6   1  13         60.45         64.50         7.08 o
   7   1  13          2.29          8.30         3.72 o
  -6   2  13         14.48         15.05         2.57 o
  -5   2  13          1.72          3.86         2.87 o
  -4   2  13          1.22          2.05         2.83 o
  -3   2  13         86.55         84.95         2.93 o
  -2   2  13        237.97        218.87         7.88 o
  -1   2  13        163.94        148.17         3.24 o
   0   2  13        391.26        386.57         5.68 o
   1   2  13        268.84        274.36         5.01 o
   2   2  13          1.34          4.99         4.34 o
   3   2  13          3.15          3.39         4.40 o
   4   2  13         25.70         32.15         8.74 o
   5   2  13         16.10         17.16         4.53 o
   6   2  13         38.44         40.34        11.86 o
   7   2  13          9.54          7.06         5.50 o
  -6   3  13          0.02          6.85         4.64 o
  -5   3  13         31.78         28.89         5.72 o
  -4   3  13          2.46          4.35         2.84 o
  -3   3  13         24.85         29.22         3.55 o
  -2   3  13        202.44        202.22         5.61 o
  -1   3  13        358.67        349.24         5.49 o
   0   3  13         11.64         12.08         3.44 o
   1   3  13        799.29        742.61         8.73 o
   2   3  13         10.19         14.10         4.47 o
   3   3  13          0.21         -0.01         4.15 o
   4   3  13        476.08        474.81        63.23 o
   5   3  13          6.64          8.97         4.37 o
   6   3  13          3.77          6.76         3.61 o
   7   3  13          8.35         12.02         3.53 o
  -5   4  13         21.94         22.73         3.63 o
  -4   4  13        203.47        204.99         3.66 o
  -3   4  13          0.90          5.65         2.53 o
  -2   4  13       2184.22       2286.66        56.75 o
  -1   4  13        212.37        209.81         3.36 o
   0   4  13         11.44         11.94         3.49 o
   1   4  13        275.21        276.71         5.41 o
   2   4  13         32.76         36.30         3.50 o
   3   4  13          0.27          2.68         3.78 o
   4   4  13          2.19          4.41         5.30 o
   5   4  13         17.87         17.92         3.77 o
   6   4  13          4.51          2.67         4.31 o
  -5   5  13          2.95          5.91         2.56 o
  -4   5  13          0.12          7.50         2.32 o
  -3   5  13         13.83         17.95         2.54 o
  -2   5  13         57.31         58.77         3.15 o
  -1   5  13          7.81         12.02         2.97 o
   0   5  13        280.93        273.98         4.75 o
   1   5  13         60.28         61.60         4.48 o
   2   5  13        148.36        160.91         7.02 o
   3   5  13         71.41         73.83         4.31 o
   4   5  13         60.91         61.20         5.41 o
   5   5  13          0.68          4.63         5.89 o
   6   5  13         18.89         22.40         4.83 o
  -5   6  13          0.67         -2.50         2.50 o
  -4   6  13          9.24         13.80         2.32 o
  -3   6  13          9.84         12.44         2.39 o
  -2   6  13          0.07          1.62         2.46 o
  -1   6  13        357.58        348.66         5.56 o
   0   6  13        118.98        117.55         4.18 o
   1   6  13          1.14          4.92         3.90 o
   2   6  13        246.15        271.84        10.98 o
   3   6  13         29.29         30.29         4.45 o
   4   6  13          0.81          5.18         5.92 o
   5   6  13        116.22        131.77         5.73 o
   6   6  13          1.25         13.71         5.49 o
  -4   7  13          5.17          1.05         2.27 o
  -3   7  13         35.82         34.23         2.79 o
  -2   7  13         34.32         38.25         2.49 o
  -1   7  13         37.79         42.15         3.52 o
   0   7  13          0.93          4.85         3.56 o
   1   7  13         17.37         19.86         3.05 o
   2   7  13          0.98          6.48         2.88 o
   3   7  13          1.02          4.55         2.79 o
   4   7  13         50.47         38.68         5.95 o
   5   7  13          0.11          0.78         4.44 o
  -3   8  13          2.29          7.68         2.42 o
  -2   8  13          5.28          5.97         3.89 o
  -1   8  13          0.31         -2.27         4.59 o
   0   8  13         17.41         18.01         3.97 o
   1   8  13        161.01        186.61         8.31 o
   2   8  13         30.13         27.19         2.95 o
   3   8  13          3.15          2.79         2.78 o
   4   8  13         75.90         66.77         5.07 o
   5   8  13          4.67          7.16         4.44 o
  -3   9  13         49.05         34.69         2.71 o
  -2   9  13          5.60          1.10         3.13 o
  -1   9  13         13.98         15.73         3.43 o
   0   9  13        128.38        155.70         4.20 o
   1   9  13          1.20          0.52         3.28 o
   2   9  13         11.40         11.07         2.59 o
   3   9  13         88.84         94.40        17.91 o
   4   9  13         34.04         23.53         4.65 o
  -1  10  13          2.10          2.83         3.01 o
   0  10  13          1.49          3.32         3.07 o
   1  10  13          0.36          2.33         3.08 o
   2  10  13          1.21          7.14         5.26 o
   3  10  13          2.99          1.51         2.41 o
   0  -9  14          0.48          4.36         2.72 o
   1  -9  14          1.37          3.04         3.26 o
  -2  -8  14         20.28         14.59         5.05 o
  -1  -8  14         18.37         14.88         2.72 o
   0  -8  14         10.58          6.58         3.16 o
   1  -8  14         22.43         19.34         3.17 o
   2  -8  14         50.65         58.20         5.97 o
   3  -8  14          0.24          2.18         4.30 o
  -3  -7  14          0.21          7.69         2.91 o
  -2  -7  14          2.73          5.50         4.27 o
  -1  -7  14          0.50          1.42         3.14 o
   0  -7  14          0.19          2.05         2.74 o
   1  -7  14          3.50          5.63         3.40 o
   2  -7  14         12.35          8.11         5.15 o
   3  -7  14          0.70         -2.56         5.09 o
   4  -7  14          0.65         -3.59         5.27 o
  -4  -6  14          0.15          6.32         2.95 o
  -3  -6  14         35.65         32.94         3.31 o
  -2  -6  14          6.70         10.37         3.28 o
  -1  -6  14         28.84         36.49         8.47 o
   0  -6  14        163.69        169.67         3.53 o
   1  -6  14         47.15         49.96         3.41 o
   2  -6  14         22.25         28.35         4.98 o
   3  -6  14         31.64         30.70         5.19 o
   4  -6  14         13.74         18.65         6.03 o
   5  -6  14         10.92          7.10         3.27 o
  -4  -5  14         45.31         51.13         2.85 o
  -3  -5  14          2.61          2.60         3.56 o
  -2  -5  14         73.80         79.57         4.39 o
  -1  -5  14        157.48        151.43         8.32 o
   0  -5  14         39.90         39.40         5.60 o
   1  -5  14         15.41         14.56         3.33 o
   2  -5  14         68.34         75.83         5.52 o
   3  -5  14         48.60         48.90         4.99 o
   4  -5  14         12.94         17.43         3.55 o
   5  -5  14         22.96         21.07         3.92 o
  -5  -4  14          0.64          2.87         2.76 o
  -4  -4  14          3.98          3.73         2.86 o
  -3  -4  14         10.43         18.14         2.74 o
  -2  -4  14          0.01          3.22         3.88 o
  -1  -4  14        466.24        478.82        31.39 o
   0  -4  14        278.60        282.37        10.34 o
   1  -4  14         24.78         22.77         3.82 o
   2  -4  14          2.39          4.61         4.59 o
   3  -4  14        230.87        233.05         5.96 o
   4  -4  14          0.18          2.02         3.21 o
   5  -4  14          0.88         -0.12         3.04 o
   6  -4  14         46.69         38.41         6.08 o
  -5  -3  14         56.09         54.07         5.23 o
  -4  -3  14          4.93         14.49         2.93 o
  -3  -3  14          2.42          5.84         2.58 o
  -2  -3  14        348.01        362.23        15.35 o
  -1  -3  14         35.94         42.15         5.56 o
   0  -3  14        259.79        254.90        15.00 o
   1  -3  14        373.90        384.61        18.64 o
   2  -3  14          3.04          8.43         4.53 o
   3  -3  14         44.59         47.49         3.84 o
   4  -3  14         99.99        111.09         7.81 o
   5  -3  14         12.84         13.29         3.48 o
   6  -3  14          3.52          0.64         4.56 o
  -5  -2  14          8.66          6.72         2.39 o
  -4  -2  14          3.30          4.82         2.76 o
  -3  -2  14         30.04         30.28         3.08 o
  -2  -2  14        255.53        276.36        15.78 o
  -1  -2  14          0.53          5.60         4.05 o
   0  -2  14        274.33        268.37        10.54 o
   1  -2  14        260.06        266.15         5.40 o
   2  -2  14        429.99        426.98         7.12 o
   3  -2  14         66.13         68.14         4.30 o
   4  -2  14          1.79          2.57         3.21 o
   5  -2  14         12.11         13.59         3.32 o
   6  -2  14          1.04          1.98         2.78 o
  -5  -1  14         10.89         17.54         3.30 o
  -4  -1  14         54.20         56.24         2.68 o
  -3  -1  14        109.82        104.92         5.37 o
  -2  -1  14         99.92        107.82         3.61 o
  -1  -1  14         50.39         52.68         3.25 o
   0  -1  14        311.96        343.50         4.90 o
   1  -1  14       1183.84       1171.14        16.74 o
   2  -1  14          0.64          4.71         5.49 o
   3  -1  14         25.93         25.44         3.96 o
   4  -1  14        160.95        182.98        16.23 o
   5  -1  14         52.61         55.96         6.20 o
   6  -1  14         22.02         14.11         2.79 o
  -6   0  14          0.45         -0.35         2.47 o
  -5   0  14          6.72          7.72         4.69 o
  -4   0  14          6.13         12.30         2.87 o
  -3   0  14         90.46         92.17         3.48 o
  -2   0  14        109.12        104.98         5.30 o
  -1   0  14        275.70        260.36         3.32 o
   0   0  14         24.50         30.40         6.55 o
   1   0  14         12.55         11.49         4.63 o
   2   0  14         39.91         43.01         6.02 o
   3   0  14          5.22          5.52         4.34 o
   4   0  14         14.04         10.46         3.51 o
   5   0  14         10.23         16.34         3.48 o
   6   0  14          9.99          9.33         3.47 o
   7   0  14          2.53          0.99         3.16 o
  -6   1  14          4.32         11.80         2.72 o
  -5   1  14         38.07         46.06         2.97 o
  -4   1  14         25.83         26.18         4.11 o
  -3   1  14         30.89         20.12         4.62 o
  -2   1  14         71.61         59.59         3.50 o
  -1   1  14         73.93         69.36         3.54 o
   0   1  14        296.55        273.34         5.41 o
   1   1  14          7.01          8.33         4.01 o
   2   1  14         69.95         62.51         5.80 o
   3   1  14        312.98        299.38        16.07 o
   4   1  14          6.83          7.03         3.11 o
   5   1  14         28.04         27.07         6.32 o
   6   1  14        111.74        128.00        20.76 o
   7   1  14          3.17          1.90         3.16 o
  -5   2  14          0.05         -1.35         3.12 o
  -4   2  14         93.76        108.12         3.10 o
  -3   2  14          0.12          1.89         2.21 o
  -2   2  14         12.95         14.23         2.81 o
  -1   2  14        864.37        858.17        22.07 o
   0   2  14         17.02         17.49         3.55 o
   1   2  14          0.57          1.52         4.51 o
   2   2  14        536.05        555.87         7.07 o
   3   2  14          3.24          4.47         4.57 o
   4   2  14          0.00         -1.38         3.21 o
   5   2  14         73.58         85.36         5.28 o
   6   2  14          5.79          4.16         3.31 o
   7   2  14          0.88          5.54         3.56 o
  -5   3  14          2.57          6.79         2.62 o
  -4   3  14          2.08         -0.56         2.83 o
  -3   3  14         51.14         43.73         2.67 o
  -2   3  14        167.09        168.42         5.97 o
  -1   3  14         97.49        105.20         3.19 o
   0   3  14        234.08        241.70         3.94 o
   1   3  14          0.12          3.53         3.76 o
   2   3  14        129.89        126.65         4.04 o
   3   3  14        274.85        313.95        16.02 o
   4   3  14         18.40         24.51         6.47 o
   5   3  14          0.23         -0.70         3.72 o
   6   3  14          1.80         -0.86         3.31 o
  -5   4  14          0.76          3.17         2.75 o
  -4   4  14         10.59         13.31         3.99 o
  -3   4  14         70.33         63.59         2.99 o
  -2   4  14        113.28        114.26         3.46 o
  -1   4  14         36.73         39.65         4.41 o
   0   4  14        154.64        161.75         3.74 o
   1   4  14        733.46        735.27         6.05 o
   2   4  14        221.14        241.84         5.83 o
   3   4  14       1054.20       1115.88        61.96 o
   4   4  14         29.33         33.63         6.48 o
   5   4  14         25.26         32.05         6.14 o
   6   4  14         56.41         68.70         4.56 o
  -5   5  14          0.00          3.30         2.60 o
  -4   5  14         22.54         21.37         3.17 o
  -3   5  14         97.62        102.05         3.79 o
  -2   5  14          0.19          0.25         2.52 o
  -1   5  14        498.37        537.73        14.31 o
   0   5  14        271.30        282.81         4.98 o
   1   5  14          0.50          2.74         3.92 o
   2   5  14          0.47          0.91         3.34 o
   3   5  14         16.33         19.54         3.66 o
   4   5  14          5.63          4.65         4.70 o
   5   5  14          1.08         -1.10         4.70 o
   6   5  14         41.41         35.49         6.09 o
  -4   6  14          0.43         -2.63         2.63 o
  -3   6  14          4.06          4.89         2.45 o
  -2   6  14        130.06        129.13         3.80 o
  -1   6  14         11.84         12.12         3.75 o
   0   6  14          6.32          7.24         3.79 o
   1   6  14         20.88         24.11         3.92 o
   2   6  14        131.22        131.77         3.63 o
   3   6  14          1.29          5.67         3.43 o
   4   6  14          6.95          5.93         5.82 o
   5   6  14         18.22         13.19         4.71 o
   6   6  14          0.06          0.89         5.48 o
  -4   7  14          6.87          2.26         3.46 o
  -3   7  14          7.57          7.81         2.34 o
  -2   7  14          8.55         10.83         2.49 o
  -1   7  14         10.30          9.91         3.29 o
   0   7  14         37.95         41.26         3.50 o
   1   7  14        161.36        182.92        13.22 o
   2   7  14         77.26         95.96         3.07 o
   3   7  14         13.18         14.63         3.56 o
   4   7  14        122.53         98.06         6.53 o
   5   7  14        154.11        140.65         5.84 o
  -3   8  14          8.35          8.45         2.22 o
  -2   8  14         74.55         63.85         4.80 o
  -1   8  14         80.00         81.42         6.43 o
   0   8  14         29.71         18.06         3.50 o
   1   8  14         36.94         52.80         3.58 o
   2   8  14          0.12         -0.81         2.73 o
   3   8  14         23.73         30.67         3.93 o
   4   8  14         52.15         51.58        14.52 o
   5   8  14         13.60         17.68         4.47 o
  -2   9  14         14.38         13.18         3.34 o
  -1   9  14          7.81          2.46         3.24 o
   0   9  14          0.79          4.48         3.11 o
   1   9  14          1.47          3.81         3.19 o
   2   9  14          8.83         13.36         3.67 o
   3   9  14          4.85          4.90         2.52 o
   4   9  14          2.44          9.33         3.19 o
  -1  10  14         18.95         14.95         3.11 o
   0  10  14         56.55         58.05         7.46 o
   1  10  14          1.36          3.90         3.11 o
   2  10  14         37.29         30.79         3.88 o
  -2  -8  15          1.39          3.64         3.23 o
  -1  -8  15          6.77          7.47         2.99 o
   0  -8  15          0.07         -0.10         2.91 o
   1  -8  15         11.75         12.50         2.99 o
   2  -8  15          0.10          1.97         4.32 o
  -3  -7  15          2.21          1.48         3.16 o
  -2  -7  15         11.02         10.83         3.10 o
  -1  -7  15          0.73          3.23         2.70 o
   0  -7  15         37.78         38.94         3.20 o
   1  -7  15         68.80         68.21         3.52 o
   2  -7  15         17.84         15.99         5.92 o
   3  -7  15          0.14          3.02         5.50 o
   4  -7  15         14.62         12.69         4.63 o
  -4  -6  15          2.48          3.42         3.03 o
  -3  -6  15         32.23         37.69         4.00 o
  -2  -6  15          0.84          0.08         5.59 o
  -1  -6  15         10.10          6.69         3.64 o
   0  -6  15         97.76        101.60         4.05 o
   1  -6  15         15.08         16.42         2.89 o
   2  -6  15          2.69          1.26         6.00 o
   3  -6  15          1.15         -0.81         5.62 o
   4  -6  15         20.90         18.31         5.65 o
  -4  -5  15         25.27         17.12         3.35 o
  -3  -5  15         10.33         14.03         3.32 o
  -2  -5  15        133.59        125.56         3.84 o
  -1  -5  15          8.10          8.37         3.24 o
   0  -5  15          0.01         -0.09         2.72 o
   1  -5  15         93.96         90.27         5.74 o
   2  -5  15         46.75         56.58         6.09 o
   3  -5  15          0.85          1.57         5.93 o
   4  -5  15         20.18         25.91         4.94 o
   5  -5  15          0.69          4.09         3.61 o
  -5  -4  15          3.36          6.34         2.46 o
  -4  -4  15         66.66         67.06         3.04 o
  -3  -4  15         47.66         43.03         2.88 o
  -2  -4  15         48.92         56.76         3.69 o
  -1  -4  15         71.35         76.80         6.92 o
   0  -4  15        132.33        136.64         6.34 o
   1  -4  15        271.34        286.59        17.93 o
   2  -4  15        176.94        167.26        14.63 o
   3  -4  15          0.75          3.29         4.40 o
   4  -4  15         47.43         37.33         3.67 o
   5  -4  15         60.52         53.39         5.88 o
  -5  -3  15         33.51         40.08         3.66 o
  -4  -3  15          1.30          4.92         2.73 o
  -3  -3  15          0.38          5.23         3.19 o
  -2  -3  15         18.08         17.48         3.71 o
  -1  -3  15         10.01          9.01         4.06 o
   0  -3  15         30.83         33.89         3.12 o
   1  -3  15         34.32         32.71         3.86 o
   2  -3  15         33.02         29.93         4.82 o
   3  -3  15         39.96         40.75         4.56 o
   4  -3  15          0.30          1.94         3.05 o
   5  -3  15         21.00         20.51         3.06 o
   6  -3  15          2.47          6.83         2.59 o
  -5  -2  15         23.26         24.14         2.85 o
  -4  -2  15         10.15         13.95         2.69 o
  -3  -2  15          5.12          7.56         2.89 o
  -2  -2  15         59.16         66.68         3.59 o
  -1  -2  15        148.28        155.81         9.21 o
   0  -2  15         19.34         18.66         3.28 o
   1  -2  15          9.80         15.40         3.88 o
   2  -2  15        223.96        217.84         6.63 o
   3  -2  15        184.21        194.21        11.77 o
   4  -2  15          0.15          1.86         3.31 o
   5  -2  15         22.97         24.60         3.84 o
   6  -2  15          0.01          0.50         3.01 o
  -5  -1  15         20.99         16.09         2.66 o
  -4  -1  15         20.96         28.49         4.16 o
  -3  -1  15        189.80        210.85        17.84 o
  -2  -1  15         11.83          7.39         3.46 o
  -1  -1  15        168.33        161.83         5.63 o
   0  -1  15        155.49        150.98         4.21 o
   1  -1  15          9.12          9.23         4.10 o
   2  -1  15         42.83         48.10         6.87 o
   3  -1  15         71.98         73.53         6.02 o
   4  -1  15         36.03         37.59         3.47 o
   5  -1  15          1.22          4.63         2.90 o
   6  -1  15          8.36         10.25         2.82 o
  -5   0  15          1.19          7.22         2.61 o
  -4   0  15          7.46          2.04         2.88 o
  -3   0  15        119.86        117.71         3.54 o
  -2   0  15         13.27         14.17         2.75 o
  -1   0  15         13.35         15.40         3.13 o
   0   0  15         21.95         21.97         3.87 o
   1   0  15         73.45         89.63         6.39 o
   2   0  15        374.80        408.32         6.91 o
   3   0  15        527.10        515.47        36.22 o
   4   0  15         77.24         81.58        10.72 o
   5   0  15         15.71         21.46         3.38 o
   6   0  15         21.04         24.07         2.95 o
  -5   1  15         75.22         67.37         3.04 o
  -4   1  15          2.79          0.95         2.79 o
  -3   1  15          5.18          4.02         2.56 o
  -2   1  15        289.53        307.70        10.15 o
  -1   1  15         40.06         47.65         3.03 o
   0   1  15         84.17         72.93         4.35 o
   1   1  15        407.18        397.38        10.62 o
   2   1  15          5.74          9.64         5.63 o
   3   1  15         47.95         51.64         4.75 o
   4   1  15        128.12        131.84        14.00 o
   5   1  15        106.85        113.42        13.62 o
   6   1  15          8.51          6.06         3.58 o
  -5   2  15         44.08         52.28         4.95 o
  -4   2  15         29.66         32.72         2.81 o
  -3   2  15         28.65         30.56         2.58 o
  -2   2  15        114.14        113.68         2.63 o
  -1   2  15        154.36        169.65         3.76 o
   0   2  15        840.28        822.11        20.66 o
   1   2  15        154.50        155.13         5.20 o
   2   2  15         82.37         80.13         4.60 o
   3   2  15         40.55         48.12         4.75 o
   4   2  15         69.06         78.55        11.68 o
   5   2  15         10.77         14.36         4.18 o
   6   2  15          7.02          8.23         3.57 o
  -5   3  15          3.56          8.82         3.36 o
  -4   3  15          0.62         -1.00         2.87 o
  -3   3  15        336.51        356.26         9.49 o
  -2   3  15          1.05          3.93         2.87 o
  -1   3  15         54.86         56.26         3.04 o
   0   3  15        274.53        273.99         5.27 o
   1   3  15        457.99        477.86         7.60 o
   2   3  15        148.07        173.34         4.17 o
   3   3  15        102.92        110.74        11.94 o
   4   3  15          0.91          5.03         5.46 o
   5   3  15         58.90         55.96         5.19 o
   6   3  15          2.24          3.24         3.75 o
  -5   4  15         24.00         18.06         2.64 o
  -4   4  15         86.16         84.01         3.66 o
  -3   4  15         54.30         57.18         4.46 o
  -2   4  15        127.25        126.56         3.75 o
  -1   4  15       1221.07       1280.95        37.93 o
   0   4  15          0.32          3.41         3.11 o
   1   4  15          2.34          4.54         3.45 o
   2   4  15        592.35        602.14        19.33 o
   3   4  15        100.43        110.26         5.32 o
   4   4  15         62.75         72.00         8.83 o
   5   4  15        120.49        130.34         5.98 o
   6   4  15          4.95          7.61         4.29 o
  -4   5  15         17.36         13.75         2.30 o
  -3   5  15          5.61          8.26         2.45 o
  -2   5  15         31.24         35.34         2.68 o
  -1   5  15        225.07        233.47         8.10 o
   0   5  15        213.67        198.03        10.08 o
   1   5  15         10.67         11.71         3.98 o
   2   5  15        108.69        121.85         4.72 o
   3   5  15          1.37          1.72         2.98 o
   4   5  15          1.46          1.99         3.58 o
   5   5  15          5.28          6.73         4.68 o
   6   5  15         41.68         44.39         5.16 o
  -4   6  15          4.49          5.18         3.09 o
  -3   6  15          0.48          5.53         2.35 o
  -2   6  15         41.35         44.50         2.56 o
  -1   6  15         67.42         75.89         3.06 o
   0   6  15          1.20          3.52         3.50 o
   1   6  15        135.04        138.16         3.90 o
   2   6  15        286.08        330.93        14.51 o
   3   6  15        152.71        174.22        28.35 o
   4   6  15         24.23         28.69         5.26 o
   5   6  15         23.21         19.22         5.74 o
  -4   7  15          9.30          6.54         2.28 o
  -3   7  15        156.33        139.03         6.12 o
  -2   7  15         10.60         11.63         2.52 o
  -1   7  15         88.24         78.57         3.77 o
   0   7  15        149.06        156.86        10.01 o
   1   7  15         47.37         55.33         5.04 o
   2   7  15          5.55          7.48         2.69 o
   3   7  15         13.04         12.96         2.63 o
   4   7  15          0.08          1.75         3.37 o
   5   7  15          4.62          5.84         4.43 o
  -3   8  15          0.66          5.40         4.06 o
  -2   8  15         12.68         12.64         3.29 o
  -1   8  15         11.85         10.56         4.40 o
   0   8  15         49.44         50.04         7.56 o
   1   8  15         52.28         58.42         3.83 o
   2   8  15          4.24          7.50         2.83 o
   3   8  15          1.07          4.62         4.17 o
   4   8  15        100.70        106.85        16.90 o
  -2   9  15          9.56         10.38         2.99 o
  -1   9  15         10.26         14.38         3.14 o
   0   9  15         73.05         77.36         3.50 o
   1   9  15          3.72          0.55         3.13 o
   2   9  15          9.18         13.39         2.62 o
   3   9  15         26.23         31.39         5.70 o
   0  10  15          2.69         -3.32         3.32 o
   1  10  15         50.69         38.22         4.77 o
  -1  -8  16          7.96          6.18         2.55 o
   0  -8  16         12.70         13.14         2.63 o
   1  -8  16          2.37          5.71         2.76 o
   2  -8  16          8.19         11.05         3.81 o
  -2  -7  16          0.37          5.72         2.92 o
  -1  -7  16          6.04          7.58         2.60 o
   0  -7  16          7.66         13.64         2.91 o
   1  -7  16          4.16          6.56         2.94 o
   2  -7  16          1.07         -0.15         5.59 o
   3  -7  16          0.14         -3.09         4.57 o
  -3  -6  16          7.04          7.97         3.07 o
  -2  -6  16          0.29          5.49         3.49 o
  -1  -6  16          2.14          4.95         3.47 o
   0  -6  16          3.54          3.80         2.74 o
   1  -6  16          0.19          2.59         3.13 o
   2  -6  16         14.60         18.77         5.67 o
   3  -6  16         29.31         35.56         6.12 o
   4  -6  16          8.96          9.18         4.62 o
  -4  -5  16         25.07         26.88         3.24 o
  -3  -5  16          0.08         -7.82         7.82 o
  -2  -5  16        116.43        110.44         3.97 o
  -1  -5  16          4.30          6.30         3.48 o
   0  -5  16         49.33         43.08         3.26 o
   1  -5  16        125.85        144.33         6.75 o
   2  -5  16         82.33         83.91         6.33 o
   3  -5  16         17.72         23.60         5.94 o
   4  -5  16          7.33         11.67         5.60 o
   5  -5  16          0.01          0.48         3.54 o
  -4  -4  16          0.09         -0.57         5.27 o
  -3  -4  16          2.36          5.49         3.26 o
  -2  -4  16          0.51         -2.48         3.38 o
  -1  -4  16         87.33         96.35         4.41 o
   0  -4  16        165.67        177.93         8.88 o
   1  -4  16         57.83         53.75         4.66 o
   2  -4  16         40.11         36.34         4.36 o
   3  -4  16         55.28         46.90         4.52 o
   4  -4  16         38.95         32.08         4.86 o
   5  -4  16          0.01          1.39         3.01 o
  -5  -3  16          8.22          6.57         3.16 o
  -4  -3  16          0.63          6.24         2.95 o
  -3  -3  16          6.45         12.00         2.78 o
  -2  -3  16        273.85        301.18        22.82 o
  -1  -3  16          0.19          4.80         4.50 o
   0  -3  16          5.19          9.71         2.92 o
   1  -3  16        494.20        483.09        17.89 o
   2  -3  16          5.03          3.88         4.24 o
   3  -3  16         32.78         30.51         4.68 o
   4  -3  16         32.57         37.46         4.29 o
   5  -3  16         37.19         32.84         3.32 o
   6  -3  16         12.97         10.48         2.83 o
  -5  -2  16          1.11          3.04         2.42 o
  -4  -2  16         31.58         28.76         2.89 o
  -3  -2  16         53.14         64.20         3.23 o
  -2  -2  16         12.21         18.95         3.20 o
  -1  -2  16        281.69        280.68         9.11 o
   0  -2  16         32.89         30.45         3.30 o
   1  -2  16        175.59        165.41         5.12 o
   2  -2  16         48.34         55.11         5.71 o
   3  -2  16         41.30         41.34         4.99 o
   4  -2  16         39.81         38.76         4.30 o
   5  -2  16         37.15         39.08         6.46 o
   6  -2  16         65.56         50.22         6.03 o
  -5  -1  16         47.32         51.36         4.48 o
  -4  -1  16          3.71          7.75         2.77 o
  -3  -1  16         58.92         61.45         4.94 o
  -2  -1  16         90.45         79.58         4.91 o
  -1  -1  16        103.46        113.38         3.36 o
   0  -1  16        229.21        245.64        12.59 o
   1  -1  16          5.02         15.87         3.90 o
   2  -1  16          1.33          4.43         5.13 o
   3  -1  16        311.15        318.47        49.53 o
   4  -1  16         29.45         27.19         3.89 o
   5  -1  16         34.86         33.85         3.13 o
   6  -1  16         34.41         28.43         4.09 o
  -5   0  16          1.88          7.38         2.46 o
  -4   0  16        183.41        189.21        13.86 o
  -3   0  16          3.62          9.35         3.18 o
  -2   0  16          1.10          6.31         2.69 o
  -1   0  16        494.86        501.97        22.31 o
   0   0  16          0.07          2.23         3.89 o
   1   0  16         20.37         20.96         4.01 o
   2   0  16        279.17        285.72         6.45 o
   3   0  16          8.90         14.98         4.68 o
   4   0  16         92.65         89.80         9.25 o
   5   0  16        124.50        126.55        20.59 o
   6   0  16         13.52         12.84         3.15 o
  -5   1  16         26.57         24.23         3.88 o
  -4   1  16         20.04         18.35         2.73 o
  -3   1  16          0.16          1.50         2.37 o
  -2   1  16        107.46        102.22         2.83 o
  -1   1  16         31.15         30.13         2.62 o
   0   1  16         15.87         18.21         3.79 o
   1   1  16         68.15         67.91         4.06 o
   2   1  16          7.68         15.26         5.45 o
   3   1  16        131.82        133.10         5.03 o
   4   1  16          2.27          4.33         3.39 o
   5   1  16         12.37         12.24         3.08 o
   6   1  16         10.51         12.04         2.81 o
  -5   2  16         17.44         17.67         2.64 o
  -4   2  16          5.67         10.00         2.62 o
  -3   2  16         95.15         97.31         7.47 o
  -2   2  16         75.73         84.56         2.74 o
  -1   2  16          0.85          3.27         2.89 o
   0   2  16         64.27         64.45         3.08 o
   1   2  16        430.24        434.92         6.79 o
   2   2  16         33.53         30.37         5.45 o
   3   2  16        241.69        262.62         5.44 o
   4   2  16         76.06         89.31         4.18 o
   5   2  16         49.29         55.74         6.49 o
   6   2  16          8.08         15.35         4.89 o
  -5   3  16         41.00         41.34         4.07 o
  -4   3  16          1.30          3.76         2.66 o
  -3   3  16        635.18        644.59        37.52 o
  -2   3  16         24.12         24.58         2.84 o
  -1   3  16         49.36         46.23         2.98 o
   0   3  16       1318.57       1364.35        33.18 o
   1   3  16         35.13         33.51         3.76 o
   2   3  16         82.93         82.60         4.25 o
   3   3  16        685.39        817.13        59.24 o
   4   3  16         30.08         26.99         3.90 o
   5   3  16         20.21         18.51         5.04 o
   6   3  16         30.40         33.29         9.54 o
  -5   4  16          6.76          4.73         2.72 o
  -4   4  16          1.82          2.74         2.54 o
  -3   4  16          0.66          3.10         2.61 o
  -2   4  16         60.13         66.97         3.56 o
  -1   4  16         44.05         49.21         2.68 o
   0   4  16         46.45         46.36         3.35 o
   1   4  16         47.15         51.09         3.50 o
   2   4  16         27.57         26.31         3.49 o
   3   4  16          3.12          8.34         3.50 o
   4   4  16          3.47          2.18         3.42 o
   5   4  16          2.71          6.27         3.49 o
   6   4  16         23.76         32.93         4.93 o
  -4   5  16         43.18         36.89         2.50 o
  -3   5  16         30.82         32.91         2.75 o
  -2   5  16        115.44        121.56         5.46 o
  -1   5  16         13.61         12.63         3.01 o
   0   5  16        141.14        143.27         3.90 o
   1   5  16        198.56        196.01         5.25 o
   2   5  16        101.72        115.78         3.81 o
   3   5  16        151.15        178.77        34.44 o
   4   5  16         51.15         55.13         7.79 o
   5   5  16         42.25         47.24         5.10 o
   6   5  16         22.85         16.86         5.73 o
  -4   6  16          0.29          1.73         2.44 o
  -3   6  16         29.21         24.75         2.58 o
  -2   6  16        128.30        129.33         5.48 o
  -1   6  16         27.61         33.89         5.27 o
   0   6  16          2.93          3.96         3.67 o
   1   6  16         65.21         75.53         3.98 o
   2   6  16         17.52         22.01         3.18 o
   3   6  16        125.82        141.42        14.66 o
   4   6  16         42.66         41.36        13.14 o
   5   6  16        115.07        120.44         3.35 o
  -3   7  16         14.81         10.01         2.34 o
  -2   7  16          1.56          6.14         2.26 o
  -1   7  16         22.83         20.09         3.46 o
   0   7  16         58.09         54.42         3.77 o
   1   7  16          4.12          4.78         3.48 o
   2   7  16        132.87        155.40         9.42 o
   3   7  16         28.34         23.16         3.68 o
   4   7  16         11.57         11.96         5.64 o
   5   7  16         40.06         38.95         8.87 o
  -2   8  16         33.32         27.31         3.20 o
  -1   8  16         96.77        100.56        19.07 o
   0   8  16          6.65         12.53         3.20 o
   1   8  16         87.98         85.06         3.74 o
   2   8  16        115.28        118.50         6.03 o
   3   8  16          0.05          2.74         2.51 o
   4   8  16          0.02          2.66         2.51 o
  -1   9  16         19.96         23.87         3.12 o
   0   9  16          0.17          1.93         3.03 o
   1   9  16         28.73         27.89         3.37 o
   2   9  16         11.39         12.29         2.91 o
   3   9  16          2.71          3.59         2.67 o
  -2  -7  17          0.74          1.04         3.62 o
  -1  -7  17          1.38          2.92         2.54 o
   0  -7  17          0.11          3.54         2.79 o
   1  -7  17          8.28          8.88         3.14 o
   2  -7  17          9.40          8.56         3.79 o
   3  -7  17          1.63          4.69         4.33 o
  -3  -6  17          5.27          7.26         3.06 o
  -2  -6  17         10.85          7.87         3.27 o
  -1  -6  17          0.19         -1.68         2.74 o
   0  -6  17          6.62          7.08         2.89 o
   1  -6  17          5.58          3.96         3.21 o
   2  -6  17          3.50          6.42         4.06 o
   3  -6  17          0.87          2.56         5.60 o
   4  -6  17         21.44         18.74         5.48 o
  -3  -5  17          5.19         10.55         3.16 o
  -2  -5  17          3.07          8.41         3.23 o
  -1  -5  17         36.01         28.08         3.78 o
   0  -5  17         37.42         42.90         3.13 o
   1  -5  17          0.33          1.95         3.21 o
   2  -5  17          0.39          2.44         4.22 o
   3  -5  17         21.76         16.45         5.78 o
   4  -5  17          0.85          2.13         5.60 o
  -4  -4  17         11.97          7.96         2.57 o
  -3  -4  17         42.54         38.66         3.57 o
  -2  -4  17          0.14          4.76         8.61 o
  -1  -4  17         70.22         68.86         8.25 o
   0  -4  17         10.21         13.51         3.82 o
   1  -4  17         11.47         12.91         3.81 o
   2  -4  17        174.66        163.13         6.87 o
   3  -4  17        137.08        129.64         4.89 o
   4  -4  17          0.24          2.41         4.32 o
   5  -4  17          3.22          5.93         3.27 o
  -4  -3  17         27.48         29.35         2.98 o
  -3  -3  17         15.54         12.16         2.86 o
  -2  -3  17          0.14          4.10         3.67 o
  -1  -3  17         33.51         34.68         3.99 o
   0  -3  17        118.08        121.40         4.35 o
   1  -3  17         44.98         45.88         3.25 o
   2  -3  17        149.94        150.43         5.06 o
   3  -3  17         11.34         10.34         4.41 o
   4  -3  17          2.24          4.12         3.80 o
   5  -3  17          0.75          2.62         2.99 o
  -4  -2  17          5.76          5.56         2.76 o
  -3  -2  17         54.89         56.59         2.98 o
  -2  -2  17         21.11         24.97         3.11 o
  -1  -2  17          4.36         10.21         3.17 o
   0  -2  17         35.07         34.14         3.37 o
   1  -2  17         34.80         29.83         6.04 o
   2  -2  17        204.10        217.29         6.09 o
   3  -2  17        103.47        100.88         9.27 o
   4  -2  17          1.60          4.36         3.48 o
   5  -2  17          5.94          3.86         3.02 o
   6  -2  17         82.09         51.04         3.37 o
  -5  -1  17          7.33          2.99         2.68 o
  -4  -1  17         10.25         12.64         2.60 o
  -3  -1  17          0.45          0.11         2.80 o
  -2  -1  17         73.74         80.38         3.80 o
  -1  -1  17         15.21         19.41         3.42 o
   0  -1  17        269.27        273.15        12.36 o
   1  -1  17         59.83         68.80         4.31 o
   2  -1  17         72.79         88.01         5.98 o
   3  -1  17         16.91         15.70         5.27 o
   4  -1  17          0.35          3.74         3.20 o
   5  -1  17          2.55          4.71         3.33 o
   6  -1  17         43.90         30.79         3.52 o
  -5   0  17         23.57         21.25         2.59 o
  -4   0  17          1.15          2.99         4.22 o
  -3   0  17          0.11          6.61         2.90 o
  -2   0  17        174.37        177.43        10.79 o
  -1   0  17          9.05         13.03         3.01 o
   0   0  17        167.15        187.36        15.10 o
   1   0  17          6.42          7.39         3.93 o
   2   0  17        106.19        101.12         5.67 o
   3   0  17          0.45         -2.97         5.01 o
   4   0  17          1.23          2.39         3.29 o
   5   0  17         48.17         45.44         3.66 o
   6   0  17          4.11          3.20         2.79 o
  -5   1  17          9.04         18.74         5.41 o
  -4   1  17          0.44          3.03         2.62 o
  -3   1  17          1.51          4.37         2.50 o
  -2   1  17         55.23         67.10         2.81 o
  -1   1  17         25.15         27.08         3.09 o
   0   1  17         25.13         32.43         4.58 o
   1   1  17        433.80        459.75         4.94 o
   2   1  17         44.59         44.92         5.59 o
   3   1  17          0.82          6.10         6.17 o
   4   1  17        169.55        173.23        19.47 o
   5   1  17          5.15         11.06         3.30 o
   6   1  17         18.91         22.48         3.36 o
  -5   2  17          1.08          3.96         2.67 o
  -4   2  17         51.04         55.55         3.58 o
  -3   2  17          2.63          4.35         2.28 o
  -2   2  17          9.14          9.27         2.58 o
  -1   2  17        188.66        190.47         3.23 o
   0   2  17        193.66        189.42         9.30 o
   1   2  17         24.91         21.53         5.32 o
   2   2  17         61.69         68.35         5.53 o
   3   2  17        145.14        161.94         4.89 o
   4   2  17         20.81         21.60         3.68 o
   5   2  17          0.25          2.67         3.16 o
   6   2  17          1.79          0.47         2.79 o
  -4   3  17          0.41          0.50         2.47 o
  -3   3  17          0.59          1.28         2.34 o
  -2   3  17         21.71         24.70         2.59 o
  -1   3  17        371.34        392.20        15.36 o
   0   3  17         73.31         73.94         3.48 o
   1   3  17         20.01         23.65         3.87 o
   2   3  17        176.42        182.62         4.53 o
   3   3  17         77.21         79.61         4.27 o
   4   3  17         84.68        104.19         4.07 o
   5   3  17          0.41          0.69         3.54 o
   6   3  17         52.42         45.66         3.90 o
  -4   4  17         85.39         79.65         6.33 o
  -3   4  17         68.43         66.16         2.56 o
  -2   4  17        148.47        152.85         7.89 o
  -1   4  17         48.67         45.34         2.83 o
   0   4  17        393.48        408.15        14.26 o
   1   4  17         65.24         65.98         4.24 o
   2   4  17        253.92        266.24        19.51 o
   3   4  17         47.12         50.08         3.89 o
   4   4  17         21.86         32.52         9.01 o
   5   4  17         15.62         18.58         3.56 o
   6   4  17          0.88          2.30         4.48 o
  -4   5  17          9.04         10.45         3.27 o
  -3   5  17         66.96         59.44         2.47 o
  -2   5  17          0.02          2.41         2.32 o
  -1   5  17         16.17         17.24         2.48 o
   0   5  17         31.77         28.29         3.34 o
   1   5  17          9.61          9.66         2.87 o
   2   5  17          0.52          4.81         2.57 o
   3   5  17         40.72         46.31         3.09 o
   4   5  17          0.18          0.03         3.44 o
   5   5  17         23.12         26.20         5.74 o
  -3   6  17         19.28         18.08         2.45 o
  -2   6  17         24.42         25.43         3.11 o
  -1   6  17          8.24         10.21         2.80 o
   0   6  17         28.25         28.21         5.51 o
   1   6  17        237.56        242.48         3.59 o
   2   6  17          3.03         10.06         4.42 o
   3   6  17         57.28         54.60         3.90 o
   4   6  17         30.22         35.41         3.31 o
   5   6  17         74.66         87.34        11.95 o
  -3   7  17         18.56         17.88         2.97 o
  -2   7  17          6.33         10.26         2.30 o
  -1   7  17          6.27          9.55         3.46 o
   0   7  17         53.74         60.31        10.11 o
   1   7  17         12.66         16.91         3.55 o
   2   7  17          4.54          9.97         2.92 o
   3   7  17         32.99         33.54         3.49 o
   4   7  17          0.83          2.05         3.13 o
  -2   8  17         11.94         12.31         3.57 o
  -1   8  17          3.36          2.26         3.13 o
   0   8  17          0.00          5.87         3.44 o
   1   8  17          1.87          5.97         4.98 o
   2   8  17         18.35         16.56         2.33 o
   3   8  17         16.00         13.16         2.93 o
   4   8  17          0.04         -0.01         2.48 o
  -1   9  17         31.56         24.91         4.55 o
   0   9  17         15.31         17.01         3.33 o
   1   9  17         23.38         22.88         3.87 o
   2   9  17         72.08         57.49         7.36 o
  -1  -7  18          0.05          2.41         2.72 o
   0  -7  18          0.84          0.80         2.91 o
   1  -7  18         23.61         24.44         3.29 o
   2  -7  18          0.44          2.83         3.67 o
  -2  -6  18          0.25          2.02         3.04 o
  -1  -6  18          9.50          8.20         2.84 o
   0  -6  18          3.70          5.08         2.72 o
   1  -6  18         21.85         25.14         3.21 o
   2  -6  18         62.19         56.05         4.43 o
   3  -6  18         40.63         29.98         5.89 o
  -3  -5  18          0.64          3.62         3.41 o
  -2  -5  18          9.95          7.74         3.48 o
  -1  -5  18          8.69         11.84         5.28 o
   0  -5  18        139.35        136.29         4.02 o
   1  -5  18        158.38        168.86         6.20 o
   2  -5  18         76.81         65.70         4.86 o
   3  -5  18          2.03          3.72         5.61 o
   4  -5  18         12.25          6.55         5.67 o
  -3  -4  18         20.19         28.36         5.38 o
  -2  -4  18          7.06         11.23         5.17 o
  -1  -4  18          1.04          3.75         3.44 o
   0  -4  18         25.70         19.45         3.62 o
   1  -4  18         77.89         80.11         5.14 o
   2  -4  18         36.76         27.78         3.65 o
   3  -4  18          8.88          6.46         4.38 o
   4  -4  18          0.37          1.57         4.07 o
   5  -4  18          0.84         -0.51         3.12 o
  -4  -3  18          0.25          0.36         2.50 o
  -3  -3  18         17.96         18.40         2.78 o
  -2  -3  18         17.48         17.80         3.35 o
  -1  -3  18          2.59          2.67         4.31 o
   0  -3  18         46.09         55.10         5.02 o
   1  -3  18         11.79          6.31         3.08 o
   2  -3  18        147.30        151.73         8.68 o
   3  -3  18        130.33        119.53        14.48 o
   4  -3  18         28.67         22.75         4.36 o
   5  -3  18          3.85          3.81         3.04 o
  -4  -2  18         43.03         46.33         3.69 o
  -3  -2  18          0.76          1.52         3.63 o
  -2  -2  18          2.78          1.95         3.02 o
  -1  -2  18        213.38        221.17        11.67 o
   0  -2  18          0.57         -0.47         3.24 o
   1  -2  18         20.27         21.18         3.80 o
   2  -2  18         83.78         90.05         6.33 o
   3  -2  18          1.99          2.65         5.60 o
   4  -2  18          1.34          3.85         4.17 o
   5  -2  18          0.06          3.94         2.87 o
  -4  -1  18         11.38         12.79         2.72 o
  -3  -1  18          8.87          6.72         2.82 o
  -2  -1  18         22.69         24.09         3.25 o
  -1  -1  18         13.39         17.33         3.17 o
   0  -1  18         65.39         64.71         3.84 o
   1  -1  18         16.76         19.68         3.62 o
   2  -1  18        179.78        177.84         6.30 o
   3  -1  18         75.98         83.63         5.27 o
   4  -1  18         22.97         22.48         4.01 o
   5  -1  18         11.61          8.74         3.10 o
   6  -1  18          1.32          2.15         3.01 o
  -4   0  18         15.73          9.30         2.59 o
  -3   0  18         24.02         21.40         2.96 o
  -2   0  18         10.35          9.67         3.51 o
  -1   0  18         51.86         63.55         3.10 o
   0   0  18        154.99        167.95         4.25 o
   1   0  18          4.07          9.39         4.72 o
   2   0  18        105.93         91.43         5.62 o
   3   0  18          0.02         -1.68         5.06 o
   4   0  18          2.38          6.08         3.54 o
   5   0  18          0.60          0.06         2.88 o
   6   0  18         12.62          7.67         2.69 o
  -4   1  18          0.42         -2.07         2.61 o
  -3   1  18         62.22         67.78         2.58 o
  -2   1  18          0.01          4.04         2.55 o
  -1   1  18         83.13         85.10         3.15 o
   0   1  18         58.46         62.28         3.70 o
   1   1  18          0.62          1.96         3.78 o
   2   1  18         16.37         16.31         4.98 o
   3   1  18         17.36         20.51         4.97 o
   4   1  18          9.39          9.98         3.83 o
   5   1  18          9.12         10.10         2.92 o
   6   1  18          0.15          0.38         2.76 o
  -4   2  18          3.03          2.93         2.68 o
  -3   2  18          2.14          0.73         2.26 o
  -2   2  18         63.39         68.64         3.70 o
  -1   2  18         44.24         43.08         4.35 o
   0   2  18        297.75        307.22        12.28 o
   1   2  18        160.76        166.76         5.77 o
   2   2  18        123.47        128.07         5.50 o
   3   2  18         17.59         25.90         4.61 o
   4   2  18          5.99          8.94         3.64 o
   5   2  18          2.28          7.88         4.37 o
   6   2  18          0.34         -1.99         2.67 o
  -4   3  18         35.94         37.20         7.69 o
  -3   3  18         74.73         79.88         2.66 o
  -2   3  18         87.61         89.14         2.69 o
  -1   3  18        107.38         99.85         3.25 o
   0   3  18        366.61        382.23        19.28 o
   1   3  18         89.19         92.93         4.28 o
   2   3  18         51.13         50.23         7.01 o
   3   3  18          1.29          1.11         3.30 o
   4   3  18         84.49         99.52         8.46 o
   5   3  18         42.10         42.79         5.24 o
   6   3  18         17.95         17.99         4.66 o
  -4   4  18          4.53          7.26         2.19 o
  -3   4  18         19.25         19.86         2.97 o
  -2   4  18        137.86        128.56         6.52 o
  -1   4  18         13.25         14.44         2.65 o
   0   4  18        100.76        110.41         6.84 o
   1   4  18        146.02        148.72         5.39 o
   2   4  18        166.91        160.66         5.09 o
   3   4  18         10.27         11.88         2.68 o
   4   4  18          4.58          5.66         3.43 o
   5   4  18         42.04         55.54         6.11 o
  -4   5  18         21.07         17.63         4.02 o
  -3   5  18         14.77         15.40         2.99 o
  -2   5  18          0.22          1.85         2.51 o
  -1   5  18         40.22         37.50         2.98 o
   0   5  18          0.18          3.90         3.49 o
   1   5  18          0.04         -1.13         3.50 o
   2   5  18         32.40         38.05         5.31 o
   3   5  18          0.35          1.16         2.78 o
   4   5  18         33.82         44.54         7.75 o
   5   5  18          4.72         10.27         3.32 o
  -3   6  18         14.13         10.22         2.27 o
  -2   6  18          9.61         10.35         2.32 o
  -1   6  18         12.97         17.81         2.83 o
   0   6  18          3.04          0.91         3.33 o
   1   6  18         37.59         35.02         2.98 o
   2   6  18          3.54          9.53         4.13 o
   3   6  18          0.35          0.97         2.85 o
   4   6  18         14.45         14.54         2.51 o
   5   6  18          8.65          2.97         2.53 o
  -2   7  18          6.78          3.71         2.52 o
  -1   7  18         16.07         21.62         3.24 o
   0   7  18         30.48         39.62         3.74 o
   1   7  18         24.40         19.07         2.62 o
   2   7  18          0.00          0.49         2.30 o
   3   7  18         35.89         37.73         4.34 o
   4   7  18         11.99         11.42         2.48 o
  -1   8  18         32.66         28.64         4.35 o
   0   8  18          2.68          4.77         3.34 o
   1   8  18         16.96         17.45         2.59 o
   2   8  18         24.15         26.01         2.46 o
   3   8  18         23.24         22.01         5.03 o
   0   9  18         16.51         15.15         3.07 o
   1   9  18         22.67         19.71         3.53 o
  -1  -6  19         16.08         14.67         3.30 o
   0  -6  19          0.80          4.50         2.81 o
   1  -6  19          9.53          6.81         3.07 o
   2  -6  19         34.76         26.36         4.02 o
  -2  -5  19          1.39          4.44         3.27 o
  -1  -5  19          0.01         -2.90         2.90 o
   0  -5  19         19.01         14.29         3.32 o
   1  -5  19         28.16         23.57         3.42 o
   2  -5  19          1.68          2.28         4.08 o
   3  -5  19          2.49          5.52         6.51 o
   4  -5  19         17.51          6.49         5.54 o
  -3  -4  19         18.12         16.92         3.15 o
  -2  -4  19         15.33         17.25         3.54 o
  -1  -4  19         14.61         19.00         7.45 o
   0  -4  19         85.12         84.67         5.73 o
   1  -4  19          4.13          4.98         3.61 o
   2  -4  19         26.74         20.29         3.60 o
   3  -4  19        188.93        152.79         4.77 o
   4  -4  19          0.59          1.08         4.18 o
  -3  -3  19         39.29         35.59         4.24 o
  -2  -3  19         45.20         47.34         7.19 o
  -1  -3  19          0.00          1.23         3.65 o
   0  -3  19         36.14         30.59         3.08 o
   1  -3  19         15.10         18.11         6.68 o
   2  -3  19         17.85         17.53         4.69 o
   3  -3  19          6.73         10.42         4.33 o
   4  -3  19         26.79         20.28         4.34 o
   5  -3  19          4.16          2.13         3.06 o
  -4  -2  19          7.02          8.58         2.56 o
  -3  -2  19          0.66         -1.39         2.84 o
  -2  -2  19          6.88          9.23         3.56 o
  -1  -2  19          3.93          7.46         2.89 o
   0  -2  19          1.29          1.86         3.77 o
   1  -2  19         31.03         29.43         3.60 o
   2  -2  19          1.02          5.12         4.63 o
   3  -2  19          7.84          6.94         5.52 o
   4  -2  19          0.10          1.77         4.26 o
   5  -2  19         32.42         28.13         3.49 o
  -4  -1  19         33.17         29.07         3.16 o
  -3  -1  19         22.07         23.17         2.84 o
  -2  -1  19         28.42         27.84         3.32 o
  -1  -1  19         40.17         41.29         3.21 o
   0  -1  19          7.56         11.20         3.58 o
   1  -1  19         19.47         23.14         3.61 o
   2  -1  19          3.07          4.38         4.84 o
   3  -1  19         37.38         33.01         5.71 o
   4  -1  19         73.11         79.42        14.04 o
   5  -1  19          0.00          4.89         3.31 o
  -4   0  19         43.75         33.03         2.76 o
  -3   0  19          4.74          2.00         3.28 o
  -2   0  19          3.80          4.06         2.47 o
  -1   0  19        106.81        108.75         4.66 o
   0   0  19          5.70          1.88         3.38 o
   1   0  19          0.28          1.56         3.60 o
   2   0  19          6.77          1.11         4.72 o
   3   0  19          1.24         -2.08         4.75 o
   4   0  19          3.01          6.22         4.20 o
   5   0  19          7.46          7.29         3.03 o
  -4   1  19          0.17          1.44         3.07 o
  -3   1  19          1.09          5.00         2.46 o
  -2   1  19         32.93         31.67         2.50 o
  -1   1  19         31.67         31.72         2.58 o
   0   1  19         12.61         13.85         5.07 o
   1   1  19        112.05        116.59         5.40 o
   2   1  19          6.06         11.79         4.70 o
   3   1  19        159.24        169.63         5.81 o
   4   1  19          0.79          2.66         4.75 o
   5   1  19          2.21          5.74         3.32 o
  -4   2  19         74.50         76.16         2.86 o
  -3   2  19          0.05          3.79         2.29 o
  -2   2  19         51.68         51.34         4.10 o
  -1   2  19        203.26        212.59        10.11 o
   0   2  19         26.53         35.30         3.59 o
   1   2  19        154.01        157.27         5.41 o
   2   2  19        290.10        317.73         6.08 o
   3   2  19          2.11         -2.30         4.40 o
   4   2  19          0.64          1.15         3.67 o
   5   2  19         11.54         15.29         3.58 o
  -4   3  19         12.17         16.08         2.90 o
  -3   3  19          1.57          4.24         2.30 o
  -2   3  19         15.31         13.11         3.25 o
  -1   3  19        146.29        158.00         6.94 o
   0   3  19         14.27         17.47         3.10 o
   1   3  19         14.70         20.55         4.85 o
   2   3  19          2.95         13.44         4.76 o
   3   3  19          2.06          2.32         3.83 o
   4   3  19         11.60         12.55         3.68 o
   5   3  19          3.76          6.64         4.27 o
  -4   4  19          0.19          3.27         2.02 o
  -3   4  19          1.78          6.59         3.46 o
  -2   4  19        211.50        211.41        13.45 o
  -1   4  19         12.90         14.52         2.77 o
   0   4  19        184.47        194.32         8.57 o
   1   4  19        543.43        551.82        15.11 o
   2   4  19         18.50         16.93         3.32 o
   3   4  19          0.13          4.09         3.27 o
   4   4  19         46.24         47.46         4.46 o
   5   4  19         21.94         22.44         6.05 o
  -3   5  19         96.44         93.18         4.92 o
  -2   5  19          0.01          3.06         2.30 o
  -1   5  19         14.67         15.47         2.34 o
   0   5  19          8.66          6.76         3.37 o
   1   5  19         19.89         18.36         3.01 o
   2   5  19         65.83         71.66         5.68 o
   3   5  19         42.41         50.72         4.34 o
   4   5  19         11.82          3.62         5.74 o
   5   5  19          3.28          5.09         3.34 o
  -3   6  19          2.98          5.64         2.36 o
  -2   6  19          6.20          3.49         2.30 o
  -1   6  19          0.02          4.21         2.65 o
   0   6  19          0.24          5.80         4.58 o
   1   6  19          7.03          8.78         2.87 o
   2   6  19         11.99         13.16         2.90 o
   3   6  19          4.27          9.65         5.51 o
   4   6  19         71.99         76.05        16.63 o
  -2   7  19         37.94         27.58         2.77 o
  -1   7  19         33.46         29.93         3.26 o
   0   7  19          1.74          3.58         4.12 o
   1   7  19         35.29         35.82         2.97 o
   2   7  19         60.42         52.52         5.17 o
   3   7  19         22.41         18.73         2.88 o
   4   7  19         16.76         13.92         6.20 o
  -1   8  19          0.01          0.20         3.00 o
   0   8  19          0.02          3.53         2.97 o
   1   8  19         46.13         41.06         2.67 o
   2   8  19          4.44          6.33         2.02 o
   3   8  19         49.83         48.71        10.01 o
   0  -6  20          4.94          5.51         2.95 o
   1  -6  20          1.06          3.37         3.14 o
  -2  -5  20         26.46         20.84         3.71 o
  -1  -5  20         11.79         11.01         3.13 o
   0  -5  20         29.06         28.24         3.64 o
   1  -5  20          1.98          5.57         3.49 o
   2  -5  20          1.24          2.13         5.05 o
   3  -5  20         23.53         18.31         4.62 o
  -2  -4  20          0.78          3.03         3.09 o
  -1  -4  20         43.24         33.32         3.29 o
   0  -4  20          6.64          7.23         3.29 o
   1  -4  20         35.56         33.26         4.59 o
   2  -4  20        220.30        178.88         5.98 o
   3  -4  20          1.11          4.33         3.67 o
   4  -4  20          4.99          4.31         4.39 o
  -3  -3  20          6.61          6.06         3.39 o
  -2  -3  20          7.89          5.43         3.25 o
  -1  -3  20          4.67          3.64         4.36 o
   0  -3  20         13.46         16.51         3.06 o
   1  -3  20          4.70          0.16         3.32 o
   2  -3  20          1.34          1.09         4.48 o
   3  -3  20          6.76          8.08         5.33 o
   4  -3  20         21.25         17.79         5.31 o
  -3  -2  20          2.37          2.12         2.78 o
  -2  -2  20         39.22         31.20         3.66 o
  -1  -2  20         34.23         34.71         3.75 o
   0  -2  20          4.75          7.96         3.52 o
   1  -2  20         82.32         85.02         3.75 o
   2  -2  20         40.82         36.28         4.88 o
   3  -2  20          8.28          9.66         4.74 o
   4  -2  20         35.86         40.00         5.72 o
   5  -2  20          4.12          5.59         3.31 o
  -3  -1  20         80.20         68.86         3.29 o
  -2  -1  20          2.32          2.67         2.99 o
  -1  -1  20         16.24         19.72         3.02 o
   0  -1  20         96.80         95.79         7.85 o
   1  -1  20          6.28         12.44        10.49 o
   2  -1  20         18.93         20.81         4.78 o
   3  -1  20         24.52         24.21         4.84 o
   4  -1  20          3.74         10.01         4.57 o
   5  -1  20          4.18          3.53         3.55 o
  -4   0  20          0.25          3.02         2.59 o
  -3   0  20          0.59         -2.78         4.62 o
  -2   0  20         37.41         32.39         2.68 o
  -1   0  20          1.16          2.51         2.94 o
   0   0  20          5.87          7.30         3.28 o
   1   0  20          4.52          8.97         3.35 o
   2   0  20         38.77         34.09         4.76 o
   3   0  20         65.58         70.24         5.02 o
   4   0  20         76.42         72.09         5.11 o
   5   0  20          9.85          9.02         3.26 o
  -4   1  20          0.28         -0.50         2.52 o
  -3   1  20         89.74         81.34         7.17 o
  -2   1  20         89.40         98.96         3.67 o
  -1   1  20          5.35          6.61         2.87 o
   0   1  20        118.64        111.72        14.17 o
   1   1  20         29.89         39.42         5.77 o
   2   1  20         14.66         21.50         4.56 o
   3   1  20          1.14         -1.59         4.39 o
   4   1  20         78.52         78.81         5.97 o
   5   1  20          0.25          0.99         3.61 o
  -4   2  20          3.62          3.09         3.57 o
  -3   2  20          0.34          1.04         2.01 o
  -2   2  20         18.03         15.36         2.42 o
  -1   2  20         66.54         73.71         2.79 o
   0   2  20          7.92         11.46         5.66 o
   1   2  20         51.48         56.61         4.85 o
   2   2  20         19.74         22.67         4.74 o
   3   2  20         10.24         13.99         4.42 o
   4   2  20         10.05         10.78         3.95 o
   5   2  20         52.44         63.94        11.05 o
  -3   3  20         48.50         41.95         3.00 o
  -2   3  20        116.75        107.92         4.31 o
  -1   3  20        262.62        260.76        10.31 o
   0   3  20          0.23         -3.10         3.10 o
   1   3  20         61.69         65.12         4.93 o
   2   3  20        337.19        359.69         6.35 o
   3   3  20        120.34        132.98         5.18 o
   4   3  20         41.53         52.11         3.57 o
   5   3  20         18.31         17.33         3.68 o
  -3   4  20          2.88          2.60         2.05 o
  -2   4  20          6.57          8.95         2.38 o
  -1   4  20          9.30          0.49         2.71 o
   0   4  20         42.13         39.15         2.98 o
   1   4  20        127.76        121.35         4.20 o
   2   4  20        347.22        402.38        18.12 o
   3   4  20          2.50          5.22         3.20 o
   4   4  20          0.00          3.34         3.02 o
   5   4  20          0.50         -0.21         5.05 o
  -3   5  20          6.74          5.20         3.55 o
  -2   5  20          5.49          8.14         2.31 o
  -1   5  20          1.16          6.90         3.22 o
   0   5  20         22.20         24.72         3.60 o
   1   5  20          7.47          9.95         2.88 o
   2   5  20         93.60         89.23         5.91 o
   3   5  20         73.02         76.21         6.11 o
   4   5  20          8.61          9.70         2.67 o
  -2   6  20          0.31          0.22         2.75 o
  -1   6  20         28.40         30.24         3.52 o
   0   6  20         52.67         43.98         7.22 o
   1   6  20         11.18          8.57         2.78 o
   2   6  20        111.85        110.91        14.67 o
   3   6  20         19.27         16.23         3.15 o
   4   6  20          0.74          4.83         2.83 o
  -1   7  20          7.05         10.53         6.13 o
   0   7  20          0.92          3.29         3.56 o
   1   7  20         18.69         12.87         5.22 o
   2   7  20          0.23          2.19         2.49 o
   3   7  20          1.34          5.38         2.68 o
   0   8  20         14.43         14.28         3.30 o
   1   8  20         56.33         48.70         2.71 o
   2   8  20          4.25          2.73         3.17 o
  -1  -5  21          2.86          6.19         2.80 o
   0  -5  21          9.57          9.52         3.51 o
   1  -5  21          0.49          2.60         3.22 o
   2  -5  21          2.27          4.88         5.15 o
  -2  -4  21          0.42          2.31         5.33 o
  -1  -4  21         26.20         23.54         3.23 o
   0  -4  21          3.13          4.92         3.53 o
   1  -4  21          0.14          3.30         4.52 o
   2  -4  21         62.24         52.82         5.85 o
   3  -4  21          2.02          7.90         5.10 o
  -2  -3  21         39.27         45.97         7.04 o
  -1  -3  21          0.51         -1.84         3.27 o
   0  -3  21          0.21          8.04         4.44 o
   1  -3  21        153.49        145.19        11.29 o
   2  -3  21          0.07          2.57         4.49 o
   3  -3  21         55.54         48.72         5.78 o
   4  -3  21         27.02         18.24         5.23 o
  -3  -2  21          8.39         14.54         4.72 o
  -2  -2  21          0.12          3.65         3.43 o
  -1  -2  21          2.23          4.17         2.80 o
   0  -2  21         17.73         17.47         3.61 o
   1  -2  21          0.06          2.69         3.25 o
   2  -2  21         11.59          5.63         4.65 o
   3  -2  21         15.69         16.62         4.61 o
   4  -2  21          0.40         -0.91         4.36 o
  -3  -1  21          2.68          2.28         2.69 o
  -2  -1  21         13.66         14.87         3.08 o
  -1  -1  21          7.18          9.78         3.01 o
   0  -1  21         80.99         87.77         3.56 o
   1  -1  21          2.85          6.41         3.48 o
   2  -1  21          5.96         -2.86         4.74 o
   3  -1  21         42.96         49.77         4.85 o
   4  -1  21          0.75          6.10         4.36 o
   5  -1  21          0.04         -0.81         4.48 o
  -3   0  21          0.78          4.37         2.79 o
  -2   0  21         32.86         37.25         2.70 o
  -1   0  21         45.43         51.65         3.36 o
   0   0  21          2.24          4.14         5.33 o
   1   0  21          0.62          3.92        12.70 o
   2   0  21          6.25         11.08         4.43 o
   3   0  21         18.81         24.73         5.46 o
   4   0  21         52.99         44.64         5.80 o
   5   0  21         15.48         15.40         4.02 o
  -3   1  21          4.36          3.51         2.76 o
  -2   1  21          0.79         -1.03         2.44 o
  -1   1  21          0.00          1.67         2.68 o
   0   1  21         18.90         20.31         3.40 o
   1   1  21          5.14          4.89         3.32 o
   2   1  21          6.21          8.89         4.66 o
   3   1  21         42.90         39.26         4.81 o
   4   1  21          0.80          0.21         4.33 o
   5   1  21          0.01         -0.30         3.93 o
  -3   2  21          0.51          1.93         2.74 o
  -2   2  21         16.00         21.27         2.58 o
  -1   2  21        164.77        164.83         4.62 o
   0   2  21         67.30         68.25         4.03 o
   1   2  21         76.68         80.77         4.92 o
   2   2  21         37.23         42.26         4.78 o
   3   2  21         45.50         49.74         4.71 o
   4   2  21          0.04          5.36         4.18 o
   5   2  21         31.80         31.35         3.81 o
  -3   3  21         80.40         71.93         2.43 o
  -2   3  21          1.44          1.55         2.34 o
  -1   3  21          1.64          4.53         2.80 o
   0   3  21          7.13          7.57         2.81 o
   1   3  21        196.23        216.55         5.59 o
   2   3  21          1.18          5.62         4.50 o
   3   3  21         15.36         21.03         4.34 o
   4   3  21         12.30         15.65         3.67 o
   5   3  21          1.04          1.98         3.34 o
  -3   4  21          3.56          1.49         2.12 o
  -2   4  21         16.39         20.43         2.48 o
  -1   4  21          2.03          7.91         2.66 o
   0   4  21          1.21          1.18         2.85 o
   1   4  21          0.12          1.18         3.39 o
   2   4  21         40.77         43.37         4.67 o
   3   4  21         11.30         13.04         3.56 o
   4   4  21         16.32         19.16         4.37 o
  -2   5  21          0.24          0.17         2.14 o
  -1   5  21          6.28         10.10         7.06 o
   0   5  21         12.65         10.43         3.41 o
   1   5  21          0.05          5.53         3.04 o
   2   5  21         28.76         28.13         3.17 o
   3   5  21         13.18         15.86         3.11 o
   4   5  21          0.22          2.93         2.84 o
  -2   6  21         13.57         10.08         2.49 o
  -1   6  21          2.59          5.75         2.57 o
   0   6  21          0.69         -3.19         3.19 o
   1   6  21          0.05          2.00         2.78 o
   2   6  21         50.33         48.30         6.11 o
   3   6  21         25.07         26.40         3.53 o
   0   7  21         18.80         11.49         3.14 o
   1   7  21          3.78          5.59         2.66 o
   2   7  21          8.75          8.43         2.68 o
  -1  -4  22         25.68         30.88         5.43 o
   0  -4  22         10.29          7.72         3.67 o
   1  -4  22         12.71          7.63         4.49 o
   2  -4  22          4.27          7.93         4.13 o
  -2  -3  22          0.02          1.07         3.56 o
  -1  -3  22         25.08         23.89         3.50 o
   0  -3  22          1.15          0.95         4.53 o
   1  -3  22         54.62         50.14        10.19 o
   2  -3  22          4.33          6.85         5.20 o
   3  -3  22         11.08          9.10         4.29 o
  -2  -2  22         38.35         46.61        12.48 o
  -1  -2  22         16.78         14.78         3.82 o
   0  -2  22         27.07         22.08         3.27 o
   1  -2  22         11.66         12.42         3.24 o
   2  -2  22          9.75         15.79         4.30 o
   3  -2  22         67.66         57.54         5.27 o
   4  -2  22         60.54         46.23         4.89 o
  -2  -1  22         30.18         22.67         3.73 o
  -1  -1  22         16.31         18.67         3.78 o
   0  -1  22          0.98         -3.18         3.18 o
   1  -1  22          0.64         -1.96         3.69 o
   2  -1  22          0.60          3.46         5.33 o
   3  -1  22         11.40          6.98         4.69 o
   4  -1  22         13.87          9.40         5.23 o
  -3   0  22          0.01          3.82         2.69 o
  -2   0  22          2.58          4.45         2.41 o
  -1   0  22         90.68         83.89        12.31 o
   0   0  22          5.77         12.47         3.15 o
   1   0  22          0.56         -0.69         3.19 o
   2   0  22         27.50         23.55         4.53 o
   3   0  22          0.73          6.87         4.46 o
   4   0  22          2.15         -4.48         4.48 o
  -3   1  22         18.80         19.76         2.87 o
  -2   1  22         31.24         29.28         2.57 o
  -1   1  22          0.10         -2.05         3.23 o
   0   1  22          2.17          2.48         5.86 o
   1   1  22         68.36         71.99         7.63 o
   2   1  22         33.91         35.07         4.51 o
   3   1  22          2.06         -0.85         5.29 o
   4   1  22         30.06         32.79         4.61 o
  -3   2  22          0.10          3.97         2.19 o
  -2   2  22          5.74          6.57         1.99 o
  -1   2  22          0.40          1.82         2.79 o
   0   2  22         30.27         32.21         3.26 o
   1   2  22         36.18         28.75         4.59 o
   2   2  22          1.47         -0.35         4.31 o
   3   2  22          3.20          6.93         4.38 o
   4   2  22         14.09         17.24         4.29 o
  -2   3  22          0.55          5.75         2.31 o
  -1   3  22          1.73          6.40         3.99 o
   0   3  22         95.86         85.57         2.94 o
   1   3  22        108.96         97.35         4.97 o
   2   3  22          0.53          6.94         4.25 o
   3   3  22        191.67        179.39         5.42 o
   4   3  22          0.24         -0.75         4.22 o
  -2   4  22         42.54         34.47         4.74 o
  -1   4  22         31.23         27.53         2.87 o
   0   4  22         25.74         28.31         3.29 o
   1   4  22         18.01         18.73         4.30 o
   2   4  22         20.56         12.98         4.36 o
   3   4  22         13.49         12.81         4.45 o
   4   4  22          3.64          3.42         3.23 o
  -2   5  22         10.30          6.94         2.53 o
  -1   5  22          2.44         10.67         2.41 o
   0   5  22          0.18          0.51         3.31 o
   1   5  22         11.53          9.03         3.12 o
   2   5  22         28.43         20.48         3.33 o
   3   5  22         22.07         24.93         3.13 o
  -1   6  22          0.09          4.79         2.91 o
   0   6  22          0.00          5.32         3.07 o
   1   6  22          8.68          9.42         2.82 o
   2   6  22          3.80          5.52         2.75 o
   3   6  22          0.43          2.72         2.74 o
  -1  -3  23          0.00         -0.74         3.45 o
   0  -3  23         24.21         16.95         4.57 o
   1  -3  23          1.71          7.07         3.76 o
   2  -3  23          0.43          4.79         5.16 o
  -1  -2  23         15.09         16.29         4.38 o
   0  -2  23          0.26         -3.33         3.33 o
   1  -2  23          0.69          3.87         3.19 o
   2  -2  23          8.93         10.08         5.37 o
   3  -2  23          0.44          8.94         5.24 o
  -2  -1  23          0.06          3.19         3.41 o
  -1  -1  23         13.89         13.00         3.03 o
   0  -1  23          0.11          4.08         5.68 o
   1  -1  23          3.57          9.36         3.94 o
   2  -1  23          0.19         -2.93         4.22 o
   3  -1  23         25.55         28.72         4.57 o
  -2   0  23         33.20         23.79         2.59 o
  -1   0  23          6.39         11.70         3.07 o
   0   0  23         30.63         24.39         5.64 o
   1   0  23         13.66         13.22         3.20 o
   2   0  23         40.42         41.91         4.42 o
   3   0  23          4.71          4.00         4.30 o
   4   0  23          9.11         18.37         5.13 o
  -2   1  23          1.31          3.46         2.40 o
  -1   1  23          0.33         -3.50         6.52 o
   0   1  23          0.83          5.50         4.06 o
   1   1  23         13.90         16.29         4.38 o
   2   1  23          1.03         -1.64         4.11 o
   3   1  23         24.44         17.63         4.36 o
   4   1  23         14.94          5.78         4.33 o
  -2   2  23         37.54         34.02         2.61 o
  -1   2  23         35.20         30.53         3.09 o
   0   2  23          1.67          3.24         2.92 o
   1   2  23          9.88         19.66         4.45 o
   2   2  23         37.80         44.22         4.33 o
   3   2  23          2.89          7.77         4.18 o
   4   2  23         91.40         97.82         4.97 o
  -2   3  23          7.95          7.68         2.26 o
  -1   3  23          4.84          6.63         2.68 o
   0   3  23         11.74         12.68         3.05 o
   1   3  23         97.29         97.71         4.82 o
   2   3  23        236.36        200.56         5.48 o
   3   3  23         23.30         19.31         4.43 o
   4   3  23          9.02          9.65         4.27 o
  -1   4  23         12.68         12.47         2.61 o
   0   4  23         53.71         41.17         3.63 o
   1   4  23          4.30          3.21         4.05 o
   2   4  23         59.94         54.63         4.56 o
   3   4  23         46.74         36.07         4.57 o
  -1   5  23         19.75         17.55         2.56 o
   0   5  23         16.03         13.98         2.95 o
   1   5  23          4.66          6.54         3.14 o
   2   5  23         48.34         49.10         3.69 o
   3   5  23          1.35          4.76         3.33 o
   1   6  23         13.08          7.22         2.93 o
   0  -2  24          7.51          5.91         3.00 o
   1  -2  24          0.89          2.53         3.36 o
   2  -2  24         23.61         23.71         4.65 o
  -1  -1  24         46.17         32.53         3.13 o
   0  -1  24          9.28          2.93         2.99 o
   1  -1  24         12.67         16.81         3.39 o
   2  -1  24         20.75         14.49         4.38 o
   3  -1  24          0.01         -0.10         4.28 o
  -1   0  24          5.56          3.78         2.98 o
   0   0  24          6.69          3.21         3.02 o
   1   0  24         21.27         18.56         6.82 o
   2   0  24          2.87          0.08         4.10 o
   3   0  24          6.73          5.49         4.33 o
  -1   1  24          0.97          2.71         2.94 o
   0   1  24         71.48         75.05         8.30 o
   1   1  24          0.12         -0.19         4.13 o
   2   1  24         11.59         11.09         4.23 o
   3   1  24         80.00         70.00         4.83 o
  -1   2  24         43.72         34.80        10.47 o
   0   2  24         68.93         55.26         4.10 o
   1   2  24         20.40         13.98         4.35 o
   2   2  24         37.73         36.01         4.47 o
   3   2  24         19.20         15.73         4.22 o
  -1   3  24          7.06          9.92         2.69 o
   0   3  24        117.47         97.34         3.59 o
   1   3  24         62.97         55.21         3.62 o
   2   3  24          1.29         -0.84         4.14 o
   3   3  24         11.69          5.79         4.23 o
   0   4  24          0.02          5.01         3.89 o
   1   4  24        147.08        110.51         5.05 o
   2   4  24         16.63         12.63         4.06 o
   1   5  24          3.86          9.70         3.99 o
   1  -1  25         19.37         19.82         3.64 o
   0   0  25          2.92          6.96         2.96 o
   1   0  25          5.97          3.47         4.00 o
   2   0  25          4.37          8.69         4.15 o
   0   1  25         12.81         15.96         3.04 o
   1   1  25          3.16          3.28         3.99 o
   2   1  25          2.01          0.98         5.06 o
   0   2  25          0.41          6.21         3.68 o
   1   2  25         20.57          9.61         4.21 o
   2   2  25         94.28         77.01         4.68 o
   1   3  25         14.04         13.93         4.26 o
                                                
