# Supplementary material for: Crystal structures of 3,3′-bis­(hy­droxy­dimethylsilan­yl)azo­benzene and 4,4′-bis­(hy­droxy­dimethyl­silane)azo­benzene
Source: Acta Crystallogr E Crystallogr Commun. 2016 Oct 18;72(Pt 11):1590–4. doi: 10.1107/S2056989016016297 (PMC5095840; doi:10.1107/S2056989016016297)
Supplement: Supplementary file 3 [file e-72-01590-IIsup3.hkl]

#
# h,k,l, Fc-squared, Fo-squared, sigma(Fo-squared), status flag
#
data_II
_shelx_title ' C16H22N2O2Si2 in P2(1)/n (Staubitz6; p-Silanol)'
_shelx_refln_list_code          4
_shelx_F_calc_maximum      146.63
_exptl_crystal_F_000      1408.00
_reflns_d_resolution_high  0.7828

loop_
 _space_group_symop_operation_xyz
 'x, y, z'
 '-x+1/2, y+1/2, -z+1/2'
 '-x, -y, -z'
 'x-1/2, -y-1/2, z-1/2'

_cell_length_a    17.8705
_cell_length_b    10.0016
_cell_length_c    20.5323
_cell_angle_alpha  90.000
_cell_angle_beta   97.013
_cell_angle_gamma  90.000

_shelx_F_squared_multiplier     1.000

loop_
 _refln_index_h
 _refln_index_k
 _refln_index_l
 _refln_F_squared_calc
 _refln_F_squared_meas
 _refln_F_squared_sigma
 _refln_observed_status
   2   0   0       6742.31       7407.60        51.10 o
   4   0   0       1460.89       1434.00        14.45 o
   6   0   0        859.91        950.98        11.99 o
   8   0   0       6825.42       7387.78        49.18 o
  10   0   0         12.62         45.57         6.77 o
  12   0   0        566.64        627.08         9.87 o
  14   0   0        204.62        211.85         8.60 o
  16   0   0        186.12        154.14         9.12 o
  18   0   0       1281.07       1371.83        15.47 o
  20   0   0        167.59        183.49         9.46 o
  22   0   0         13.58         12.32         8.51 o
   1   1   0        860.43       1091.68        14.35 o
   2   1   0         76.83         73.14        13.27 o
   3   1   0        492.12        503.19        12.22 o
   4   1   0       1841.39       1764.81        21.07 o
   5   1   0       2479.59       2612.18        11.79 o
   6   1   0        122.97         76.20         6.22 o
   7   1   0       9278.81      10007.90        25.13 o
   9   1   0       2704.46       2593.94        10.30 o
  10   1   0        143.40         87.85         5.35 o
  11   1   0         16.82         25.69         5.08 o
  12   1   0          6.25         11.53         5.33 o
  13   1   0        281.27        271.29         5.61 o
  14   1   0         92.06         81.27         5.00 o
  15   1   0        129.40        135.78         5.14 o
  16   1   0         10.70         18.39         5.40 o
  17   1   0        205.28        191.06         6.09 o
  18   1   0       2603.46       2703.86        10.40 o
  19   1   0        124.73        128.37         5.78 o
  20   1   0        416.00        395.91        10.97 o
  21   1   0        124.06        147.73         6.53 o
  22   1   0         31.47         42.63         6.07 o
   1   2   0      16098.32      16908.14        92.87 o
   2   2   0         49.80         54.08         8.50 o
   3   2   0       4380.65       4725.73        54.50 o
   4   2   0        563.24        563.84         8.98 o
   5   2   0       1457.42       1457.28        13.55 o
   6   2   0        259.01        257.38         7.72 o
   7   2   0       1242.26       1174.25        12.88 o
   8   2   0        217.51        202.17         5.47 o
   9   2   0        130.28        130.72         5.28 o
  10   2   0          4.62         19.62         4.90 o
  11   2   0        715.79        612.02         6.42 o
  12   2   0       2383.78       2374.65        13.21 o
  13   2   0         26.68         27.73         4.70 o
  14   2   0        800.15        798.30         6.82 o
  15   2   0        348.05        348.14         5.80 o
  16   2   0        934.76        951.16         7.44 o
  17   2   0       1238.76       1275.68        12.13 o
  18   2   0        550.81        626.48         6.30 o
  19   2   0          1.24          6.02         6.02 o
  20   2   0          8.77         18.49         5.87 o
  21   2   0          1.53          9.18         5.87 o
  22   2   0         92.98         85.18         5.44 o
   1   3   0         15.97         11.88         6.95 o
   2   3   0       3651.07       3397.86        17.22 o
   3   3   0       3593.81       3776.73        34.00 o
   4   3   0       7184.00       7536.28        31.34 o
   5   3   0        304.99        296.06         6.96 o
   6   3   0       1381.56       1239.53         7.98 o
   7   3   0        126.45        161.15         5.82 o
   8   3   0         23.37         46.60         5.24 o
   9   3   0       1508.14       1481.30        15.90 o
  10   3   0        527.98        492.42         5.45 o
  11   3   0        839.62        873.47         6.78 o
  12   3   0         85.52         98.01         5.34 o
  13   3   0       2566.33       2441.33        14.83 o
  14   3   0         78.26         56.95         5.08 o
  15   3   0        517.40        493.36         5.85 o
  16   3   0        411.43        430.37         5.89 o
  17   3   0         90.20         93.93         5.72 o
  18   3   0        715.46        770.81        10.35 o
  19   3   0       1117.51       1114.88        21.45 o
  20   3   0        369.13        391.48         7.06 o
  21   3   0          9.94         11.46         5.59 o
  22   3   0          0.09          6.89         5.26 o
   0   4   0       5537.37       5862.82        31.39 o
   1   4   0          1.20          3.29         5.59 o
   2   4   0        357.43        339.22         6.73 o
   3   4   0       4442.05       4639.51        28.16 o
   4   4   0       4032.27       4097.73        21.69 o
   5   4   0       3624.17       3066.90        20.33 o
   6   4   0       1337.04       1621.81        13.02 o
   7   4   0        465.94        536.08         6.16 o
   8   4   0       1638.15       1729.14        14.94 o
   9   4   0          4.60          6.43         4.71 o
  10   4   0        681.95        675.21         5.74 o
  11   4   0       1329.55       1297.12         7.34 o
  12   4   0       4908.79       4840.54        39.46 o
  13   4   0       1010.38        989.50        12.09 o
  14   4   0        610.81        635.98         9.34 o
  15   4   0          0.29          8.58         4.44 o
  16   4   0       2635.20       2652.58        15.99 o
  17   4   0        613.38        619.22         9.77 o
  18   4   0         12.12         12.06         4.97 o
  19   4   0        284.37        322.35         6.27 o
  20   4   0         26.98         33.65         4.93 o
  21   4   0          2.12          4.86         4.86 o
   1   5   0        721.82        726.47         7.39 o
   2   5   0        385.33        367.80         5.71 o
   3   5   0          1.06          5.74         5.09 o
   4   5   0         28.81         70.21         4.64 o
   5   5   0        237.91        142.55         5.25 o
   6   5   0        604.40        547.83         5.83 o
   7   5   0          9.88          2.37         4.77 o
   8   5   0        100.73        100.11         5.23 o
   9   5   0          4.55         10.81         4.56 o
  10   5   0        123.56        116.14         4.85 o
  11   5   0        879.61        858.49         7.91 o
  12   5   0          5.38         11.18         4.75 o
  13   5   0          8.17         19.98         4.16 o
  14   5   0       1542.27       1609.13        10.40 o
  15   5   0         36.85         35.11         4.64 o
  16   5   0         16.45         13.39         4.81 o
  17   5   0          0.24         -2.01         4.61 o
  18   5   0          3.28          6.22         4.87 o
  19   5   0          1.89          6.78         5.09 o
  20   5   0         13.61         17.51         5.01 o
   0   6   0         18.96         13.90         6.66 o
   1   6   0        815.37        715.35         6.11 o
   2   6   0       1006.36       1064.20         8.02 o
   3   6   0          2.92          6.42         4.85 o
   4   6   0        351.80        296.82         5.25 o
   5   6   0       1231.61        964.40         7.20 o
   6   6   0       1602.45       1631.75        16.27 o
   7   6   0       1959.87       1920.53        12.95 o
   8   6   0        120.60        100.91         4.99 o
   9   6   0          1.18         12.26         4.66 o
  10   6   0        248.99        243.36         5.22 o
  11   6   0        678.88        660.97         6.67 o
  12   6   0        819.55        834.50         9.26 o
  13   6   0        155.23        167.66         4.69 o
  14   6   0         76.03         82.07         4.52 o
  15   6   0        117.79        105.77         4.92 o
  16   6   0        168.49        166.02         5.01 o
  17   6   0         76.11         80.59         4.63 o
  18   6   0        139.34        165.04         5.41 o
  19   6   0        136.26        116.97         5.18 o
  20   6   0         61.15         51.37         5.36 o
   1   7   0         95.48        113.09         4.96 o
   2   7   0        201.14        199.76         4.93 o
   3   7   0        167.94        188.01         4.80 o
   4   7   0       1829.26       1734.21        20.91 o
   5   7   0        256.94        254.34         6.15 o
   6   7   0         58.41         70.28         5.72 o
   7   7   0          0.01          2.45         5.31 o
   8   7   0        167.43        214.67         5.02 o
   9   7   0        167.72        156.14         5.58 o
  10   7   0         26.53         27.81         4.49 o
  11   7   0        158.02        184.57         4.82 o
  12   7   0         25.50         34.78         4.57 o
  13   7   0          7.87         12.42         4.62 o
  14   7   0        887.69        896.43         9.08 o
  15   7   0        228.28        229.51         5.59 o
  16   7   0        311.23        305.30         5.79 o
  17   7   0        310.44        320.02         7.47 o
  18   7   0          0.48          4.75         4.89 o
   0   8   0          0.23          8.46         6.90 o
   1   8   0        877.31        897.79        10.38 o
   2   8   0          9.29         17.48         4.53 o
   3   8   0       1357.98       1400.98        14.91 o
   4   8   0        875.05        861.51        10.16 o
   5   8   0        159.27        144.92         5.15 o
   6   8   0          6.63          7.44         4.90 o
   7   8   0       1231.61       1251.33        15.74 o
   8   8   0        283.94        301.91         8.22 o
   9   8   0        831.77        780.65         6.63 o
  10   8   0       1073.59       1098.16        11.82 o
  11   8   0       1180.37       1253.73        16.34 o
  12   8   0          2.76         13.88         5.33 o
  13   8   0         32.33         31.87         6.85 o
  14   8   0          6.13          8.41         6.30 o
  15   8   0          0.39         -0.08         6.62 o
  16   8   0        383.70        366.02         8.56 o
  17   8   0        107.39         88.22         6.32 o
   1   9   0         21.55         27.55         4.50 o
   2   9   0        500.81        504.34         9.49 o
   3   9   0        244.37        262.52         4.80 o
   4   9   0          2.97         18.52         5.32 o
   5   9   0        137.85        155.69         5.33 o
   6   9   0          5.64         14.78         5.06 o
   7   9   0         28.95         29.62         5.19 o
   8   9   0        738.93        735.28         6.64 o
   9   9   0          0.12         13.56         5.37 o
  10   9   0          0.02          1.20         5.40 o
  11   9   0       1204.70       1218.48        18.40 o
  12   9   0         91.11         96.17         5.73 o
  13   9   0         91.76         88.71         6.91 o
  14   9   0         25.82         20.24         6.94 o
  15   9   0         80.58         73.65         7.04 o
  16   9   0         39.75         22.23         8.30 o
   0  10   0       1108.30       1104.77        18.70 o
   1  10   0        676.41        699.58         5.82 o
   2  10   0          0.19         13.30         4.49 o
   3  10   0        221.44        226.26         4.75 o
   4  10   0        247.79        240.44         5.28 o
   5  10   0         18.14         19.19         5.00 o
   6  10   0          9.07         14.48         5.02 o
   7  10   0        368.34        353.27         6.06 o
   8  10   0        148.04        156.55         5.50 o
   9  10   0        361.30        349.67         8.07 o
  10  10   0        646.82        611.53        14.82 o
  11  10   0          2.91         10.46         6.54 o
  12  10   0         30.73         41.68         6.38 o
  13  10   0          4.72         13.41         7.08 o
  14  10   0          8.57          9.53         6.43 o
   1  11   0         53.68         52.69         6.67 o
   2  11   0         40.04         41.42         4.63 o
   3  11   0          7.49         18.50         5.09 o
   4  11   0         26.30         37.72         5.30 o
   5  11   0         14.71         19.38         5.51 o
   6  11   0         16.37         23.48         5.45 o
   7  11   0          5.01          7.09         5.58 o
   8  11   0         86.66         68.86         6.17 o
   9  11   0        624.13        583.25        18.46 o
  10  11   0         75.91         79.54         6.55 o
  11  11   0        286.85        283.17         7.71 o
   0  12   0         49.54         45.07         6.71 o
   1  12   0         93.50         96.36         5.14 o
   2  12   0        271.08        278.42         8.63 o
   3  12   0         29.23         30.28         5.39 o
   4  12   0          6.25          8.77         6.41 o
   5  12   0          8.38         19.10         5.85 o
   6  12   0          0.00          4.56         6.30 o
   7  12   0         90.46         75.68         6.83 o
 -21   0   1        310.90        329.91        31.85 o
 -19   0   1          0.14          4.58         7.63 o
 -17   0   1          0.18         -1.46         7.89 o
 -15   0   1         64.13         63.45         7.86 o
 -13   0   1         79.23        151.25        13.05 o
 -11   0   1       2289.76       2230.70        16.98 o
  -9   0   1        863.39        983.63        10.42 o
  -7   0   1        608.23        691.62         9.10 o
  -5   0   1       1207.27       1302.83        13.06 o
  -3   0   1       8139.65       8692.70        42.41 o
   1   0   1       3352.41       3797.93        40.45 o
   3   0   1        213.31        227.46        16.31 o
   7   0   1        379.02        325.52         9.54 o
   9   0   1       1074.69       1025.44        11.54 o
  11   0   1         35.86         56.54         6.21 o
  13   0   1         77.43         40.77         7.79 o
  15   0   1        624.41        783.76        10.20 o
  17   0   1          0.36          8.78         7.02 o
  19   0   1         34.27         54.71         7.29 o
  21   0   1         33.02         34.08         8.26 o
 -22   1   1         66.99         74.43         6.27 o
 -21   1   1       1681.02       1698.18        46.25 o
 -20   1   1         50.34         69.47         6.01 o
 -19   1   1         21.44         20.07         5.43 o
 -18   1   1         53.14         51.78         5.74 o
 -17   1   1         71.41         92.25         6.27 o
 -16   1   1        117.44        111.81         5.81 o
 -15   1   1         54.53         66.16         5.95 o
 -14   1   1        275.67        249.85         5.97 o
 -13   1   1         69.71         67.61         5.18 o
 -12   1   1         16.93         22.77         5.17 o
 -11   1   1        282.77        285.72         5.31 o
 -10   1   1        617.76        576.24         5.96 o
  -9   1   1       2909.83       3067.11        14.28 o
  -8   1   1       2633.09       3042.42        10.68 o
  -7   1   1       2186.29       2344.99        12.24 o
  -6   1   1        119.90        149.22         6.65 o
  -4   1   1       6232.70       6397.22        37.69 o
  -3   1   1       4927.96       4977.40        35.73 o
  -2   1   1       2683.58       2791.36        18.29 o
  -1   1   1        284.87        287.09        15.44 o
   0   1   1      16475.31      18714.37       317.57 o
   1   1   1       3329.55       3514.91        37.74 o
   2   1   1        612.11        614.48        13.96 o
   3   1   1       1821.28       1799.48        15.24 o
   4   1   1        472.25        491.05        11.51 o
   5   1   1      11707.73      12383.78        76.20 o
   6   1   1       8436.49       8994.73        21.07 o
   7   1   1       3152.62       2472.54        15.83 o
   8   1   1       5181.16       5352.96        23.18 o
   9   1   1         87.91        126.12         5.64 o
  10   1   1         23.48         22.24         5.37 o
  11   1   1        143.17        147.98         5.40 o
  12   1   1        272.50        286.76         5.51 o
  13   1   1        582.01        559.12         5.89 o
  14   1   1        167.33        183.68         5.30 o
  15   1   1         80.19         69.99         4.93 o
  16   1   1        103.99         94.46         5.38 o
  17   1   1         57.50         63.78         5.88 o
  18   1   1        154.73        163.77         5.83 o
  19   1   1        367.22        361.25         6.13 o
  20   1   1         51.43         56.44         5.81 o
  21   1   1        149.55        164.47         6.20 o
  22   1   1         50.18         47.67         6.41 o
 -22   2   1        430.37        462.09        28.60 o
 -21   2   1        776.95        782.80         7.30 o
 -20   2   1         88.50         86.21         6.00 o
 -19   2   1         20.71         33.30         5.62 o
 -18   2   1        399.84        423.64         6.23 o
 -17   2   1        756.54        805.58         6.61 o
 -16   2   1         48.65         47.17         5.08 o
 -15   2   1        189.17        185.93         5.47 o
 -14   2   1        277.32        282.95         5.69 o
 -13   2   1          5.34          5.25         4.69 o
 -12   2   1       4078.99       4058.54        17.51 o
 -11   2   1        387.99        366.89         5.67 o
 -10   2   1         48.72         46.96         4.79 o
  -9   2   1       1127.21       1090.61         7.17 o
  -8   2   1         18.19         23.83         5.83 o
  -7   2   1        185.30        198.32         6.34 o
  -6   2   1       1631.01       1790.61        17.53 o
  -5   2   1       1277.04       1226.66        10.05 o
  -4   2   1        617.42        666.96         8.84 o
  -3   2   1       1507.70       1380.93        12.80 o
  -2   2   1       1095.57       1023.20        11.83 o
   1   2   1      10643.86      11246.46       106.63 o
   2   2   1        252.44        333.95        10.28 o
   3   2   1       3636.44       3728.36        25.63 o
   4   2   1        748.06        683.13        10.21 o
   5   2   1        668.63        800.24        12.27 o
   6   2   1       2190.16       2086.50        11.08 o
   7   2   1        555.22        556.01         7.07 o
   8   2   1       3072.00       3144.91        16.08 o
   9   2   1        498.32        389.35         6.32 o
  10   2   1        303.96        315.13         9.24 o
  11   2   1         10.55         20.81         5.11 o
  12   2   1        115.39        138.01         5.45 o
  13   2   1        723.91        710.97         6.87 o
  14   2   1         48.05         79.67         5.08 o
  15   2   1       2048.04       2016.01        25.57 o
  16   2   1        218.09        248.15         5.37 o
  17   2   1         69.33         86.57         5.20 o
  18   2   1         90.09         90.93         5.53 o
  19   2   1          7.09          7.01         5.17 o
  20   2   1        121.94        143.90         6.15 o
  21   2   1        138.84        149.03         6.26 o
  22   2   1          4.75         13.83         6.06 o
 -22   3   1          9.43         10.89         5.60 o
 -21   3   1        136.55        130.37         5.71 o
 -20   3   1        868.63        915.12         8.47 o
 -19   3   1          4.50          5.88         5.02 o
 -18   3   1          5.68          5.33         4.66 o
 -17   3   1        551.70        607.64         5.88 o
 -16   3   1        147.68        193.85         4.94 o
 -15   3   1       1207.27       1241.82        11.09 o
 -14   3   1        200.13        168.62         5.04 o
 -13   3   1        924.34        914.13        10.05 o
 -12   3   1        503.98        490.08         9.35 o
 -11   3   1       1397.95       1345.95         9.62 o
 -10   3   1        477.80        424.82         5.68 o
  -9   3   1       8654.50       8602.59        68.41 o
  -8   3   1       2844.16       2813.96        15.43 o
  -7   3   1        239.02        221.23         5.48 o
  -6   3   1        146.88        112.56         5.81 o
  -5   3   1        744.97        667.02         7.65 o
  -4   3   1        543.74        569.35         7.09 o
  -3   3   1        979.35       1122.51         8.59 o
  -2   3   1       3492.66       4027.60        13.25 o
  -1   3   1       5422.07       5552.77        19.00 o
   0   3   1       1973.03       2049.71        15.78 o
   1   3   1        234.33        237.18         7.35 o
   2   3   1       5660.18       5686.22        48.58 o
   3   3   1        214.21        220.99         7.10 o
   4   3   1       2076.66       2253.46        20.23 o
   5   3   1        579.47        653.46         7.47 o
   6   3   1        281.86        326.08         7.74 o
   7   3   1        195.46        214.35         6.74 o
   8   3   1       9663.96       9469.93        72.97 o
   9   3   1       1830.31       1839.18         9.00 o
  10   3   1       1407.33       1382.07        15.57 o
  11   3   1        309.38        275.34         5.88 o
  12   3   1       4323.74       4222.01        24.68 o
  13   3   1        156.68        172.38         5.56 o
  14   3   1          0.48         11.58         4.68 o
  15   3   1          2.17         12.84         5.28 o
  16   3   1         65.06         73.91         6.46 o
  17   3   1        310.92        353.75         6.13 o
  18   3   1          9.62         19.59         4.95 o
  19   3   1       1330.30       1350.52        21.20 o
  20   3   1         65.41         68.45         5.69 o
  21   3   1          2.83         16.89         5.01 o
 -21   4   1         14.28         26.15         5.26 o
 -20   4   1         46.83         47.71         5.00 o
 -19   4   1        261.37        292.01         6.44 o
 -18   4   1          6.78          9.86         4.90 o
 -17   4   1        257.98        282.55         5.32 o
 -16   4   1       1157.96       1229.68         8.79 o
 -15   4   1        921.78        900.47         7.34 o
 -14   4   1          1.02          6.19         4.36 o
 -13   4   1          1.76          6.24         4.27 o
 -12   4   1        709.46        728.42         9.21 o
 -11   4   1       1587.07       1501.38        10.42 o
 -10   4   1        455.68        458.40         5.50 o
  -9   4   1        200.57        226.68         5.24 o
  -8   4   1       2037.95       1952.04         7.91 o
  -7   4   1         12.39         12.97         4.82 o
  -6   4   1       1835.10       1609.13        17.74 o
  -5   4   1        577.06        660.00         8.34 o
  -4   4   1       1980.02       2165.42        18.25 o
  -3   4   1        640.88        751.45         7.17 o
  -2   4   1       3144.66       3204.72        14.09 o
  -1   4   1         45.98         58.15         5.86 o
   0   4   1         35.81         60.73         5.78 o
   1   4   1       2205.93       2148.89        14.05 o
   2   4   1       1181.98       1116.27         7.61 o
   3   4   1          2.15          3.74         5.71 o
   4   4   1       1518.10       1787.10         9.95 o
   5   4   1         11.75         63.96         5.50 o
   6   4   1        536.87        634.16         6.35 o
   7   4   1        917.48        879.50        10.32 o
   8   4   1        596.81        612.59         7.48 o
   9   4   1        299.33        290.28         5.40 o
  10   4   1       5495.54       5209.32        53.64 o
  11   4   1        869.91        783.53         6.14 o
  12   4   1       4571.35       4505.39        44.18 o
  13   4   1         11.10         19.12         4.36 o
  14   4   1       1255.20       1196.27        16.60 o
  15   4   1         31.53         39.20         4.54 o
  16   4   1         61.84         70.40         4.61 o
  17   4   1         64.43         79.12         4.92 o
  18   4   1        296.17        308.41         5.40 o
  19   4   1         30.07         38.33         4.76 o
  20   4   1       1131.82       1188.49        32.69 o
  21   4   1         11.92         17.23         4.97 o
 -20   5   1          3.84          3.63         4.83 o
 -19   5   1         26.94         36.88         5.13 o
 -18   5   1         28.57         33.34         4.87 o
 -17   5   1        368.05        376.31         5.49 o
 -16   5   1       2792.94       2892.35        28.71 o
 -15   5   1         39.33         36.18         4.67 o
 -14   5   1        366.73        413.85         5.42 o
 -13   5   1         37.33         43.85         4.79 o
 -12   5   1       2997.92       3017.85        22.34 o
 -11   5   1        267.70        289.84         5.60 o
 -10   5   1         38.02         35.67         4.85 o
  -9   5   1        115.81        105.60         4.79 o
  -8   5   1       1145.06       1102.12        10.47 o
  -7   5   1         34.88         26.57         4.67 o
  -6   5   1         35.52         40.39         5.05 o
  -5   5   1        576.76        500.81         6.16 o
  -4   5   1        857.21        878.69         7.75 o
  -3   5   1       4533.13       4623.07        32.16 o
  -2   5   1        321.10        342.20         5.59 o
  -1   5   1       1993.89       2084.85        14.82 o
   0   5   1       2829.79       2860.22        14.97 o
   1   5   1       2078.36       2015.07        13.17 o
   2   5   1      10374.79      10224.43        80.06 o
   3   5   1       1416.56       1447.89        17.81 o
   4   5   1       5838.37       6361.02        48.51 o
   5   5   1        157.29        192.69         5.37 o
   6   5   1        329.74        306.75         5.62 o
   7   5   1        115.54        150.61         5.48 o
   8   5   1        189.97        168.85         5.02 o
   9   5   1       1007.25        953.98         7.12 o
  10   5   1        529.75        515.24         7.05 o
  11   5   1        873.37        872.09         6.01 o
  12   5   1       3767.65       3900.02        39.85 o
  13   5   1        445.91        455.02         6.59 o
  14   5   1          5.71         18.37         4.61 o
  15   5   1         54.56         62.21         4.72 o
  16   5   1         81.26         86.40         4.97 o
  17   5   1        118.84        114.49         5.33 o
  18   5   1        265.71        258.59         5.87 o
  19   5   1         39.85         36.07         4.67 o
  20   5   1        268.48        243.35         6.31 o
 -20   6   1         44.03         34.64         5.94 o
 -19   6   1         76.61         81.24         5.28 o
 -18   6   1        168.03        177.46         5.01 o
 -17   6   1        567.69        585.28        12.96 o
 -16   6   1        479.71        489.75         8.69 o
 -15   6   1        264.84        286.41         4.84 o
 -14   6   1        133.50        140.03         5.02 o
 -13   6   1          2.48          6.85         4.43 o
 -12   6   1        130.06        120.58         4.71 o
 -11   6   1        423.22        414.79         6.85 o
 -10   6   1        213.43        201.02         5.50 o
  -9   6   1       1578.33       1585.14         8.91 o
  -8   6   1        274.93        231.07         5.00 o
  -7   6   1       1780.61       1623.70        13.83 o
  -6   6   1        734.82        645.36         7.03 o
  -5   6   1        396.38        345.47         5.31 o
  -4   6   1       4204.84       4535.13        31.67 o
  -3   6   1         55.41         49.22         4.89 o
  -2   6   1        392.49        405.30         5.47 o
  -1   6   1        993.39        925.55         6.34 o
   0   6   1        191.21        175.31         5.28 o
   1   6   1         56.31         85.99         4.82 o
   2   6   1       1002.59        971.46        10.87 o
   3   6   1         59.30         52.35         5.08 o
   4   6   1        495.12        559.25         6.03 o
   5   6   1        193.53        177.40         5.08 o
   6   6   1         21.87         24.38         4.79 o
   7   6   1          9.59         11.08         4.88 o
   8   6   1       1629.42       1574.35        16.45 o
   9   6   1        708.01        702.66         7.41 o
  10   6   1       2041.93       1950.59        25.48 o
  11   6   1        819.10        844.08         6.89 o
  12   6   1        580.88        614.47         8.66 o
  13   6   1         42.66         39.39         5.32 o
  14   6   1         58.15         49.78         4.60 o
  15   6   1        104.67        106.78         4.73 o
  16   6   1          2.51          3.29         4.84 o
  17   6   1        123.34        109.77         5.04 o
  18   6   1        219.20        223.75         6.91 o
  19   6   1         34.45         29.42         5.27 o
 -19   7   1          6.73          9.87         6.48 o
 -18   7   1          0.06          4.18         6.00 o
 -17   7   1         21.68         18.56         5.56 o
 -16   7   1          7.11         14.54         5.68 o
 -15   7   1          8.73          8.04         6.71 o
 -14   7   1        162.76        168.36         5.71 o
 -13   7   1         78.56         86.20         5.54 o
 -12   7   1         47.25         47.55         5.95 o
 -11   7   1         19.47         17.82         5.41 o
 -10   7   1       2670.32       2686.31        33.20 o
  -9   7   1         20.17         14.62         5.48 o
  -8   7   1         68.97         80.62         6.38 o
  -7   7   1        354.61        334.25         8.00 o
  -6   7   1        510.30        545.98         6.96 o
  -5   7   1          5.92          8.59         4.65 o
  -4   7   1         42.73         59.26         4.76 o
  -3   7   1          0.89         10.55         4.50 o
  -2   7   1         27.20         31.99         4.52 o
  -1   7   1        613.97        641.83         5.76 o
   0   7   1       2820.92       2873.84        12.29 o
   1   7   1       3479.21       3334.01        25.36 o
   2   7   1        170.77        189.07         4.89 o
   3   7   1       1309.11       1266.74        10.97 o
   4   7   1       1123.91       1044.54         7.98 o
   5   7   1        581.82        510.79         5.93 o
   6   7   1         43.16         53.67         4.81 o
   7   7   1        126.50        141.19         4.91 o
   8   7   1         16.36         27.72         4.54 o
   9   7   1        190.93        166.68         4.89 o
  10   7   1        334.37        346.77         5.11 o
  11   7   1        932.72        902.12         8.43 o
  12   7   1        483.46        465.35         5.97 o
  13   7   1          0.04          1.15         5.01 o
  14   7   1        712.59        743.47        14.22 o
  15   7   1        229.86        253.20         5.58 o
  16   7   1         18.20         18.60         4.75 o
  17   7   1          0.61          8.35         4.57 o
  18   7   1        110.32        110.44         5.36 o
 -17   8   1        155.29        139.91        12.81 o
 -16   8   1        136.37        115.22         6.18 o
 -15   8   1        270.60        269.36        10.10 o
 -14   8   1        253.85        270.44        10.83 o
 -13   8   1          0.95          7.60         5.62 o
 -12   8   1         47.42         61.06         5.32 o
 -11   8   1          3.39         10.69         6.53 o
 -10   8   1          0.45          8.23         5.12 o
  -9   8   1          1.45         -3.33         5.02 o
  -8   8   1         42.82         56.09         5.46 o
  -7   8   1        332.11        281.85         5.83 o
  -6   8   1        568.45        549.13         6.48 o
  -5   8   1        249.12        234.66         5.03 o
  -4   8   1        986.44        986.77        10.07 o
  -3   8   1          1.18         11.30         4.58 o
  -2   8   1        563.98        589.37         7.87 o
  -1   8   1        316.28        332.85         5.12 o
   0   8   1       2993.51       2879.39        23.25 o
   1   8   1        797.27        783.99         6.16 o
   2   8   1        742.73        791.88         5.95 o
   3   8   1       1100.01       1103.73         6.48 o
   4   8   1         68.61         72.23         5.21 o
   5   8   1        581.65        578.75         6.49 o
   6   8   1         23.93         47.41         5.01 o
   7   8   1         23.17         20.83         4.88 o
   8   8   1       2458.75       2368.86        35.52 o
   9   8   1        156.65        165.99         4.84 o
  10   8   1          5.14         11.30         4.66 o
  11   8   1        128.52        132.85         5.57 o
  12   8   1          9.89         16.27         5.15 o
  13   8   1         50.59         45.82         5.14 o
  14   8   1        130.83        133.36         5.84 o
  15   8   1        201.48        213.54         5.28 o
  16   8   1         22.95         32.35         4.74 o
  17   8   1          7.69         16.35         4.71 o
 -16   9   1         45.68         43.03         8.06 o
 -15   9   1          1.01          0.68         7.29 o
 -14   9   1        320.46        305.38        10.13 o
 -13   9   1        409.53        436.95        14.10 o
 -12   9   1         43.36         50.23         7.92 o
 -11   9   1        276.55        300.25         6.12 o
 -10   9   1        762.35        821.71        21.56 o
  -9   9   1        159.08        154.11         5.85 o
  -8   9   1        551.37        494.77         6.38 o
  -7   9   1         94.66        104.40         5.44 o
  -6   9   1         19.90         31.64         5.08 o
  -5   9   1         38.30         43.13         5.25 o
  -4   9   1         20.51         18.99         4.37 o
  -3   9   1        255.80        277.33         4.99 o
  -2   9   1        253.23        251.02         4.99 o
  -1   9   1        223.98        227.17         4.84 o
   0   9   1       1519.50       1549.06        13.15 o
   1   9   1        117.71        121.48         4.87 o
   2   9   1         67.79         61.82         4.40 o
   3   9   1         72.37         80.22         5.05 o
   4   9   1        225.40        229.92         6.87 o
   5   9   1        531.61        530.12        12.38 o
   6   9   1         84.37         86.08         5.33 o
   7   9   1        189.92        197.83         7.20 o
   8   9   1          1.78          2.60         5.15 o
   9   9   1          4.14         12.63         5.21 o
  10   9   1         56.45         54.70         6.36 o
  11   9   1        211.74        198.14         7.66 o
  12   9   1          0.53         10.62         7.60 o
  13   9   1         39.12         28.91         6.29 o
  14   9   1        365.16        351.46         8.09 o
  15   9   1          4.05         10.38         6.27 o
 -14  10   1          1.64         -2.17         6.88 o
 -13  10   1          0.00          6.66         5.39 o
 -12  10   1        372.49        376.02        10.17 o
 -11  10   1         16.17         29.24         5.34 o
 -10  10   1         24.42         40.01         7.45 o
  -9  10   1        612.47        564.05        17.73 o
  -8  10   1         86.37         83.63         5.63 o
  -7  10   1          3.76          6.06         5.33 o
  -6  10   1         81.57         90.96         5.80 o
  -5  10   1        327.80        355.32        10.15 o
  -4  10   1        202.80        212.82         6.86 o
  -3  10   1         22.68         43.20         4.45 o
  -2  10   1         86.36         97.54         4.74 o
  -1  10   1        253.12        254.36         8.46 o
   0  10   1        461.87        468.33         9.72 o
   1  10   1          3.78          8.87         4.51 o
   2  10   1        186.61        208.20         4.83 o
   3  10   1        106.61        120.08         5.58 o
   4  10   1          0.34          3.27         4.78 o
   5  10   1        321.60        332.70         8.69 o
   6  10   1         18.28         26.86         5.22 o
   7  10   1          6.14         10.04         5.00 o
   8  10   1        326.44        316.76         6.80 o
   9  10   1        135.07        157.01         6.45 o
  10  10   1         11.82         17.78         6.14 o
  11  10   1         61.57         54.68         6.57 o
  12  10   1         22.77         18.82         6.64 o
  13  10   1         99.26         98.81        14.81 o
 -11  11   1        296.71        289.77        13.55 o
 -10  11   1         41.01         29.71         5.98 o
  -9  11   1         64.95         67.22         5.66 o
  -8  11   1         23.74         24.75         5.29 o
  -7  11   1          3.46         14.73         5.20 o
  -6  11   1         30.00         34.98         5.35 o
  -5  11   1        208.79        215.69         9.39 o
  -4  11   1        241.47        282.59         8.67 o
  -3  11   1        163.77        172.09         5.15 o
  -2  11   1         91.01         97.81         5.22 o
  -1  11   1         70.42         83.65         4.91 o
   0  11   1         12.83          8.13         5.06 o
   1  11   1         38.43         46.01         4.77 o
   2  11   1        318.09        348.20         5.65 o
   3  11   1          2.07          2.99         5.02 o
   4  11   1         22.99         26.58         5.07 o
   5  11   1        471.33        495.89         9.88 o
   6  11   1        208.90        202.11        10.49 o
   7  11   1          0.53          1.68        10.00 o
   8  11   1        120.82        128.29         7.33 o
   9  11   1        194.52        207.72         7.09 o
  10  11   1         97.84        101.51         6.67 o
  11  11   1         54.52         65.04         6.57 o
  -7  12   1          4.67         -0.54         5.36 o
  -6  12   1         28.93         15.18         5.42 o
  -5  12   1          0.48          4.72         5.71 o
  -4  12   1        159.85        163.78         5.94 o
  -3  12   1          2.07          2.55         5.40 o
  -2  12   1        164.63        164.41         6.48 o
  -1  12   1          0.05          2.87         4.86 o
   0  12   1         33.01         31.43         4.93 o
   1  12   1         48.49         46.69         6.35 o
   2  12   1         63.90         70.93         5.95 o
   3  12   1        151.08        133.64         6.47 o
   4  12   1          8.15          9.45         5.89 o
   5  12   1         87.49         99.40        14.48 o
   6  12   1          6.11          8.46         6.26 o
   7  12   1         22.40         24.53         7.15 o
 -22   0   2         11.55         23.27         8.81 o
 -20   0   2         86.04         90.68         8.36 o
 -18   0   2         26.37         51.28         8.28 o
 -16   0   2         62.59         41.26         8.53 o
 -14   0   2       2205.26       2025.84        13.60 o
 -12   0   2       7830.91       8678.48        27.02 o
 -10   0   2         22.21         16.89         6.54 o
  -8   0   2       1228.68       1187.15        11.62 o
  -6   0   2         43.46         33.71         9.10 o
  -4   0   2       2199.11       2266.79        20.20 o
   0   0   2       5051.68       6104.18        47.11 o
   2   0   2       1248.25       1338.95        23.95 o
   6   0   2       2348.81       2813.75        37.21 o
   8   0   2       2781.89       2942.78        13.59 o
  10   0   2          4.01          4.42         6.18 o
  12   0   2       1779.06       1870.01        19.83 o
  14   0   2       2022.20       2000.16        12.10 o
  16   0   2         70.22         49.86         7.94 o
  18   0   2         36.75         35.83         7.91 o
  20   0   2          0.62         -3.25         8.05 o
  22   0   2         40.55         15.89         8.65 o
 -22   1   2         88.60         87.09         5.82 o
 -21   1   2         10.48         16.85         6.41 o
 -20   1   2       1441.16       1456.51        11.90 o
 -19   1   2         19.57         25.73         5.71 o
 -18   1   2         91.23         90.59         6.18 o
 -17   1   2         10.78         11.31         5.48 o
 -16   1   2        757.88        639.99        11.99 o
 -15   1   2          4.62         16.19         5.42 o
 -14   1   2        612.43        580.94         7.00 o
 -13   1   2        931.71        974.42         7.31 o
 -12   1   2         53.13         60.62         4.72 o
 -11   1   2         21.40         32.58         4.95 o
 -10   1   2          8.09          6.77         4.78 o
  -9   1   2        239.90        248.48         5.80 o
  -8   1   2       1477.68       1453.54         8.08 o
  -7   1   2         54.96         43.24         5.96 o
  -6   1   2        533.00        792.95         8.54 o
  -5   1   2       6869.69       6954.24        64.62 o
  -3   1   2       1373.74       1445.43        13.99 o
  -2   1   2       2293.53       2406.31        21.64 o
  -1   1   2       1619.95       1963.06        37.89 o
   0   1   2         96.62        102.34        18.72 o
   1   1   2        618.11        563.39        20.32 o
   2   1   2          9.43         15.37        15.48 o
   3   1   2        158.89        172.09        12.10 o
   4   1   2       3433.88       3487.08        45.67 o
   5   1   2       3491.34       3518.89        21.43 o
   6   1   2       3524.75       3795.08        22.42 o
   7   1   2        642.41        758.84         7.99 o
   8   1   2      10765.34      11217.60        84.63 o
   9   1   2        983.94       1061.97         9.74 o
  10   1   2        689.23        628.45         6.16 o
  11   1   2       3892.56       3945.71        16.72 o
  12   1   2        108.48        130.53         5.39 o
  13   1   2        981.14        961.56         6.69 o
  14   1   2        388.91        388.63         7.40 o
  15   1   2          0.42          4.41         5.21 o
  16   1   2        346.63        350.95         5.34 o
  17   1   2         34.07         38.95         4.70 o
  18   1   2          6.04         20.52         5.57 o
  19   1   2         15.85         17.96         5.70 o
  20   1   2        178.50        192.63         5.78 o
  21   1   2         76.45         84.35         5.83 o
  22   1   2        497.25        415.13        12.45 o
 -22   2   2        271.49        269.70         6.31 o
 -21   2   2         35.88         39.31         5.65 o
 -20   2   2          7.66         13.50         5.44 o
 -19   2   2          7.39         12.58         5.23 o
 -18   2   2        210.36        227.46         5.61 o
 -17   2   2         97.05         97.80         4.59 o
 -16   2   2         24.11         27.78         5.03 o
 -15   2   2         94.73         97.59         5.28 o
 -14   2   2        631.84        563.65         5.90 o
 -13   2   2       1227.73       1216.50         6.87 o
 -12   2   2       2126.22       1916.42         7.91 o
 -11   2   2        148.49        197.74         5.16 o
 -10   2   2        211.85        193.78         5.35 o
  -9   2   2        105.45         88.82         5.34 o
  -8   2   2       9892.14      10219.66        52.81 o
  -7   2   2         72.26         38.52         5.50 o
  -6   2   2       2084.27       2003.00        10.10 o
  -5   2   2       2424.82       2279.73        11.97 o
  -4   2   2        192.17        201.10         7.36 o
  -3   2   2       1879.59       1841.59        12.79 o
  -2   2   2       3193.05       3304.87        17.90 o
  -1   2   2      13403.30      14083.92       214.53 o
   0   2   2      11949.42      12266.56       151.42 o
   1   2   2        815.52        950.26        16.23 o
   2   2   2       1427.92       1456.15        15.78 o
   3   2   2      15602.74      15637.23       259.78 o
   4   2   2       1257.14       1473.68        12.87 o
   5   2   2       2513.88       2487.73        14.24 o
   6   2   2        863.72        797.98        10.96 o
   7   2   2        673.38        691.40         7.77 o
   8   2   2        312.28        317.65         6.55 o
   9   2   2         62.06         61.83         5.64 o
  10   2   2        281.99        252.79         5.61 o
  11   2   2        231.90        224.10         5.26 o
  12   2   2        194.18        203.33         5.25 o
  13   2   2        459.89        471.34         7.32 o
  14   2   2        682.59        617.96         8.25 o
  15   2   2        172.48        179.02         5.22 o
  16   2   2         77.27        117.82         4.76 o
  17   2   2         13.22         21.55         4.82 o
  18   2   2         83.52         93.51         4.85 o
  19   2   2         56.73         71.31         5.69 o
  20   2   2        131.86        158.72         6.19 o
  21   2   2        210.47        180.59         6.99 o
  22   2   2          7.31         16.29         6.02 o
 -22   3   2        123.26        121.14         6.12 o
 -21   3   2         81.06         68.16         5.89 o
 -20   3   2       1018.18       1024.77        16.51 o
 -19   3   2        647.30        617.68         6.80 o
 -18   3   2        164.91        166.91         5.22 o
 -17   3   2          9.05         15.23         4.69 o
 -16   3   2        640.84        678.65         7.58 o
 -15   3   2       1142.38       1167.11        11.13 o
 -14   3   2        158.63        155.05         4.50 o
 -13   3   2        295.01        296.32         4.90 o
 -12   3   2       3866.47       3658.94        20.74 o
 -11   3   2         35.35         39.74         4.41 o
 -10   3   2        313.98        294.91         5.43 o
  -9   3   2       2301.40       2300.10        10.72 o
  -8   3   2        357.66        363.61         6.08 o
  -7   3   2        848.03        822.24         7.06 o
  -6   3   2         58.33         66.91         5.70 o
  -5   3   2         23.56          6.41         5.50 o
  -4   3   2          3.57          6.87         7.05 o
  -3   3   2       8144.89       8180.03        17.95 o
  -2   3   2        942.97       1036.22         9.19 o
  -1   3   2      15084.72      16003.00        55.11 o
   0   3   2      10006.48      10591.27        59.19 o
   1   3   2       5695.03       6019.17        44.04 o
   2   3   2        448.12        474.45         8.01 o
   3   3   2       1373.38       1279.05         9.97 o
   4   3   2       8474.39       8861.12        72.00 o
   5   3   2        621.25        576.84         7.75 o
   6   3   2       3171.50       2944.19        13.18 o
   7   3   2         14.27         30.86         6.97 o
   8   3   2       6119.20       6129.09        58.81 o
   9   3   2        242.23        261.63         6.33 o
  10   3   2       4253.00       4148.31        20.71 o
  11   3   2       4449.04       4482.85        37.21 o
  12   3   2       8940.21       8830.30        51.89 o
  13   3   2       3170.48       2996.39        21.68 o
  14   3   2        117.05        108.47         5.10 o
  15   3   2        492.08        505.67         7.26 o
  16   3   2         68.56         88.32         4.99 o
  17   3   2       1909.02       1947.65        26.58 o
  18   3   2        400.74        418.57        10.05 o
  19   3   2        193.35        187.33         7.49 o
  20   3   2         92.90        104.02         5.35 o
  21   3   2         31.87         32.02         5.76 o
 -21   4   2        147.04        150.25         5.60 o
 -20   4   2        130.58        116.34         5.21 o
 -19   4   2       1087.22       1155.78         7.28 o
 -18   4   2         15.01         14.00         4.88 o
 -17   4   2        732.63        763.62         6.18 o
 -16   4   2          6.75          7.07         4.52 o
 -15   4   2        229.08        214.10         4.76 o
 -14   4   2         23.63         17.27         4.38 o
 -13   4   2       3182.66       2978.65        11.29 o
 -12   4   2       1737.20       1725.05        13.19 o
 -11   4   2        586.91        562.36         6.87 o
 -10   4   2        117.39        129.55         5.05 o
  -9   4   2       3827.32       3782.30        31.02 o
  -8   4   2       3376.79       3266.05        13.60 o
  -7   4   2         86.30         80.12         5.26 o
  -6   4   2        199.00        226.38         6.02 o
  -5   4   2        569.93        434.62         6.17 o
  -4   4   2       8704.57       9200.20        78.63 o
  -3   4   2        694.00        785.69         7.44 o
  -2   4   2          1.42          1.20         5.79 o
  -1   4   2       1109.35       1064.86         8.86 o
   0   4   2          0.71          6.55         5.59 o
   1   4   2       1428.55       1502.61        10.42 o
   2   4   2        970.93        939.58         8.27 o
   3   4   2         73.37         80.38         5.59 o
   4   4   2       5777.38       6018.80        60.38 o
   5   4   2        833.65        874.70        11.77 o
   6   4   2        950.80       1003.05        10.20 o
   7   4   2       1530.44       1429.19         9.29 o
   8   4   2         52.21         77.56         6.16 o
   9   4   2       7929.91       7789.64        70.34 o
  10   4   2          5.70          9.23         5.75 o
  11   4   2        185.49        189.57         6.23 o
  12   4   2        204.80        218.15         5.41 o
  13   4   2       1238.85       1160.62        10.73 o
  14   4   2        614.15        669.02         6.21 o
  15   4   2          7.29         14.23         4.86 o
  16   4   2        592.37        649.10         9.77 o
  17   4   2        160.82        152.20         4.80 o
  18   4   2         10.91         12.94         4.84 o
  19   4   2        319.18        282.27         5.62 o
  20   4   2        232.34        207.94         5.84 o
  21   4   2         66.55         59.82         4.93 o
 -20   5   2        116.64        117.87         6.37 o
 -19   5   2         49.98         58.05         5.30 o
 -18   5   2         33.91         42.14         4.78 o
 -17   5   2        707.86        715.86         6.34 o
 -16   5   2        318.25        330.66         4.94 o
 -15   5   2          1.38          3.88         4.23 o
 -14   5   2        893.57        911.21         6.87 o
 -13   5   2        800.33        805.44        13.81 o
 -12   5   2        647.66        633.43         5.99 o
 -11   5   2       3723.36       3592.65        20.23 o
 -10   5   2       2061.17       2063.70        12.64 o
  -9   5   2       3657.42       3459.92        29.52 o
  -8   5   2        576.54        537.43         7.07 o
  -7   5   2         39.15         25.19         6.31 o
  -6   5   2        294.83        333.80         6.39 o
  -5   5   2       1460.95       1549.26        11.18 o
  -4   5   2         62.86         60.65         5.11 o
  -3   5   2       3778.38       3705.33        30.57 o
  -2   5   2        248.16        237.69         5.79 o
  -1   5   2       1855.41       1891.28        12.48 o
   0   5   2         36.83         26.95         5.38 o
   1   5   2        602.08        568.60         7.58 o
   2   5   2       1677.40       1792.67         8.52 o
   3   5   2        667.94        588.52         7.25 o
   4   5   2        538.59        572.13         8.23 o
   5   5   2       1235.15       1261.58        15.11 o
   6   5   2        512.95        601.30         5.90 o
   7   5   2       1362.99       1261.05         7.13 o
   8   5   2          1.91          8.17         4.87 o
   9   5   2        923.96        903.98        14.76 o
  10   5   2        514.66        500.63         8.71 o
  11   5   2          5.21         15.46         5.79 o
  12   5   2       2546.05       2545.59        20.76 o
  13   5   2       1310.50       1305.49        10.87 o
  14   5   2        291.87        293.69         4.99 o
  15   5   2         55.76         54.92         5.18 o
  16   5   2        215.10        218.35         4.77 o
  17   5   2       1479.10       1534.36        14.63 o
  18   5   2        343.38        337.62         5.40 o
  19   5   2        267.77        293.19         9.15 o
  20   5   2        334.86        299.24        12.65 o
 -20   6   2        477.52        429.99        25.54 o
 -19   6   2        765.59        728.72        40.13 o
 -18   6   2        940.45        975.82        18.77 o
 -17   6   2        465.32        469.96        14.14 o
 -16   6   2        141.26        158.49         5.72 o
 -15   6   2        223.47        221.15         5.70 o
 -14   6   2         11.36         15.47         4.84 o
 -13   6   2        698.70        680.91         9.84 o
 -12   6   2        777.16        804.94        12.94 o
 -11   6   2        495.55        472.86         9.65 o
 -10   6   2        665.95        642.21        12.08 o
  -9   6   2        705.00        675.39        14.15 o
  -8   6   2        340.90        335.12         9.39 o
  -7   6   2         48.07         55.76         5.97 o
  -6   6   2        246.83        247.15         5.34 o
  -5   6   2        946.10        872.22        10.64 o
  -4   6   2         25.84         47.65         4.99 o
  -3   6   2         75.93         78.62         4.85 o
  -2   6   2       1698.57       1809.03        10.45 o
  -1   6   2       2106.31       2036.84         7.91 o
   0   6   2       7495.56       7200.22        58.94 o
   1   6   2          0.01          1.30         4.98 o
   2   6   2        127.28        131.79         5.02 o
   3   6   2          0.20          0.36         5.04 o
   4   6   2        404.50        390.69         5.73 o
   5   6   2          1.99          2.98         4.85 o
   6   6   2        197.28        262.73         5.17 o
   7   6   2         90.68         81.25         4.93 o
   8   6   2       1403.03       1278.52         7.31 o
   9   6   2       1456.97       1430.81        19.65 o
  10   6   2       1642.53       1616.00         7.96 o
  11   6   2        189.33        182.57         5.59 o
  12   6   2        678.62        699.13         6.20 o
  13   6   2        142.42        137.90         6.15 o
  14   6   2         59.23         72.42         7.18 o
  15   6   2        123.90        120.13         4.88 o
  16   6   2        124.72        137.50         4.92 o
  17   6   2          0.94          4.12         4.59 o
  18   6   2        251.27        259.66         5.37 o
  19   6   2        138.64        113.64         5.18 o
 -19   7   2          0.37          5.38         6.88 o
 -18   7   2          1.16          1.96         5.72 o
 -17   7   2          0.39          9.94         5.86 o
 -16   7   2          6.40         11.93         5.33 o
 -15   7   2          0.57         10.33         5.69 o
 -14   7   2         38.39         31.74         5.44 o
 -13   7   2        915.98        960.88        15.67 o
 -12   7   2        207.31        204.55         6.28 o
 -11   7   2         32.21         50.15         7.67 o
 -10   7   2       2055.52       2075.12        18.22 o
  -9   7   2       1919.48       1855.69        27.20 o
  -8   7   2       2073.43       1968.87        19.74 o
  -7   7   2        213.55        252.74         5.78 o
  -6   7   2         46.64         53.95         4.79 o
  -5   7   2        125.15        147.44         5.28 o
  -4   7   2        367.76        383.22         5.71 o
  -3   7   2       1424.39       1492.06        12.55 o
  -2   7   2        266.56        229.45         5.03 o
  -1   7   2        246.63        235.34         4.86 o
   0   7   2       4304.40       4098.18        37.15 o
   1   7   2        252.43        243.05         5.08 o
   2   7   2         71.08         68.67         4.68 o
   3   7   2       1835.81       1892.28        15.46 o
   4   7   2         24.72         44.01         4.93 o
   5   7   2        323.61        299.65         5.15 o
   6   7   2         53.01         56.64         5.32 o
   7   7   2          0.18         16.38         4.78 o
   8   7   2        828.47        792.47         9.99 o
   9   7   2        320.26        294.84         6.99 o
  10   7   2        267.82        272.71         5.75 o
  11   7   2          2.94         11.70         4.93 o
  12   7   2         64.40         65.06         5.38 o
  13   7   2        100.80         99.65         4.95 o
  14   7   2        174.47        191.70         4.93 o
  15   7   2        322.99        323.01         6.93 o
  16   7   2        150.27        136.90         4.95 o
  17   7   2          2.37         10.69         4.74 o
  18   7   2        363.75        312.74         7.15 o
 -17   8   2         24.33         34.63         6.36 o
 -16   8   2          8.43         12.03         5.89 o
 -15   8   2        506.49        499.13        11.84 o
 -14   8   2        115.51        129.25         6.17 o
 -13   8   2          0.37          4.02         8.11 o
 -12   8   2          0.49         12.32         5.50 o
 -11   8   2        574.85        573.56         6.88 o
 -10   8   2         31.93         33.43         5.41 o
  -9   8   2        454.84        394.80         7.49 o
  -8   8   2        369.74        335.86         5.77 o
  -7   8   2        616.88        645.78        16.77 o
  -6   8   2        105.59        100.97         4.90 o
  -5   8   2         48.69         57.57         4.86 o
  -4   8   2          0.66         13.40         5.00 o
  -3   8   2        988.76       1028.12        11.19 o
  -2   8   2         94.29        110.91         4.76 o
  -1   8   2        337.31        341.96         5.19 o
   0   8   2       2344.88       2314.87        16.26 o
   1   8   2        649.58        616.36         5.80 o
   2   8   2          0.66          9.09         5.00 o
   3   8   2        413.77        417.43         6.42 o
   4   8   2        503.88        517.85         5.71 o
   5   8   2         56.22         60.60         4.94 o
   6   8   2          1.82         11.07         5.11 o
   7   8   2        253.84        278.54         5.17 o
   8   8   2        502.75        484.58         6.18 o
   9   8   2          6.81          9.25         5.15 o
  10   8   2          1.88          3.61         4.97 o
  11   8   2        163.47        178.23         5.56 o
  12   8   2          8.00         11.79         4.98 o
  13   8   2        289.29        300.17         6.79 o
  14   8   2         11.26         15.46         5.09 o
  15   8   2         81.16         91.90         4.80 o
  16   8   2         78.77         82.07         4.93 o
  17   8   2          8.20         14.44         4.94 o
 -16   9   2         25.56         29.18         7.42 o
 -15   9   2         27.24         32.22         6.26 o
 -14   9   2          5.20         10.65         5.91 o
 -13   9   2        674.15        663.36        19.26 o
 -12   9   2        236.68        265.27         7.06 o
 -11   9   2        116.37        139.96         6.75 o
 -10   9   2        309.82        291.38         5.84 o
  -9   9   2        121.69        111.64         5.40 o
  -8   9   2          5.49         19.92         5.65 o
  -7   9   2        190.20        196.27         5.53 o
  -6   9   2        352.06        375.25        13.57 o
  -5   9   2        214.01        221.02         5.06 o
  -4   9   2         54.32         48.14         4.61 o
  -3   9   2        389.97        428.18         5.51 o
  -2   9   2         97.01        101.11         4.72 o
  -1   9   2        153.64        137.08         4.75 o
   0   9   2        125.91        112.32         4.73 o
   1   9   2          2.10         11.78         4.50 o
   2   9   2        130.16        136.37         5.16 o
   3   9   2         32.58         48.43         6.41 o
   4   9   2          1.38         13.78         4.68 o
   5   9   2         13.20         10.74         5.00 o
   6   9   2        186.18        176.89         5.82 o
   7   9   2          9.51          5.84         5.41 o
   8   9   2         18.67         17.78         5.63 o
   9   9   2        333.23        284.08         7.77 o
  10   9   2        441.61        435.20         8.08 o
  11   9   2         96.66         82.25         6.61 o
  12   9   2        228.59        255.15         5.69 o
  13   9   2         10.29         11.46         5.88 o
  14   9   2         47.48         47.47         5.58 o
  15   9   2        255.09        231.53         7.48 o
 -14  10   2         93.29         78.36         6.03 o
 -13  10   2         77.26         69.09         6.82 o
 -12  10   2          2.64         12.24         6.40 o
 -11  10   2         17.43         18.13         5.36 o
 -10  10   2         19.56         22.18         6.65 o
  -9  10   2          3.63          9.54         5.23 o
  -8  10   2         34.44         39.44         5.78 o
  -7  10   2          3.73         -0.51         5.27 o
  -6  10   2         26.00         34.48         5.56 o
  -5  10   2        141.98        132.72         5.88 o
  -4  10   2        195.35        219.86         5.17 o
  -3  10   2        293.27        312.14         7.54 o
  -2  10   2          0.01          7.05         4.74 o
  -1  10   2        302.35        320.05         5.32 o
   0  10   2         31.38         35.59         4.86 o
   1  10   2         19.23         22.72         5.48 o
   2  10   2         17.14         19.69         5.48 o
   3  10   2        351.17        345.31         6.11 o
   4  10   2         17.07         27.76         5.41 o
   5  10   2         93.48        103.71         5.82 o
   6  10   2        272.73        272.31        10.03 o
   7  10   2         42.71         56.28         5.75 o
   8  10   2        122.14        118.39         6.21 o
   9  10   2         15.62         28.07         6.21 o
  10  10   2         57.54         56.83         6.23 o
  11  10   2        126.53        126.85         7.55 o
  12  10   2        126.50        115.52         8.10 o
  13  10   2        142.57        102.99         6.75 o
 -11  11   2        162.25        149.39        10.15 o
 -10  11   2        114.57        104.15         8.44 o
  -9  11   2         46.71         47.14        10.80 o
  -8  11   2         92.19         83.11         5.49 o
  -7  11   2          4.38          5.17         5.19 o
  -6  11   2          7.47          9.32         5.33 o
  -5  11   2        430.53        424.23        10.21 o
  -4  11   2        109.83        108.98         4.92 o
  -3  11   2        142.03        160.18         5.48 o
  -2  11   2         58.93         55.24         4.92 o
  -1  11   2        109.95        123.34         5.11 o
   0  11   2          0.60         -5.34         5.34 o
   1  11   2         89.32         88.31         6.54 o
   2  11   2          3.64          4.87         5.45 o
   3  11   2        312.30        328.75         6.19 o
   4  11   2        146.52        144.71         5.93 o
   5  11   2         39.59         41.37         5.78 o
   6  11   2          0.57         -4.31         5.74 o
   7  11   2         25.02         36.32         5.86 o
   8  11   2         24.35         23.06         6.28 o
   9  11   2         25.50         22.82         6.68 o
  10  11   2        295.96        236.02         7.27 o
  11  11   2         11.58         19.49         6.15 o
  -7  12   2         30.02         25.48         6.12 o
  -6  12   2         45.35         45.71        10.44 o
  -5  12   2         40.10         34.12         5.59 o
  -4  12   2          4.03         10.27         5.57 o
  -3  12   2         81.61         77.88         7.26 o
  -2  12   2         80.97         79.14         4.96 o
  -1  12   2          4.50          7.02         5.51 o
   0  12   2          1.63          3.16         5.60 o
   1  12   2         46.03         49.52         6.63 o
   2  12   2        305.68        271.59         8.27 o
   3  12   2         12.14         19.26         6.37 o
   4  12   2        128.66        122.99         6.00 o
   5  12   2         39.15         37.75         6.02 o
   6  12   2        194.12        173.96        32.65 o
   7  12   2          7.14         12.55         6.36 o
 -21   0   3         70.81         92.50        10.29 o
 -19   0   3         14.09         14.11         7.76 o
 -17   0   3        194.14        157.77         9.78 o
 -15   0   3        269.76        178.45        10.51 o
 -13   0   3         41.97         18.22         6.75 o
 -11   0   3        320.99        314.10         7.64 o
  -9   0   3       4510.09       4832.18        18.43 o
  -5   0   3       5333.65       5677.82        38.17 o
  -1   0   3        278.22        290.43        20.65 o
   1   0   3       2554.98       2461.76        25.56 o
   3   0   3        833.80        863.04        16.96 o
   5   0   3      16350.78      17120.62        55.08 o
   7   0   3         11.47         21.95         8.90 o
   9   0   3       2991.97       2874.66        12.16 o
  11   0   3        365.70        353.29         7.30 o
  13   0   3         21.45         11.01         6.09 o
  15   0   3        833.59        834.28        28.82 o
  17   0   3        128.46        152.11         9.82 o
  19   0   3       1842.03       1958.60        40.92 o
  21   0   3       1662.04       1683.61       118.17 o
 -22   1   3         70.13         62.58         5.90 o
 -21   1   3        229.73        249.97         7.12 o
 -20   1   3         81.36         82.00         6.04 o
 -19   1   3          0.00          9.38         5.07 o
 -18   1   3        305.73        298.50         7.61 o
 -17   1   3          1.51          0.02         5.66 o
 -16   1   3         56.97         86.77         6.31 o
 -15   1   3        140.11         68.50         5.82 o
 -14   1   3          3.53         22.20         5.15 o
 -13   1   3        283.71        243.97         5.56 o
 -12   1   3        363.07        357.10         5.73 o
 -11   1   3          4.05          9.52         4.37 o
 -10   1   3         19.67         20.03         4.69 o
  -9   1   3          2.51          6.05         5.02 o
  -8   1   3        500.14        536.94         5.99 o
  -7   1   3       8145.80       7977.93        37.57 o
  -6   1   3       3809.96       3866.39        20.71 o
  -5   1   3       8809.05       9310.05        41.98 o
  -4   1   3          6.16          8.28         8.93 o
  -3   1   3       1809.14       1794.76        21.86 o
  -2   1   3       1268.11       1291.44        20.37 o
  -1   1   3       1432.24       1520.98        23.88 o
   0   1   3      21500.35      22401.22        85.12 o
   1   1   3        975.44        928.16        16.01 o
   2   1   3        500.51        544.55        13.09 o
   3   1   3        461.64        464.33        12.13 o
   4   1   3          2.91         11.17         8.25 o
   5   1   3        709.24        679.33         8.94 o
   6   1   3         34.51         47.37         6.07 o
   7   1   3        451.00        496.25         7.10 o
   8   1   3        699.37        740.63         7.35 o
   9   1   3       1729.78       1715.12         8.77 o
  10   1   3        548.27        487.66         5.84 o
  11   1   3       8663.93       8163.17        44.72 o
  12   1   3        729.09        685.39         7.63 o
  13   1   3        311.83        274.20         5.34 o
  14   1   3        349.13        332.75         5.29 o
  15   1   3        403.45        397.18         5.58 o
  16   1   3         21.82         38.02         6.27 o
  17   1   3          0.80         18.15         5.05 o
  18   1   3        490.88        485.71         6.57 o
  19   1   3        223.95        214.19         6.79 o
  20   1   3          1.74          6.28         5.63 o
  21   1   3        405.40        424.99        16.35 o
  22   1   3        360.91        299.56         7.62 o
 -22   2   3        104.69        118.01        13.66 o
 -21   2   3         32.06         28.11         5.86 o
 -20   2   3        149.09        141.70         5.64 o
 -19   2   3         68.70         57.93         5.51 o
 -18   2   3        118.81        121.97         5.74 o
 -17   2   3         26.93         35.71         5.59 o
 -16   2   3        396.11        353.47         5.91 o
 -15   2   3        109.59        100.61         4.60 o
 -14   2   3          0.13          5.28         4.35 o
 -13   2   3        987.41        994.92         8.29 o
 -12   2   3       1856.65       1702.11        11.23 o
 -11   2   3        101.75         62.92         4.66 o
 -10   2   3        241.93        206.28         5.45 o
  -9   2   3         90.38         81.64         5.16 o
  -8   2   3      10695.93      10438.05        21.87 o
  -7   2   3         84.46         61.51         5.44 o
  -6   2   3         12.38         12.79         7.12 o
  -5   2   3          9.45          7.98         6.77 o
  -4   2   3        848.39        802.16         9.32 o
  -3   2   3       1872.28       1877.51        14.75 o
  -2   2   3        170.32        126.02        10.30 o
  -1   2   3       9456.83      10035.74       154.99 o
   0   2   3       1362.75       1457.40        33.90 o
   1   2   3       1580.70       1586.17        18.14 o
   2   2   3       1761.24       1803.65        18.04 o
   3   2   3       6357.63       6829.29        45.77 o
   4   2   3        501.39        552.87        10.12 o
   5   2   3        595.08        585.56         8.19 o
   6   2   3       1129.26       1222.29        10.63 o
   7   2   3        330.76        331.75         7.42 o
   8   2   3         74.87         86.42         6.23 o
   9   2   3       1712.25       1701.42        14.53 o
  10   2   3       2651.80       2533.17        16.33 o
  11   2   3         40.68         38.06         4.82 o
  12   2   3         40.65         37.09         5.19 o
  13   2   3        120.38        116.53         5.23 o
  14   2   3       1595.19       1514.64         7.29 o
  15   2   3       2810.50       2903.90        18.64 o
  16   2   3         57.02         64.47         5.27 o
  17   2   3        988.60       1021.84        13.05 o
  18   2   3        817.94        863.14        10.62 o
  19   2   3        491.26        504.63         8.99 o
  20   2   3        537.46        582.57         7.16 o
  21   2   3         12.62         12.38         5.46 o
 -22   3   3        139.49        139.48        10.04 o
 -21   3   3          0.42          4.57         7.68 o
 -20   3   3        622.03        679.37        10.74 o
 -19   3   3       1187.84       1246.42        12.58 o
 -18   3   3         39.16         48.68         5.26 o
 -17   3   3        192.89        198.57         5.25 o
 -16   3   3        876.21        923.82         5.86 o
 -15   3   3        192.35        221.81         4.62 o
 -14   3   3       1065.72       1063.10         9.18 o
 -13   3   3       1250.18       1256.61         8.90 o
 -12   3   3        460.55        510.72         5.29 o
 -11   3   3       1446.19       1409.69        10.45 o
 -10   3   3         55.14         52.08         5.22 o
  -9   3   3        172.28        186.03         5.60 o
  -8   3   3        161.87        153.59         5.54 o
  -7   3   3        123.59        133.82         6.92 o
  -6   3   3        808.77        846.85         9.00 o
  -5   3   3         73.14         89.33         6.77 o
  -4   3   3        152.89        164.09         6.35 o
  -3   3   3        279.11        204.26         7.64 o
  -2   3   3      12805.60      13549.11        68.53 o
  -1   3   3       6554.11       6598.52        49.85 o
   0   3   3       3086.99       3184.34        15.10 o
   1   3   3         34.05         46.34         7.97 o
   2   3   3        683.77        621.42         9.46 o
   3   3   3       1400.09       1309.94        11.33 o
   4   3   3       1040.13        888.45        10.21 o
   5   3   3          0.39         12.09         7.25 o
   6   3   3        140.20        116.17         8.12 o
   7   3   3         19.93         51.43         6.44 o
   8   3   3       5633.00       5413.23        43.22 o
   9   3   3       2545.41       2492.58        27.65 o
  10   3   3       1900.35       1823.24        19.52 o
  11   3   3        526.91        507.84         6.63 o
  12   3   3       1254.91       1209.09        11.61 o
  13   3   3        182.15        192.56         5.59 o
  14   3   3         13.95         18.35         4.71 o
  15   3   3        396.22        401.31         6.94 o
  16   3   3        231.36        242.77         5.54 o
  17   3   3        172.28        178.34         5.57 o
  18   3   3        370.94        358.95         8.45 o
  19   3   3        119.65        124.48         5.35 o
  20   3   3         64.92         65.14         5.69 o
  21   3   3        114.52        117.03         5.77 o
 -21   4   3         50.38         52.83         8.25 o
 -20   4   3        298.88        307.28        11.80 o
 -19   4   3        366.95        404.59         8.26 o
 -18   4   3        310.64        319.06         6.45 o
 -17   4   3        252.77        257.03         5.03 o
 -16   4   3          0.27          1.70         4.40 o
 -15   4   3         80.31         77.82         4.41 o
 -14   4   3        849.01        801.90         7.22 o
 -13   4   3       1032.90       1022.59         6.50 o
 -12   4   3       1745.02       1737.20        10.51 o
 -11   4   3       1494.57       1349.52         7.07 o
 -10   4   3        334.10        365.12         7.96 o
  -9   4   3       1475.32       1389.64         8.94 o
  -8   4   3       3661.20       3376.17        38.28 o
  -7   4   3       1700.74       1571.78         9.64 o
  -6   4   3       1295.96       1237.66         7.62 o
  -5   4   3       2299.60       2555.77        28.38 o
  -4   4   3       3232.58       3373.06        29.01 o
  -3   4   3       1970.43       1891.00        11.36 o
  -2   4   3       3219.94       3075.21        30.78 o
  -1   4   3       4609.05       4662.47        17.44 o
   0   4   3         84.41        102.16         6.16 o
   1   4   3        164.42        148.12         6.75 o
   2   4   3       2171.71       2194.18        37.29 o
   3   4   3          0.50          4.30         5.95 o
   4   4   3        310.17        309.75         7.37 o
   5   4   3       1132.29       1050.04        14.11 o
   6   4   3       2719.89       2535.78        44.29 o
   7   4   3        118.61        106.48         7.01 o
   8   4   3       2613.54       2593.13        26.81 o
   9   4   3       1853.84       1816.33        22.84 o
  10   4   3       1656.17       1537.12        18.59 o
  11   4   3        291.58        283.39         5.99 o
  12   4   3         10.00         15.49         5.64 o
  13   4   3        423.58        410.66         5.68 o
  14   4   3         76.71         93.61         4.96 o
  15   4   3        335.44        344.21         5.54 o
  16   4   3        271.68        271.36         5.50 o
  17   4   3       1192.28       1254.60        17.08 o
  18   4   3         13.12         14.60         5.25 o
  19   4   3         59.49         75.22         5.24 o
  20   4   3        177.54        181.63         5.90 o
  21   4   3         64.95         66.64         5.11 o
 -21   5   3        254.26        246.43         9.84 o
 -20   5   3         48.85         51.79         7.18 o
 -19   5   3        135.44        130.16         6.76 o
 -18   5   3        467.57        485.23        12.95 o
 -17   5   3        129.22        149.59         5.35 o
 -16   5   3        321.01        326.86         5.83 o
 -15   5   3        398.31        388.05         5.90 o
 -14   5   3        470.53        495.19        12.24 o
 -13   5   3        638.79        637.19         7.02 o
 -12   5   3       5354.18       5207.19        39.38 o
 -11   5   3         90.05         92.98         6.63 o
 -10   5   3       1528.84       1425.36        10.85 o
  -9   5   3        116.29        118.77         6.22 o
  -8   5   3        785.09        815.29         7.44 o
  -7   5   3         70.99         69.26         5.57 o
  -6   5   3        393.00        354.63         5.58 o
  -5   5   3         74.15         79.07         5.09 o
  -4   5   3         12.42          5.86         5.05 o
  -3   5   3       2595.06       2559.09        12.18 o
  -2   5   3       3576.79       3590.94        30.35 o
  -1   5   3         30.94         51.28         6.07 o
   0   5   3          2.07          8.71         5.46 o
   1   5   3        909.12       1066.18         8.40 o
   2   5   3         15.90         19.25         6.09 o
   3   5   3         41.23         49.98         6.05 o
   4   5   3       1412.29       1569.83        11.23 o
   5   5   3       1590.52       1599.85        29.22 o
   6   5   3       1639.23       1422.77        16.35 o
   7   5   3       2589.67       2512.63        27.94 o
   8   5   3        179.93        195.88         7.26 o
   9   5   3        955.85        970.29        13.37 o
  10   5   3        147.73        147.03         6.15 o
  11   5   3         17.93         25.27         4.78 o
  12   5   3       1631.94       1629.98        32.26 o
  13   5   3        106.19        100.24         4.67 o
  14   5   3        558.21        572.52        13.96 o
  15   5   3         27.71         35.83         4.51 o
  16   5   3        887.56        940.84        14.65 o
  17   5   3        322.23        360.83         5.22 o
  18   5   3        153.58        151.34         5.04 o
  19   5   3         27.57         25.17         4.72 o
  20   5   3          8.94         18.11         4.85 o
 -20   6   3        222.47        178.48         8.35 o
 -19   6   3          0.15         -2.18         6.37 o
 -18   6   3         15.37         19.50         6.33 o
 -17   6   3        492.37        483.92        11.34 o
 -16   6   3         53.87         63.28         4.86 o
 -15   6   3        423.47        443.40        10.96 o
 -14   6   3         76.19         95.90         6.10 o
 -13   6   3          4.05         10.30         5.43 o
 -12   6   3        333.91        321.49         6.64 o
 -11   6   3        105.82        109.28         6.30 o
 -10   6   3          2.77         11.78         5.32 o
  -9   6   3        852.64        786.04        14.25 o
  -8   6   3        539.85        538.50         9.16 o
  -7   6   3         36.60         38.37         5.64 o
  -6   6   3        424.96        397.52         5.81 o
  -5   6   3        672.74        742.95        11.15 o
  -4   6   3        567.24        616.40         6.02 o
  -3   6   3       4072.44       3909.89        30.95 o
  -2   6   3       1573.81       1556.19        12.84 o
  -1   6   3       1875.41       1811.47        11.93 o
   0   6   3       2715.14       2763.25        19.76 o
   1   6   3        209.94        196.46         6.38 o
   2   6   3        361.09        368.66         6.68 o
   3   6   3        560.19        596.50         8.03 o
   4   6   3       1507.21       1484.41         8.04 o
   5   6   3        114.12        131.68         5.76 o
   6   6   3       1537.73       1448.07        11.03 o
   7   6   3        381.22        366.16         7.97 o
   8   6   3          1.92          5.89         5.25 o
   9   6   3         26.21         45.92         5.53 o
  10   6   3       1319.03       1319.43        18.43 o
  11   6   3         75.45         81.57         7.07 o
  12   6   3        205.68        215.45         5.14 o
  13   6   3          5.53         14.71         4.45 o
  14   6   3         44.58         44.84         4.56 o
  15   6   3          5.51         13.21         4.59 o
  16   6   3        103.95        113.56         4.64 o
  17   6   3         28.37         31.75         4.82 o
  18   6   3          2.22          0.98         4.63 o
  19   6   3         22.17         20.28         4.85 o
 -19   7   3         12.40          6.19         6.66 o
 -18   7   3         97.10         84.67         6.44 o
 -17   7   3         74.25         75.17         6.09 o
 -16   7   3        211.23        221.65         7.03 o
 -15   7   3          0.00          8.14         5.75 o
 -14   7   3        162.35        158.45         6.06 o
 -13   7   3        138.84        152.45         6.00 o
 -12   7   3        341.64        343.28         9.62 o
 -11   7   3        309.11        303.82         8.03 o
 -10   7   3         79.60         91.82         6.35 o
  -9   7   3          0.56          5.25         5.80 o
  -8   7   3        741.08        696.09         6.90 o
  -7   7   3        525.53        518.07         6.75 o
  -6   7   3        163.66        174.55         4.90 o
  -5   7   3        102.54        115.54         5.31 o
  -4   7   3        210.57        224.73         5.26 o
  -3   7   3          9.38          9.00         5.28 o
  -2   7   3        251.83        230.10         5.18 o
  -1   7   3        262.79        265.89         5.43 o
   0   7   3       1879.38       1872.90        21.99 o
   1   7   3        664.20        589.75         6.85 o
   2   7   3        140.10        140.73         5.74 o
   3   7   3          0.44          7.16         5.57 o
   4   7   3       1413.50       1486.31        16.86 o
   5   7   3       1736.45       1638.65        13.10 o
   6   7   3        254.19        281.33         6.10 o
   7   7   3         39.02         36.67         5.20 o
   8   7   3        142.84        177.62         5.58 o
   9   7   3        302.48        293.87         5.69 o
  10   7   3       1283.06       1252.33        20.71 o
  11   7   3         40.12         39.80         5.31 o
  12   7   3        347.42        324.91         6.02 o
  13   7   3        242.33        251.31         4.89 o
  14   7   3         90.45         89.78         4.63 o
  15   7   3        120.78        127.39         4.93 o
  16   7   3          8.57         14.57         4.78 o
  17   7   3        260.60        252.34         5.22 o
  18   7   3        391.35        351.33        15.36 o
 -17   8   3         29.22         27.14         5.29 o
 -16   8   3        100.33         89.65         6.19 o
 -15   8   3          0.82         14.87         5.59 o
 -14   8   3       1423.70       1483.86        37.73 o
 -13   8   3         20.92         23.62         5.44 o
 -12   8   3        215.56        217.92         5.76 o
 -11   8   3         47.19         45.01         5.63 o
 -10   8   3          3.97          9.68         5.21 o
  -9   8   3         34.86         47.82         5.67 o
  -8   8   3        588.15        533.60         6.66 o
  -7   8   3         22.16         28.99         6.34 o
  -6   8   3       1719.20       1821.69        28.43 o
  -5   8   3          4.24          8.28         4.81 o
  -4   8   3        340.04        317.97         7.88 o
  -3   8   3       1579.95       1567.56        22.61 o
  -2   8   3         91.34         93.88         5.15 o
  -1   8   3          0.03          3.52         5.10 o
   0   8   3        109.52        127.00         6.30 o
   1   8   3         41.42         45.51         5.77 o
   2   8   3        826.09        829.82         9.12 o
   3   8   3        808.77        845.56         8.21 o
   4   8   3          1.24          2.81         6.08 o
   5   8   3        531.29        522.82         6.33 o
   6   8   3         95.37        106.65         5.26 o
   7   8   3        276.57        249.21         5.51 o
   8   8   3        189.36        179.40         5.56 o
   9   8   3        529.04        482.26         6.05 o
  10   8   3        556.89        592.36        10.37 o
  11   8   3         96.89        102.68         5.36 o
  12   8   3        474.69        513.60         6.36 o
  13   8   3         30.93         26.60         5.04 o
  14   8   3        578.94        598.95         8.93 o
  15   8   3         41.78         45.33         4.75 o
  16   8   3        121.86        115.48         5.07 o
  17   8   3         14.87         20.48         4.99 o
 -16   9   3          0.81          6.91         6.39 o
 -15   9   3          1.64          2.47         6.09 o
 -14   9   3         39.06         46.04         5.86 o
 -13   9   3        104.73        116.00         5.90 o
 -12   9   3        259.04        263.05         5.97 o
 -11   9   3          1.08         -2.31         9.23 o
 -10   9   3         44.27         46.90         5.55 o
  -9   9   3         11.60         23.01         5.55 o
  -8   9   3        382.89        389.71         6.81 o
  -7   9   3        141.18        159.43         5.50 o
  -6   9   3         82.14        104.33         4.87 o
  -5   9   3        209.77        225.83         4.95 o
  -4   9   3        153.09        160.60         5.14 o
  -3   9   3        188.54        206.61         5.07 o
  -2   9   3        250.99        275.71        10.30 o
  -1   9   3         13.39         15.57         4.68 o
   0   9   3       2739.50       2842.90        49.88 o
   1   9   3       1288.03       1236.91        17.50 o
   2   9   3        112.65        119.46         5.57 o
   3   9   3         72.63         69.59         5.39 o
   4   9   3        747.95        764.17         6.75 o
   5   9   3         33.97         49.98         5.45 o
   6   9   3         81.24         89.92         5.63 o
   7   9   3         33.23         42.94         5.52 o
   8   9   3          3.81          7.31         5.10 o
   9   9   3         27.71         40.11         5.05 o
  10   9   3         17.85         18.44         5.13 o
  11   9   3        237.32        232.43         6.17 o
  12   9   3        188.46        181.90         5.33 o
  13   9   3        128.21        111.29         5.22 o
  14   9   3        124.28        133.35         5.43 o
  15   9   3        124.43        100.85         5.38 o
 -14  10   3         74.55         60.17         5.93 o
 -13  10   3          1.90          9.76         5.78 o
 -12  10   3        278.06        255.15        11.12 o
 -11  10   3        267.05        250.34         7.15 o
 -10  10   3         39.69         42.11         5.44 o
  -9  10   3         61.15         65.30         5.99 o
  -8  10   3          1.15         -2.36         5.45 o
  -7  10   3         61.28         65.47         5.70 o
  -6  10   3        228.45        229.05         7.08 o
  -5  10   3        171.49        187.96         4.94 o
  -4  10   3          0.12          8.23         4.52 o
  -3  10   3          1.40          4.02         4.72 o
  -2  10   3         69.42         85.73         4.68 o
  -1  10   3        124.84        130.11         5.07 o
   0  10   3         61.95         85.67         5.86 o
   1  10   3          1.26         -0.49         5.43 o
   2  10   3        119.63        125.64         5.61 o
   3  10   3        149.32        169.50         5.75 o
   4  10   3        149.56        160.02         5.72 o
   5  10   3        557.23        580.59        19.71 o
   6  10   3         32.70         44.00         5.60 o
   7  10   3         63.97         68.49         6.39 o
   8  10   3          9.91         15.90         5.62 o
   9  10   3        737.48        702.30        29.97 o
  10  10   3         37.40         44.07         6.07 o
  11  10   3          4.41         12.84         6.30 o
  12  10   3         13.79          8.92         6.20 o
  13  10   3        195.05        169.29         7.22 o
 -11  11   3          0.01          1.84         5.89 o
 -10  11   3         75.82         89.10         5.86 o
  -9  11   3         28.63         36.03         6.17 o
  -8  11   3        125.88        109.73         5.73 o
  -7  11   3         35.62         44.35         5.40 o
  -6  11   3        101.33        100.67         5.45 o
  -5  11   3          0.12          5.86         5.25 o
  -4  11   3        174.59        199.42         5.25 o
  -3  11   3         88.64        104.28         4.85 o
  -2  11   3         68.62         69.80         4.81 o
  -1  11   3        102.50        110.04         7.13 o
   0  11   3         31.34         24.59         5.54 o
   1  11   3        455.51        444.96        15.15 o
   2  11   3         70.20         72.30         5.58 o
   3  11   3          9.60         23.48         5.50 o
   4  11   3        120.91        129.83         5.77 o
   5  11   3         38.37         49.28         5.75 o
   6  11   3          0.00         10.49         6.14 o
   7  11   3         40.91         55.68         5.79 o
   8  11   3          0.51          8.18         5.82 o
   9  11   3         45.40         32.89         6.18 o
  10  11   3          2.24          5.58         6.40 o
  -7  12   3          0.02          7.68         5.65 o
  -6  12   3          2.72          5.33         5.42 o
  -5  12   3        162.55        164.36         6.21 o
  -4  12   3          4.87          9.81         4.88 o
  -3  12   3          0.97          1.93         4.84 o
  -2  12   3        174.07        179.78         6.03 o
  -1  12   3          0.59          4.59         5.50 o
   0  12   3          0.19          3.77         5.53 o
   1  12   3         18.35         21.84         6.03 o
   2  12   3        328.84        335.31        12.42 o
   3  12   3         25.70         23.30         5.75 o
   4  12   3         95.29         90.52         7.73 o
   5  12   3        100.71         91.49         7.07 o
   6  12   3         50.61         53.06         6.18 o
   7  12   3         69.87         54.02         8.02 o
 -22   0   4         19.66         18.43        11.03 o
 -20   0   4       1447.98       1429.51        47.00 o
 -18   0   4        827.87        834.70        11.01 o
 -16   0   4          3.23          3.67         9.31 o
 -14   0   4         81.17         73.35         7.37 o
 -12   0   4        364.00        421.48         7.76 o
 -10   0   4         27.69         13.62         6.79 o
  -6   0   4        787.18        710.03        14.89 o
  -2   0   4          0.34          5.40        17.01 o
   2   0   4          3.57         20.25        13.30 o
   4   0   4       5065.31       5293.67       191.64 o
   6   0   4        449.95        462.63        12.65 o
   8   0   4       5402.21       5377.32        94.06 o
  10   0   4          5.35         11.76         6.13 o
  12   0   4       1727.56       1679.34        24.04 o
  14   0   4       5839.73       5581.96        20.05 o
  16   0   4        131.18        131.24        11.60 o
  18   0   4       5482.73       5564.45        35.97 o
  20   0   4        368.31        352.15        10.05 o
 -22   1   4          1.20          5.82         9.00 o
 -21   1   4         19.84         23.39         9.14 o
 -20   1   4        252.36        261.01         9.08 o
 -19   1   4        192.54        199.14         5.93 o
 -18   1   4       1844.74       1863.26         8.86 o
 -17   1   4        291.49        288.37         5.95 o
 -16   1   4        956.75        919.55         9.94 o
 -15   1   4        131.12        131.54         5.22 o
 -14   1   4        522.18        545.47         6.04 o
 -13   1   4        753.41        681.82         8.82 o
 -12   1   4         61.51         75.52         4.68 o
 -11   1   4       1235.30       1190.96         6.77 o
 -10   1   4        185.64        193.37         5.20 o
  -9   1   4        456.39        435.30         5.70 o
  -8   1   4       1462.07       1499.07        11.21 o
  -7   1   4       1158.42       1174.23        10.90 o
  -6   1   4       3279.88       3107.45        21.12 o
  -5   1   4        937.09        934.56        11.41 o
  -4   1   4        317.49        328.78        13.77 o
  -3   1   4        484.09        554.66        16.23 o
  -2   1   4       1490.84       1660.79        23.70 o
   1   1   4       4818.84       5212.13        53.24 o
   2   1   4         12.13         16.35         9.15 o
   3   1   4        126.18        112.24         8.65 o
   4   1   4          5.57         -1.35         7.46 o
   5   1   4        758.05        741.12         8.63 o
   6   1   4       1385.91       1246.94        10.93 o
   7   1   4         67.59         88.14         6.04 o
   8   1   4      11405.99      11565.32        79.29 o
   9   1   4          5.45         15.20         4.83 o
  10   1   4       2159.45       1984.99         9.76 o
  11   1   4        296.47        380.91         5.55 o
  12   1   4       1610.45       1641.03         9.73 o
  13   1   4        636.14        627.38        10.24 o
  14   1   4        103.39         93.81         5.04 o
  15   1   4        554.75        566.10         6.69 o
  16   1   4        666.20        636.04         9.24 o
  17   1   4        398.95        445.01         5.80 o
  18   1   4         42.75         50.00         5.15 o
  19   1   4         44.56         49.41         5.60 o
  20   1   4        655.49        655.27        10.58 o
  21   1   4         55.31         63.63         5.56 o
 -22   2   4         46.62         65.09         9.52 o
 -21   2   4        383.39        389.89         9.59 o
 -20   2   4         71.35         58.26         8.73 o
 -19   2   4        535.04        548.38         9.89 o
 -18   2   4        740.94        778.82         7.07 o
 -17   2   4        102.85         86.84         4.85 o
 -16   2   4         71.39         86.38         4.89 o
 -15   2   4          2.21          8.32         4.40 o
 -14   2   4        789.35        789.76         5.98 o
 -13   2   4       1373.40       1320.05        10.13 o
 -12   2   4       2302.96       2232.57        13.69 o
 -11   2   4       1071.03       1041.11         6.66 o
 -10   2   4         36.13         23.67         4.88 o
  -9   2   4       2580.62       2687.15        12.34 o
  -8   2   4       1503.57       1454.02         9.92 o
  -7   2   4        268.19        256.78         7.39 o
  -6   2   4       1567.48       1717.56        10.64 o
  -5   2   4        175.12        203.75         7.10 o
  -4   2   4         42.56         41.11         8.86 o
  -3   2   4      10244.85       9894.01       180.23 o
  -2   2   4         50.15         37.91        11.36 o
  -1   2   4       3402.37       3500.74        24.46 o
   0   2   4      12148.33      12311.32       121.34 o
   1   2   4       3082.34       3124.53        22.30 o
   2   2   4        352.09        482.14        13.25 o
   3   2   4          6.10          8.00        10.66 o
   4   2   4       6312.86       6446.26        41.92 o
   5   2   4        452.89        537.32         7.78 o
   6   2   4        774.14        795.02         7.71 o
   7   2   4      11580.86      11511.49        84.86 o
   8   2   4        547.78        631.65         6.77 o
   9   2   4       2313.28       2302.13         9.52 o
  10   2   4        182.37        177.23         5.83 o
  11   2   4        241.66        216.21         6.27 o
  12   2   4       3260.56       3088.43        14.86 o
  13   2   4       1896.56       1771.35        11.04 o
  14   2   4        398.46        386.14         5.33 o
  15   2   4         25.83         38.16         4.70 o
  16   2   4         12.28         15.27         5.03 o
  17   2   4        292.28        321.57         6.21 o
  18   2   4        908.78       1016.57        16.42 o
  19   2   4        362.43        364.96         5.69 o
  20   2   4        234.94        218.66         5.86 o
  21   2   4        106.45        108.59         9.04 o
 -22   3   4          0.00          0.38         8.87 o
 -21   3   4         36.49         41.75         8.96 o
 -20   3   4        122.75        137.77         8.84 o
 -19   3   4         12.88         25.82         7.76 o
 -18   3   4        255.07        257.95         6.79 o
 -17   3   4        256.24        257.51         5.75 o
 -16   3   4        640.15        645.94        10.66 o
 -15   3   4        375.13        381.36         5.21 o
 -14   3   4         98.18        109.73         4.78 o
 -13   3   4         33.28         37.16         4.54 o
 -12   3   4       2982.71       3020.55        19.91 o
 -11   3   4       6580.93       6260.12        34.33 o
 -10   3   4        272.19        324.58         6.76 o
  -9   3   4         11.47         28.41         6.34 o
  -8   3   4          3.13         11.73         6.30 o
  -7   3   4        152.82        138.41         7.13 o
  -6   3   4       2818.45       2497.45        25.31 o
  -5   3   4          1.46          7.55         6.16 o
  -4   3   4       7732.79       8221.98        79.22 o
  -3   3   4        502.97        508.64         8.78 o
  -2   3   4       1197.53       1028.08        11.26 o
   0   3   4         11.32         10.32         7.64 o
   1   3   4       1772.53       1848.95        22.56 o
   2   3   4       1692.59       1705.40        19.65 o
   3   3   4       2006.46       2069.88        39.94 o
   4   3   4         56.17         81.28         7.97 o
   5   3   4       7036.56       7230.28        30.65 o
   6   3   4        180.56        204.39         6.43 o
   7   3   4        439.51        388.65         9.55 o
   8   3   4        111.00        119.99         5.81 o
   9   3   4        263.44        264.95         6.13 o
  10   3   4         24.65         36.66         5.53 o
  11   3   4         56.11         73.27         5.63 o
  12   3   4       5094.83       4938.64        74.78 o
  13   3   4        649.72        640.90         5.96 o
  14   3   4       1205.76       1201.44        17.02 o
  15   3   4       1430.17       1465.89         7.25 o
  16   3   4        418.49        433.39         5.60 o
  17   3   4       1020.85       1010.46        15.80 o
  18   3   4         33.18         32.49         5.13 o
  19   3   4        291.85        289.46         5.58 o
  20   3   4        542.26        538.34        26.09 o
  21   3   4        434.22        386.37        18.08 o
 -21   4   4          0.53          5.67         8.15 o
 -20   4   4        353.57        344.97        14.82 o
 -19   4   4       1118.70       1223.43        21.99 o
 -18   4   4        194.51        188.68         6.08 o
 -17   4   4        141.69        140.98         5.37 o
 -16   4   4       1597.20       1649.70        11.63 o
 -15   4   4        634.37        642.82         6.59 o
 -14   4   4         25.36         26.99         5.40 o
 -13   4   4         66.97         80.31         6.15 o
 -12   4   4       4409.43       4415.20        17.53 o
 -11   4   4          2.41          2.10         5.87 o
 -10   4   4         17.92         20.03         6.09 o
  -9   4   4        744.36        770.06        10.99 o
  -8   4   4        147.06        147.35         6.57 o
  -7   4   4       1901.63       1997.69        20.01 o
  -6   4   4        230.79        229.93         5.94 o
  -5   4   4          5.87         -0.22         5.25 o
  -4   4   4        259.85        297.77         6.30 o
  -3   4   4        970.54       1080.70         9.48 o
  -2   4   4       4439.38       4482.29        46.04 o
  -1   4   4        131.49        167.74         7.15 o
   0   4   4       1687.17       1627.75        20.18 o
   1   4   4        153.96        111.12         6.58 o
   2   4   4       7821.83       7940.98        96.75 o
   3   4   4        150.14        188.67         6.56 o
   4   4   4       4631.05       5049.22        84.34 o
   5   4   4        268.47        271.40         7.16 o
   6   4   4       3499.30       3148.36        12.38 o
   7   4   4       4267.35       4183.36        27.50 o
   8   4   4         13.15         20.29         6.45 o
   9   4   4        527.20        531.95         6.44 o
  10   4   4        299.87        302.11         6.51 o
  11   4   4         10.74         14.39         5.43 o
  12   4   4        349.55        351.90         6.25 o
  13   4   4       2683.67       2528.13         9.38 o
  14   4   4       2145.66       2217.99        10.68 o
  15   4   4          6.22         14.57         4.66 o
  16   4   4        380.01        398.14         5.78 o
  17   4   4          0.18          4.83         4.95 o
  18   4   4          0.75         12.60         4.90 o
  19   4   4         70.70         84.25         5.14 o
  20   4   4          2.00          7.65         5.26 o
 -20   5   4        155.33        141.77         7.57 o
 -19   5   4        214.75        212.29         6.99 o
 -18   5   4        154.83        168.82         5.56 o
 -17   5   4         82.68         86.66         5.16 o
 -16   5   4          6.95          8.45         5.05 o
 -15   5   4         16.02         10.36         5.20 o
 -14   5   4         98.32        100.65         6.11 o
 -13   5   4        628.16        649.33        10.40 o
 -12   5   4        898.19        875.95         8.98 o
 -11   5   4       5714.30       5528.90        39.84 o
 -10   5   4       1485.30       1408.94         8.40 o
  -9   5   4        149.56        150.83         5.91 o
  -8   5   4          7.88         12.51         5.95 o
  -7   5   4         56.23         52.37         4.87 o
  -6   5   4          4.36         10.75         5.17 o
  -5   5   4        766.81        544.82         7.89 o
  -4   5   4       4308.48       4327.05        48.42 o
  -3   5   4         35.43         49.87         5.14 o
  -2   5   4       1432.28       1421.09        11.05 o
  -1   5   4       3503.88       3530.83        46.37 o
   0   5   4          7.19         17.61         6.07 o
   1   5   4        622.03        558.82         7.23 o
   2   5   4       1972.83       1920.34        12.01 o
   3   5   4       4849.80       4926.57        39.98 o
   4   5   4       1888.88       1729.45        17.42 o
   5   5   4       2598.69       2323.85        22.32 o
   6   5   4        946.69       1061.20        16.59 o
   7   5   4       1854.88       1739.89        20.23 o
   8   5   4        703.20        704.31        14.14 o
   9   5   4        698.81        668.58         7.06 o
  10   5   4         43.21         48.08         4.81 o
  11   5   4        633.79        695.46         6.70 o
  12   5   4          0.01          3.78         4.76 o
  13   5   4        845.38        885.83        12.08 o
  14   5   4        176.91        194.47         4.82 o
  15   5   4         13.60         12.80         4.44 o
  16   5   4        330.67        334.25         7.58 o
  17   5   4        202.89        215.97         4.85 o
  18   5   4         87.39         74.43         4.78 o
  19   5   4         87.03         81.27         4.86 o
  20   5   4          3.46          2.74         5.02 o
 -20   6   4         45.37         33.87         7.24 o
 -19   6   4        186.42        201.47        13.29 o
 -18   6   4        342.56        368.13        11.45 o
 -17   6   4         61.46         68.57         5.71 o
 -16   6   4         59.11         50.88         5.54 o
 -15   6   4        112.51        131.59         6.52 o
 -14   6   4        966.33        988.78        14.70 o
 -13   6   4          0.88          1.58         5.91 o
 -12   6   4        110.63        113.05         5.93 o
 -11   6   4         22.54         19.78         6.11 o
 -10   6   4          5.59         10.46         5.82 o
  -9   6   4         85.20        103.82         5.73 o
  -8   6   4        279.68        243.80         6.60 o
  -7   6   4        621.84        616.37         7.76 o
  -6   6   4        783.43        691.55         9.05 o
  -5   6   4          0.93         12.91         4.99 o
  -4   6   4        458.20        382.79         6.96 o
  -3   6   4        103.87        135.88         5.55 o
  -2   6   4       2186.53       2089.41         8.46 o
  -1   6   4       1984.11       1861.44        17.95 o
   0   6   4       4632.62       4570.07        13.13 o
   1   6   4          0.56          4.67         5.96 o
   2   6   4        292.19        270.14         6.45 o
   3   6   4         76.81         93.73         5.84 o
   4   6   4        986.92        957.71        14.47 o
   5   6   4         17.47         22.16         5.55 o
   6   6   4         24.79         32.53         5.11 o
   7   6   4       2603.50       2649.04        19.05 o
   8   6   4         24.47         26.17         5.03 o
   9   6   4         22.03         22.01         5.63 o
  10   6   4         96.24         86.88         5.26 o
  11   6   4         33.90         40.48         4.71 o
  12   6   4        472.18        481.68         5.59 o
  13   6   4         14.27         14.65         4.85 o
  14   6   4        672.14        715.21         7.60 o
  15   6   4         49.75         46.38         4.75 o
  16   6   4        479.78        511.50        11.28 o
  17   6   4         50.41         51.94         4.64 o
  18   6   4          0.01          5.39         4.80 o
  19   6   4        131.82        124.33         5.80 o
 -19   7   4          5.81          1.70         6.82 o
 -18   7   4         71.87         76.51         5.66 o
 -17   7   4          2.11          3.17         5.07 o
 -16   7   4          7.25         10.98         5.61 o
 -15   7   4         48.84         59.63         5.84 o
 -14   7   4        310.82        324.05        11.10 o
 -13   7   4         56.14         65.26         5.90 o
 -12   7   4         19.60         23.68         6.09 o
 -11   7   4       2200.67       2215.55        20.27 o
 -10   7   4       1334.70       1329.90         8.31 o
  -9   7   4        399.60        391.88         6.31 o
  -8   7   4        139.53        119.94         5.74 o
  -7   7   4       1312.76       1293.54        14.72 o
  -6   7   4        680.93        696.09         6.03 o
  -5   7   4          5.88         17.30         4.81 o
  -4   7   4       2525.53       2447.27        29.36 o
  -3   7   4        252.88        224.38         5.40 o
  -2   7   4        113.10        111.30         5.02 o
  -1   7   4         26.33         22.72         4.91 o
   0   7   4          6.76          1.08         5.41 o
   1   7   4        593.17        580.66         8.99 o
   2   7   4        175.11        198.28         5.62 o
   3   7   4         61.19         57.71        10.32 o
   4   7   4       1750.03       1682.15        12.96 o
   5   7   4         14.22         22.27         5.85 o
   6   7   4        698.04        610.83         6.93 o
   7   7   4       1002.04        902.98         7.84 o
   8   7   4        378.68        318.50         6.03 o
   9   7   4         14.13         19.30         5.89 o
  10   7   4          2.39          4.38         5.61 o
  11   7   4        335.47        312.55         5.59 o
  12   7   4        111.04        100.19         4.74 o
  13   7   4         51.03         34.62         5.94 o
  14   7   4          2.95          7.23         4.58 o
  15   7   4         70.28         65.86         4.66 o
  16   7   4         97.97        102.35         4.69 o
  17   7   4          0.19          0.75         4.69 o
  18   7   4         11.26          8.39         5.45 o
 -17   8   4        492.98        433.23        31.85 o
 -16   8   4         70.59         80.99         6.07 o
 -15   8   4        122.11        110.32         5.76 o
 -14   8   4        193.17        208.66         6.26 o
 -13   8   4          3.84          9.35         5.83 o
 -12   8   4        379.17        381.93         9.19 o
 -11   8   4         20.66         32.20         5.75 o
 -10   8   4        331.51        352.64         6.10 o
  -9   8   4        154.87        144.56         5.87 o
  -8   8   4         14.97         27.31         5.05 o
  -7   8   4         85.72         83.73         4.71 o
  -6   8   4        143.48        145.49         4.86 o
  -5   8   4         38.50         47.56         5.45 o
  -4   8   4        177.79        157.86         5.27 o
  -3   8   4        380.48        401.05         8.89 o
  -2   8   4       2907.93       2947.41        30.81 o
  -1   8   4        126.03        144.91         5.21 o
   0   8   4        698.50        692.73         7.09 o
   1   8   4        229.30        194.67         6.10 o
   2   8   4         38.27         41.23         5.72 o
   3   8   4        520.70        528.53         6.87 o
   4   8   4          1.42         -0.76         5.12 o
   5   8   4        178.78        197.82         5.56 o
   6   8   4         51.44         52.60         6.06 o
   7   8   4        641.37        659.43         6.70 o
   8   8   4        749.37        814.23         6.83 o
   9   8   4        210.86        190.93         5.98 o
  10   8   4        118.71        142.32         5.31 o
  11   8   4        384.96        435.33         9.39 o
  12   8   4         84.63         83.48         5.36 o
  13   8   4          1.24         -2.49         4.57 o
  14   8   4        151.52        164.95         4.97 o
  15   8   4         84.73         83.57         4.86 o
  16   8   4        264.61        217.89         7.19 o
 -16   9   4         11.21         17.60         5.59 o
 -15   9   4          3.65          4.24         5.60 o
 -14   9   4          7.98          8.14         5.79 o
 -13   9   4          0.82          4.70         5.85 o
 -12   9   4        303.47        298.71         6.84 o
 -11   9   4        727.48        761.29        19.01 o
 -10   9   4         75.29         89.12         5.42 o
  -9   9   4       1250.10       1200.10        15.09 o
  -8   9   4        582.49        623.14        14.00 o
  -7   9   4       1261.28       1308.77        17.27 o
  -6   9   4          0.51          6.43         5.49 o
  -5   9   4        322.96        317.40         8.12 o
  -4   9   4         67.67         78.90         6.12 o
  -3   9   4        156.65        174.43         5.03 o
  -2   9   4        482.30        531.55         9.02 o
  -1   9   4       1341.64       1373.44        20.21 o
   0   9   4        822.43        840.05        15.18 o
   1   9   4         96.57         97.42         5.63 o
   2   9   4        165.52        192.50         5.75 o
   3   9   4        102.87        111.94         5.63 o
   4   9   4         13.29         14.08         5.41 o
   5   9   4          2.30          4.25         5.96 o
   6   9   4        267.95        247.46         6.95 o
   7   9   4        219.00        209.70         5.52 o
   8   9   4          4.85         18.51         5.32 o
   9   9   4        238.57        231.68         6.66 o
  10   9   4        292.70        280.69         5.66 o
  11   9   4         71.30         69.91         6.81 o
  12   9   4         33.48         37.22         5.07 o
  13   9   4         88.66         92.83         5.17 o
  14   9   4          4.45         11.33         4.76 o
  15   9   4         17.98         17.48         4.75 o
 -14  10   4          5.41          7.84         6.05 o
 -13  10   4          2.19          6.88         5.48 o
 -12  10   4         46.68         40.98         5.76 o
 -11  10   4        141.10        133.32         5.74 o
 -10  10   4        372.01        388.87         6.58 o
  -9  10   4        868.67        856.65        17.34 o
  -8  10   4        128.62        109.32         6.90 o
  -7  10   4          1.21          4.80         5.86 o
  -6  10   4         14.93         15.22         4.55 o
  -5  10   4        177.33        200.02         5.60 o
  -4  10   4         21.73         30.86         5.13 o
  -3  10   4         72.34         66.41         4.76 o
  -2  10   4         36.79         50.48         5.17 o
  -1  10   4        280.96        291.74         6.10 o
   0  10   4        267.67        276.70        10.15 o
   1  10   4         16.53         21.81         7.53 o
   2  10   4          0.11          2.94         5.36 o
   3  10   4        238.60        273.34         6.00 o
   4  10   4         97.61        107.19         5.76 o
   5  10   4          5.47         18.05         5.44 o
   6  10   4          0.52          7.49         5.30 o
   7  10   4          3.30         12.43         5.81 o
   8  10   4        325.37        301.46         6.27 o
   9  10   4         89.71         99.36         5.82 o
  10  10   4        223.66        227.25         6.67 o
  11  10   4        200.21        210.19         6.65 o
  12  10   4         50.83         55.31         5.57 o
  13  10   4          5.89          9.53         5.31 o
 -11  11   4          3.93          8.03         5.75 o
 -10  11   4          0.01         11.08         5.97 o
  -9  11   4         30.87         29.92         5.58 o
  -8  11   4        126.44        126.84        11.81 o
  -7  11   4        176.06        167.30         6.49 o
  -6  11   4         22.32         31.17         4.90 o
  -5  11   4         17.90         18.26         4.83 o
  -4  11   4        278.97        282.51         7.84 o
  -3  11   4         26.24         30.08         5.48 o
  -2  11   4         12.42         19.61         5.51 o
  -1  11   4        397.62        390.06         6.29 o
   0  11   4         37.95         47.75         6.15 o
   1  11   4        172.00        170.12         5.88 o
   2  11   4        597.86        640.02        10.80 o
   3  11   4         42.51         52.24         5.73 o
   4  11   4          0.94          8.81         5.52 o
   5  11   4          6.31          6.13         5.50 o
   6  11   4         66.77         56.89         5.90 o
   7  11   4        177.35        181.28        11.26 o
   8  11   4          0.35          7.71         6.48 o
   9  11   4         90.20         80.95         6.03 o
  10  11   4         60.25         52.91         6.16 o
  -7  12   4          0.85         -1.89         5.95 o
  -6  12   4          3.73          2.81         5.46 o
  -5  12   4          2.25          5.19         4.85 o
  -4  12   4        127.69        133.80         5.73 o
  -3  12   4         23.88         27.94         5.49 o
  -2  12   4         96.03        106.17         6.37 o
  -1  12   4        133.92        129.24         5.94 o
   0  12   4         18.69         26.19         5.40 o
   1  12   4         11.93          9.60         5.66 o
   2  12   4         13.61         14.29         5.62 o
   3  12   4         96.97         98.07         9.42 o
   4  12   4         67.00         58.75         5.83 o
   5  12   4          3.33         -1.99         5.79 o
   6  12   4        106.37         89.48         6.18 o
 -21   0   5       1860.87       2098.81        46.02 o
 -19   0   5        170.89        202.21        12.23 o
 -17   0   5         45.12         64.71        11.14 o
 -15   0   5        155.73        162.21         8.22 o
 -13   0   5        247.29        186.56        11.10 o
 -11   0   5       2357.30       2395.38        51.27 o
  -7   0   5       2867.36       2833.78        25.63 o
  -3   0   5       5245.31       5210.57        86.19 o
  -1   0   5       2445.84       2774.82        25.09 o
   1   0   5       4800.06       4879.47        40.18 o
   3   0   5         19.23         16.28        10.85 o
   5   0   5        609.18        759.09        12.00 o
   7   0   5       2272.73       1928.04        23.12 o
   9   0   5       3123.88       3437.01        94.23 o
  11   0   5       2666.11       2621.64        13.72 o
  13   0   5        172.55        161.16        11.91 o
  15   0   5        778.34        805.92         9.89 o
  17   0   5        132.77        136.68         7.77 o
  19   0   5        258.15        268.82        10.05 o
  21   0   5         12.31         18.92         7.86 o
 -22   1   5         27.86         33.30         9.27 o
 -21   1   5          2.74          4.70         8.39 o
 -20   1   5        111.42        117.55         8.42 o
 -19   1   5        297.01        322.47        10.16 o
 -18   1   5         92.55         95.86         9.20 o
 -17   1   5        349.82        412.83         7.70 o
 -16   1   5        333.29        344.26         7.66 o
 -15   1   5        128.85        116.29         6.73 o
 -14   1   5       1915.98       1812.98        10.35 o
 -13   1   5        858.03        816.15         8.01 o
 -12   1   5        174.65        209.48         6.18 o
 -11   1   5        582.82        588.70         7.66 o
 -10   1   5        389.49        352.56         7.33 o
  -9   1   5         55.20         53.51         6.80 o
  -8   1   5       2383.50       2526.10        18.07 o
  -7   1   5        190.86        213.02         8.91 o
  -6   1   5          4.01         14.70         9.69 o
  -5   1   5        154.84        145.43        12.83 o
  -4   1   5        665.06        752.50        13.59 o
  -3   1   5       4891.68       4650.65        63.33 o
  -2   1   5         20.54         14.36        12.74 o
   0   1   5          0.31          4.12         9.70 o
   1   1   5        262.41        203.21         9.54 o
   2   1   5       2346.77       2504.21        37.42 o
   3   1   5        551.67        582.91         8.74 o
   4   1   5         47.54         31.11         6.87 o
   5   1   5        150.56        192.08         6.80 o
   6   1   5         97.33        109.31         6.17 o
   7   1   5       1004.72        916.71         7.55 o
   8   1   5        382.12        355.32         6.47 o
   9   1   5       1878.72       1738.77         8.34 o
  10   1   5        240.67        220.75         5.04 o
  11   1   5        471.99        455.49         6.27 o
  12   1   5          0.07          1.19         4.72 o
  13   1   5        947.03        897.74         6.54 o
  14   1   5        637.81        636.88         8.44 o
  15   1   5       3060.30       3124.65        22.84 o
  16   1   5         18.78         20.78         4.66 o
  17   1   5        404.90        406.20        10.03 o
  18   1   5         11.47         11.66         4.85 o
  19   1   5        186.47        212.71        14.18 o
  20   1   5         16.30         21.56         5.37 o
  21   1   5         34.69         25.76         5.71 o
 -22   2   5        252.88        233.49        10.88 o
 -21   2   5        689.11        778.01        16.14 o
 -20   2   5          4.75         12.27         9.26 o
 -19   2   5         45.08         58.00         9.20 o
 -18   2   5         80.95        106.03         7.39 o
 -17   2   5        125.62        117.50         6.55 o
 -16   2   5         57.37         64.38         6.52 o
 -15   2   5          0.38          7.40         6.30 o
 -14   2   5        337.41        317.97         6.97 o
 -13   2   5         39.31         41.57         5.85 o
 -12   2   5        236.23        236.32         6.02 o
 -11   2   5       1302.68       1334.88         8.69 o
 -10   2   5          6.00         12.48         6.00 o
  -9   2   5       9062.70       9205.38        97.94 o
  -8   2   5       2739.00       2579.24        12.81 o
  -7   2   5       2473.04       2510.90        15.95 o
  -6   2   5        171.83        149.20         6.76 o
  -5   2   5       1371.26       1587.23        14.72 o
  -4   2   5        709.77        796.10        13.58 o
  -3   2   5       2456.26       2671.28        26.30 o
  -2   2   5          0.02          9.75        12.63 o
   0   2   5      12460.40      12785.22        39.95 o
   1   2   5       1679.96       1623.68        15.92 o
   2   2   5       4471.21       4626.48        61.34 o
   3   2   5          0.65         11.53         7.92 o
   4   2   5        335.42        297.39        16.00 o
   5   2   5        189.23        263.20         8.05 o
   6   2   5       6223.52       5968.23        99.36 o
   7   2   5        843.67        784.25         7.54 o
   8   2   5          1.36          8.19         5.56 o
   9   2   5        395.82        378.17         6.38 o
  10   2   5        210.88        194.67         5.61 o
  11   2   5        795.29        802.44         9.74 o
  12   2   5         25.89         29.42         5.61 o
  13   2   5       1984.06       1942.61         7.59 o
  14   2   5          0.08          7.40         4.85 o
  15   2   5        995.47        966.03         8.04 o
  16   2   5         17.58         19.30         4.75 o
  17   2   5       1127.27       1131.71         8.33 o
  18   2   5        161.39        175.57         4.98 o
  19   2   5       1540.55       1559.47        35.80 o
  20   2   5          6.92         10.20         4.96 o
  21   2   5          2.79          0.95         5.72 o
 -22   3   5        397.78        363.89        11.37 o
 -21   3   5         70.26         89.02         9.39 o
 -20   3   5         59.40         62.81         8.49 o
 -19   3   5        365.50        425.38         7.46 o
 -18   3   5         97.75         95.46         7.22 o
 -17   3   5        742.89        796.88         8.18 o
 -16   3   5        751.46        764.90         8.30 o
 -15   3   5       2783.96       2794.28        15.63 o
 -14   3   5         96.67        105.05         5.77 o
 -13   3   5       1393.48       1346.19         8.63 o
 -12   3   5         47.22         42.32         6.65 o
 -11   3   5       3889.47       3738.41        16.94 o
 -10   3   5         95.73        109.00         6.76 o
  -9   3   5       2733.48       2663.67        12.18 o
  -8   3   5        627.27        653.68         7.95 o
  -7   3   5        513.11        595.75         7.12 o
  -6   3   5        619.63        664.85         7.35 o
  -5   3   5          0.28         -1.84         6.02 o
  -4   3   5         11.61          7.24         8.33 o
  -3   3   5       1194.11       1276.86        11.65 o
  -2   3   5        409.15        452.44         9.94 o
  -1   3   5       7206.23       7375.62       123.81 o
   0   3   5        849.57        820.67        15.52 o
   1   3   5       1805.26       1960.96        14.87 o
   2   3   5        420.01        476.49        10.37 o
   3   3   5        753.03        760.45        12.42 o
   4   3   5          0.15         13.46         7.02 o
   5   3   5       3931.80       4080.86        38.49 o
   6   3   5        176.34        129.93         5.81 o
   7   3   5        683.13        731.97         6.98 o
   8   3   5        142.45        136.32         5.89 o
   9   3   5       4964.34       4768.93        41.41 o
  10   3   5        331.28        293.03         5.72 o
  11   3   5        489.65        494.79         6.38 o
  12   3   5        512.37        507.96         8.02 o
  13   3   5        138.25        147.10         5.38 o
  14   3   5        299.13        310.73         6.75 o
  15   3   5        705.03        725.78        17.19 o
  16   3   5         20.73         23.21         5.15 o
  17   3   5          9.02         10.28         4.72 o
  18   3   5         39.03         41.21         4.76 o
  19   3   5        365.86        373.93        10.51 o
  20   3   5       1046.75       1010.12        25.32 o
  21   3   5         19.72         29.31         5.92 o
 -21   4   5         63.38         73.21         9.20 o
 -20   4   5         15.16         15.64         8.72 o
 -19   4   5        106.67        121.94         6.15 o
 -18   4   5         84.30         91.13         5.91 o
 -17   4   5        195.76        203.63         6.82 o
 -16   4   5       2685.55       2889.59        22.08 o
 -15   4   5        268.53        298.19         6.35 o
 -14   4   5        127.69        116.51         6.26 o
 -13   4   5          3.99         14.30         5.93 o
 -12   4   5       1185.98       1186.91         8.73 o
 -11   4   5         67.02         68.28         6.44 o
 -10   4   5       1699.41       1678.43        14.07 o
  -9   4   5       1435.03       1442.06         9.35 o
  -8   4   5       1605.55       1469.09        10.02 o
  -7   4   5         91.16         65.51         5.67 o
  -6   4   5       2463.94       2625.27        15.97 o
  -5   4   5         60.99        133.27         5.91 o
  -4   4   5        391.63        377.38         7.74 o
  -3   4   5        657.84        721.43         8.71 o
  -2   4   5         99.56        144.50         6.79 o
  -1   4   5       1238.43       1310.96        18.26 o
   0   4   5         29.72         26.51         6.28 o
   1   4   5        991.75       1077.92         9.68 o
   2   4   5       2591.24       2601.45        21.48 o
   3   4   5       1446.30       1275.41        15.14 o
   4   4   5       3113.95       3287.70        23.32 o
   5   4   5       1537.77       1448.59         9.59 o
   6   4   5         28.45         35.09         6.71 o
   7   4   5        685.53        693.45         6.84 o
   8   4   5         47.96         51.03         5.55 o
   9   4   5        505.40        526.49         6.43 o
  10   4   5       1464.94       1428.31        25.15 o
  11   4   5        174.22        169.39         5.53 o
  12   4   5       4087.30       4126.52        43.54 o
  13   4   5         19.05         19.96         5.73 o
  14   4   5        260.01        286.54         6.23 o
  15   4   5         36.03         44.62         5.36 o
  16   4   5         83.33         92.27         4.89 o
  17   4   5        117.98        134.38         5.31 o
  18   4   5        639.89        641.56        12.84 o
  19   4   5         19.41         31.85         5.23 o
  20   4   5          2.06          1.24         5.36 o
 -20   5   5          0.32          5.18         7.30 o
 -19   5   5          0.54         10.91         7.34 o
 -18   5   5         11.89         13.30         5.73 o
 -17   5   5          6.16          7.97         5.25 o
 -16   5   5         97.79        107.40         5.48 o
 -15   5   5         90.11         91.47         6.32 o
 -14   5   5        115.64        138.18         6.48 o
 -13   5   5        108.40         98.01         6.18 o
 -12   5   5         66.60         73.41         6.41 o
 -11   5   5       3700.98       3677.89        31.84 o
 -10   5   5         79.10         86.49         6.14 o
  -9   5   5          0.15          5.24         5.87 o
  -8   5   5       1664.92       1616.68        14.86 o
  -7   5   5        274.30        224.18         5.61 o
  -6   5   5        400.76        394.60         6.13 o
  -5   5   5       1062.22       1054.91         9.13 o
  -4   5   5       2996.95       3290.30        34.88 o
  -3   5   5       1612.06       1535.79        19.13 o
  -2   5   5       2659.71       2753.55        27.52 o
  -1   5   5       1103.81       1070.37         8.13 o
   0   5   5       1712.57       1523.04        19.24 o
   1   5   5       2754.02       2628.28        26.20 o
   2   5   5       8150.07       8084.77        78.57 o
   3   5   5        104.04         89.83         5.91 o
   4   5   5        408.32        598.95        14.91 o
   5   5   5       1019.81        955.71        23.80 o
   6   5   5        208.59        154.44         5.75 o
   7   5   5          1.46          2.29         5.35 o
   8   5   5        146.39        148.79         6.33 o
   9   5   5          0.00         -2.01         4.95 o
  10   5   5       1815.78       1723.74        23.41 o
  11   5   5        813.14        775.33        15.90 o
  12   5   5         87.87         87.89         5.20 o
  13   5   5         65.19         72.78         5.23 o
  14   5   5        113.33        101.86         5.60 o
  15   5   5         72.19         74.08         4.73 o
  16   5   5        141.71        144.72         5.17 o
  17   5   5          7.47         13.74         4.82 o
  18   5   5         45.89         62.53         4.73 o
  19   5   5         11.74         11.56         4.67 o
 -20   6   5        164.61        177.35         6.20 o
 -19   6   5          0.00          5.02         5.47 o
 -18   6   5         11.29         24.67         5.55 o
 -17   6   5        651.88        660.76         9.48 o
 -16   6   5       1274.18       1269.60        16.78 o
 -15   6   5          5.62         18.03         5.90 o
 -14   6   5        116.87        131.47         6.08 o
 -13   6   5        130.66        142.42         6.22 o
 -12   6   5        896.19        901.22         7.82 o
 -11   6   5       1809.26       1713.07         8.98 o
 -10   6   5          2.81          7.61         5.56 o
  -9   6   5          6.15         11.35         5.37 o
  -8   6   5        306.73        309.29         5.53 o
  -7   6   5         39.33         52.21         4.86 o
  -6   6   5       1104.89       1073.79         8.76 o
  -5   6   5        834.97        805.01        11.15 o
  -4   6   5       1534.46       1612.70        17.47 o
  -3   6   5        420.63        492.06         7.21 o
  -2   6   5        467.15        482.11         6.93 o
  -1   6   5        498.13        489.07         6.90 o
   0   6   5        860.24        921.14         9.96 o
   1   6   5       4325.63       3917.77        30.54 o
   2   6   5       1587.52       1522.01        18.68 o
   3   6   5       1329.17       1221.00        12.17 o
   4   6   5        397.19        306.56         6.27 o
   5   6   5        800.77        704.03        11.24 o
   6   6   5         20.01         25.84         5.40 o
   7   6   5          4.36          7.04         5.15 o
   8   6   5        817.76        783.74         7.14 o
   9   6   5        934.20        945.45        12.87 o
  10   6   5        753.08        721.46         8.08 o
  11   6   5       1531.65       1610.21        24.48 o
  12   6   5        524.72        571.76         6.80 o
  13   6   5         35.59         31.73         4.68 o
  14   6   5        179.64        190.10         5.28 o
  15   6   5        181.64        177.58         8.77 o
  16   6   5         23.32         19.54         4.75 o
  17   6   5          4.44          1.85         4.57 o
  18   6   5         67.33         61.72         4.65 o
  19   6   5         27.86         32.00         4.72 o
 -18   7   5        331.78        321.02         6.63 o
 -17   7   5        187.21        187.60         6.51 o
 -16   7   5         24.06         29.90         5.82 o
 -15   7   5          3.39          4.78         5.99 o
 -14   7   5         58.89         59.95         5.81 o
 -13   7   5        425.42        395.90         8.98 o
 -12   7   5         59.45         69.25         6.31 o
 -11   7   5        418.91        437.43         6.29 o
 -10   7   5        399.40        439.17         8.61 o
  -9   7   5        328.22        333.77         8.66 o
  -8   7   5         26.49         33.35         4.80 o
  -7   7   5       2352.01       2189.25        11.82 o
  -6   7   5         33.33         47.36         5.15 o
  -5   7   5        642.47        605.29         7.70 o
  -4   7   5        472.71        454.55         9.16 o
  -3   7   5       1239.58       1182.57         8.14 o
  -2   7   5        638.35        627.51         7.05 o
  -1   7   5        154.10        143.52         5.81 o
   0   7   5        124.91        123.69         5.82 o
   1   7   5        112.31         96.05         5.76 o
   2   7   5        686.57        673.74         6.77 o
   3   7   5        369.99        401.10         6.25 o
   4   7   5        812.15        787.08         7.00 o
   5   7   5       1814.85       1774.94         8.37 o
   6   7   5         33.54         24.25         5.40 o
   7   7   5         45.27         56.55         5.28 o
   8   7   5       2355.39       2304.80        22.37 o
   9   7   5       1029.19        975.68         7.25 o
  10   7   5         11.07         14.01         5.32 o
  11   7   5         32.80         30.81         5.06 o
  12   7   5        255.07        237.81         4.97 o
  13   7   5          8.01         11.28         5.92 o
  14   7   5        323.04        348.94         7.86 o
  15   7   5          6.12          7.24         4.41 o
  16   7   5         65.87         67.04         4.72 o
  17   7   5         38.33         48.88         4.74 o
 -17   8   5         52.67         40.61         5.93 o
 -16   8   5        186.95        184.47         8.54 o
 -15   8   5          0.11         -0.35         5.50 o
 -14   8   5         39.65         41.72         5.69 o
 -13   8   5          1.58          0.74         5.40 o
 -12   8   5        154.44        160.09         8.70 o
 -11   8   5          8.02          9.67         5.43 o
 -10   8   5        779.83        811.01         7.64 o
  -9   8   5         25.69         30.20         5.40 o
  -8   8   5        505.90        502.86         7.72 o
  -7   8   5        104.39        106.73         5.15 o
  -6   8   5          0.68          9.88         4.68 o
  -5   8   5         72.93         89.73         5.09 o
  -4   8   5        192.89        215.30         5.18 o
  -3   8   5        386.85        380.07         5.95 o
  -2   8   5       2714.80       2724.26        29.16 o
  -1   8   5        286.08        290.68         6.30 o
   0   8   5       5989.06       6101.82        36.18 o
   1   8   5       1973.34       1915.58        25.36 o
   2   8   5          0.01         -0.15         5.60 o
   3   8   5         35.16         25.37         5.29 o
   4   8   5        211.03        200.31         5.62 o
   5   8   5          3.51          5.98         5.09 o
   6   8   5          3.58         16.14         5.28 o
   7   8   5         64.79         67.26         5.99 o
   8   8   5        853.04        873.40        15.77 o
   9   8   5         11.54         11.39         5.31 o
  10   8   5         44.32         50.38         5.42 o
  11   8   5        405.76        400.02         6.16 o
  12   8   5         36.54         40.96         4.63 o
  13   8   5         20.15         20.98         4.82 o
  14   8   5        370.83        385.58         8.02 o
  15   8   5         35.62         45.73         4.70 o
  16   8   5         31.19         23.10         4.85 o
 -16   9   5         55.13         43.35         5.96 o
 -15   9   5          9.12         13.44         5.73 o
 -14   9   5        295.95        314.60        11.94 o
 -13   9   5        169.20        154.39         6.23 o
 -12   9   5          1.70          3.02         6.10 o
 -11   9   5        229.45        239.61         6.80 o
 -10   9   5       1056.61       1121.02        17.07 o
  -9   9   5        202.19        204.66         6.05 o
  -8   9   5         19.64         20.66         5.77 o
  -7   9   5        131.55        132.32         4.92 o
  -6   9   5         44.39         65.96         5.36 o
  -5   9   5         64.34         59.79         4.60 o
  -4   9   5         63.93         67.79         4.67 o
  -3   9   5        180.32        189.49         5.72 o
  -2   9   5        163.48        175.79         5.84 o
  -1   9   5         17.84         22.31         5.15 o
   0   9   5        100.21         96.38         5.74 o
   1   9   5         91.85        100.67         5.59 o
   2   9   5        448.46        474.56         8.20 o
   3   9   5        173.48        168.19         5.74 o
   4   9   5         14.82         25.54         5.67 o
   5   9   5        552.32        573.82        11.01 o
   6   9   5         39.88         35.77         5.45 o
   7   9   5        163.25        170.64         5.76 o
   8   9   5       1611.05       1654.21        18.45 o
   9   9   5         31.76         28.10         5.37 o
  10   9   5          3.05         12.64         5.12 o
  11   9   5         29.73         29.19         6.25 o
  12   9   5         67.80         57.37         5.37 o
  13   9   5          0.78         16.17         4.63 o
  14   9   5         17.39         21.29         4.58 o
 -13  10   5         31.65         49.41         6.11 o
 -12  10   5          0.78          1.49         6.06 o
 -11  10   5        586.28        613.72        17.63 o
 -10  10   5         18.46         25.78         5.25 o
  -9  10   5         79.25         72.11         5.45 o
  -8  10   5        345.80        313.20         6.65 o
  -7  10   5         26.79         33.75         4.65 o
  -6  10   5         41.99         41.58         4.74 o
  -5  10   5          2.79         10.79         4.45 o
  -4  10   5         15.12         17.93         5.39 o
  -3  10   5          1.24         -2.56         5.33 o
  -2  10   5        343.79        329.76         9.77 o
  -1  10   5        391.03        387.35         5.94 o
   0  10   5        906.69        955.05        12.19 o
   1  10   5         94.55         98.83         6.13 o
   2  10   5          0.45          9.37         5.40 o
   3  10   5          0.12         -4.98         5.34 o
   4  10   5        354.08        354.51         6.75 o
   5  10   5          2.40          7.90         5.44 o
   6  10   5        464.62        454.12        11.34 o
   7  10   5          7.95          7.18         6.01 o
   8  10   5        417.94        412.30         9.67 o
   9  10   5          5.38         12.29         5.28 o
  10  10   5         12.38         21.26         5.29 o
  11  10   5         44.46         29.62         7.60 o
  12  10   5         53.72         50.15         5.46 o
 -11  11   5         23.54         21.77         5.65 o
 -10  11   5         40.53         41.11         6.09 o
  -9  11   5         36.02         34.94         5.50 o
  -8  11   5         13.56          3.02         5.33 o
  -7  11   5          7.46         11.13         5.28 o
  -6  11   5        233.19        232.88         5.31 o
  -5  11   5          9.23         16.25         5.21 o
  -4  11   5        437.29        458.48         9.19 o
  -3  11   5         44.66         54.46         5.64 o
  -2  11   5        399.15        428.81         6.13 o
  -1  11   5        260.06        261.65         6.16 o
   0  11   5         11.29         15.46         5.36 o
   1  11   5          5.89         10.30         7.96 o
   2  11   5        143.00        165.02         6.13 o
   3  11   5         84.08         79.96        10.06 o
   4  11   5          0.45         11.31         5.54 o
   5  11   5         78.28         87.56         6.16 o
   6  11   5         23.40         22.85         5.80 o
   7  11   5        209.61        215.68         6.32 o
   8  11   5        133.74        129.26         6.06 o
   9  11   5          7.33         10.95         5.84 o
  10  11   5         32.77         28.24         9.91 o
  -7  12   5          5.93          6.08         7.48 o
  -6  12   5         25.41         36.28         5.64 o
  -5  12   5        236.28        212.54         7.84 o
  -4  12   5          0.71          7.46         5.33 o
  -3  12   5         27.68         17.77         5.50 o
  -2  12   5         17.33          3.22         6.95 o
  -1  12   5         36.60         54.16         5.98 o
   0  12   5         70.48         69.50         5.83 o
   1  12   5         10.42         10.51         5.69 o
   2  12   5         32.94         30.50         5.87 o
   3  12   5        186.51        182.03         7.24 o
   4  12   5          9.46          8.67         5.95 o
   5  12   5          9.09         16.73         5.68 o
 -22   0   6          1.57          4.83        16.78 o
 -20   0   6       2885.53       2832.59        64.85 o
 -18   0   6        808.18        800.52        17.13 o
 -16   0   6        266.45        277.75        10.07 o
 -14   0   6          2.78          9.87         8.26 o
 -12   0   6        176.98        141.55         9.16 o
 -10   0   6         80.00         64.34        10.75 o
  -8   0   6        825.38        828.80        16.96 o
  -4   0   6       1153.49       1267.58        22.98 o
   2   0   6      14838.72      15672.42        36.76 o
   4   0   6         93.26         58.65        13.68 o
   6   0   6        311.10        268.03        10.92 o
   8   0   6       3908.86       3939.53        66.02 o
  10   0   6          1.22          7.35         7.93 o
  12   0   6       2883.30       2814.97        16.94 o
  14   0   6         73.31         63.61         6.27 o
  16   0   6       2340.56       2340.13        12.93 o
  18   0   6        162.40        159.92        14.56 o
  20   0   6         24.36         38.08         7.53 o
 -22   1   6         25.99         24.69        13.12 o
 -21   1   6         13.37         12.76        10.83 o
 -20   1   6        133.59        127.20        10.22 o
 -19   1   6         12.95         18.19         9.36 o
 -18   1   6         69.96         77.57         7.14 o
 -17   1   6        119.36        140.59         7.56 o
 -16   1   6         24.53         33.21         6.73 o
 -15   1   6        413.46        391.34         6.55 o
 -14   1   6       2461.56       2487.58        11.85 o
 -13   1   6         93.24        115.51         6.84 o
 -12   1   6        827.82        671.55         8.51 o
 -11   1   6        727.27        668.62         8.18 o
 -10   1   6        192.73        195.52         7.20 o
  -9   1   6       2014.24       1952.55        14.45 o
  -8   1   6        982.96       1005.62        12.52 o
  -7   1   6        357.77        338.67         8.85 o
  -6   1   6        122.39        111.10        13.55 o
  -5   1   6        141.11        122.98        11.29 o
  -4   1   6        309.82        407.85        13.12 o
  -3   1   6       1469.71       1550.03        19.93 o
  -2   1   6        155.22        157.92        10.95 o
   2   1   6       1690.23       1541.54        14.52 o
   3   1   6       1483.74       1546.45         9.91 o
   4   1   6       1788.40       1711.65        16.23 o
   5   1   6        352.53        432.83         6.87 o
   6   1   6       1188.57       1247.73         8.31 o
   7   1   6        101.88        112.24         5.98 o
   8   1   6        877.82        926.76         8.87 o
   9   1   6       1325.11       1344.68        11.57 o
  10   1   6       2216.06       2159.08        19.32 o
  11   1   6        189.11        183.50         5.03 o
  12   1   6        859.97        834.48         7.99 o
  13   1   6        250.17        253.67         5.73 o
  14   1   6        191.47        187.25         5.19 o
  15   1   6        156.34        164.56         5.84 o
  16   1   6          4.74         14.15         4.47 o
  17   1   6          8.54         16.22         4.85 o
  18   1   6        229.15        254.43         5.29 o
  19   1   6        341.02        352.71        11.51 o
  20   1   6        312.24        303.44         8.48 o
  21   1   6        189.96        185.20         6.01 o
 -22   2   6          9.69          9.15        12.68 o
 -21   2   6        107.43        109.81        15.73 o
 -20   2   6       1840.04       1948.03        33.11 o
 -19   2   6        297.78        297.83         9.27 o
 -18   2   6        351.38        362.86        10.86 o
 -17   2   6       1253.60       1262.38        13.81 o
 -16   2   6        130.07        125.19         7.03 o
 -15   2   6       1266.79       1328.74        12.63 o
 -14   2   6         65.77         53.19         6.86 o
 -13   2   6         51.21         44.48         6.07 o
 -12   2   6       3056.47       2994.24        11.66 o
 -11   2   6        225.37        231.52         6.80 o
 -10   2   6        157.01        178.25         6.80 o
  -9   2   6       6390.70       6350.79        53.51 o
  -8   2   6       2415.40       2393.87        12.66 o
  -7   2   6        169.17        224.45         7.08 o
  -6   2   6       3326.40       3313.81        27.84 o
  -5   2   6        726.06        532.62        11.78 o
  -4   2   6        852.73        862.12        12.79 o
  -3   2   6       5055.14       4777.31       110.08 o
  -2   2   6       1085.79       1040.85        17.05 o
  -1   2   6       3605.26       3507.67        20.19 o
   0   2   6       2399.01       2639.66        44.83 o
   1   2   6       1621.73       1687.50        12.92 o
   2   2   6        258.23        267.62         8.62 o
   3   2   6       1892.83       1920.40        14.87 o
   4   2   6        337.37        344.29         7.76 o
   5   2   6        753.88        749.72        11.14 o
   6   2   6        534.01        446.74         7.62 o
   7   2   6       1401.24       1423.99        12.81 o
   8   2   6       7488.64       7743.46        58.74 o
   9   2   6        336.35        341.56         5.99 o
  10   2   6        341.83        314.39         5.80 o
  11   2   6       6216.46       6139.61        31.47 o
  12   2   6        145.21        157.57         5.91 o
  13   2   6       1154.88       1124.65        14.86 o
  14   2   6        139.25        137.74         5.81 o
  15   2   6        451.63        474.89         7.32 o
  16   2   6       2117.17       2177.69        19.42 o
  17   2   6        232.25        256.23         7.11 o
  18   2   6         76.11         81.06         5.01 o
  19   2   6        240.21        225.84        11.35 o
  20   2   6        213.78        237.59         5.76 o
  21   2   6         92.24         68.87         5.99 o
 -22   3   6         10.43          9.66        11.42 o
 -21   3   6          3.34         10.98        11.25 o
 -20   3   6        342.11        348.56         9.84 o
 -19   3   6       1229.15       1247.08        20.60 o
 -18   3   6         48.34         53.99         7.38 o
 -17   3   6         98.69         92.19         6.83 o
 -16   3   6       1215.81       1271.14        14.64 o
 -15   3   6          3.32          8.95         5.83 o
 -14   3   6          6.20         14.81         6.06 o
 -13   3   6        230.79        210.42         6.61 o
 -12   3   6       1097.38       1026.68         9.42 o
 -11   3   6        206.75        177.11         7.27 o
 -10   3   6       1471.85       1437.48         9.80 o
  -9   3   6       1094.75       1119.82        11.27 o
  -8   3   6        405.66        468.44         6.83 o
  -7   3   6       2677.04       2765.36        20.69 o
  -6   3   6         70.88        106.95         6.52 o
  -5   3   6        459.68        590.35         9.91 o
  -4   3   6       2766.51       2848.04        30.75 o
  -3   3   6          0.73          4.18         7.34 o
  -2   3   6          6.98          7.67         8.10 o
  -1   3   6       6034.36       6259.91       124.58 o
   0   3   6       1477.80       1445.85        13.66 o
   1   3   6        150.74        176.72        10.18 o
   2   3   6       3190.92       3128.56        16.19 o
   4   3   6       1602.93       1824.47        15.84 o
   5   3   6       1761.40       1944.47        35.32 o
   6   3   6        199.58        148.45         5.88 o
   7   3   6        222.29        214.11         5.91 o
   8   3   6       1960.13       2091.34        14.85 o
   9   3   6        673.59        668.74         6.68 o
  10   3   6        617.47        554.49         6.90 o
  11   3   6        600.18        579.88        11.91 o
  12   3   6       1159.54       1182.90        16.45 o
  13   3   6        147.06        136.84         5.65 o
  14   3   6        432.78        443.98         8.85 o
  15   3   6        372.79        348.59         5.56 o
  16   3   6        222.05        230.56         5.16 o
  17   3   6         76.94         83.82         4.87 o
  18   3   6         51.56         58.42         4.96 o
  19   3   6         15.89         21.55         4.76 o
  20   3   6         21.44         20.67         5.28 o
 -21   4   6         73.11         80.50         9.76 o
 -20   4   6         72.02         83.34         7.05 o
 -19   4   6          0.93         10.12         6.51 o
 -18   4   6        276.96        284.13         7.24 o
 -17   4   6         63.76         58.19         5.84 o
 -16   4   6       1187.39       1255.76         8.42 o
 -15   4   6       2010.13       2045.89        25.31 o
 -14   4   6       1752.85       1767.13        10.06 o
 -13   4   6         29.83         31.89         6.40 o
 -12   4   6       2026.51       1935.92        10.40 o
 -11   4   6       4330.30       4256.21        25.27 o
 -10   4   6        132.35        122.50         6.89 o
  -9   4   6        334.43        310.68         7.16 o
  -8   4   6       1474.06       1387.55        13.23 o
  -7   4   6        165.80        146.38         6.13 o
  -6   4   6         97.06        104.35         5.63 o
  -5   4   6        271.00        188.74         6.47 o
  -4   4   6        368.11        402.15         7.76 o
  -3   4   6       1376.06       1281.20        10.63 o
  -2   4   6        278.17        294.56         7.92 o
  -1   4   6      13476.37      13517.12       170.56 o
   0   4   6         32.16         29.85         6.21 o
   1   4   6        393.94        408.57         8.51 o
   2   4   6        221.54        202.55         7.55 o
   3   4   6         74.59         51.91         6.94 o
   4   4   6          0.02         11.10         7.17 o
   5   4   6          0.04          8.93         6.35 o
   6   4   6       1801.66       1745.60        24.96 o
   7   4   6       2010.11       1869.90        14.86 o
   8   4   6          0.16         11.93         5.15 o
   9   4   6          1.38          4.24         5.09 o
  10   4   6       4873.46       4759.87        53.58 o
  11   4   6       1072.14       1052.81        11.28 o
  12   4   6       1115.37       1149.98         7.67 o
  13   4   6        744.77        712.23         8.46 o
  14   4   6        261.32        255.96         8.98 o
  15   4   6         56.27         51.76         4.74 o
  16   4   6         19.23         24.01         4.79 o
  17   4   6        731.99        761.21         6.11 o
  18   4   6        207.25        189.70         5.29 o
  19   4   6         30.31         29.78         5.09 o
  20   4   6        191.42        178.41         6.52 o
 -20   5   6          2.94          4.78         6.56 o
 -19   5   6       1313.99       1386.22        30.86 o
 -18   5   6        102.98        118.00         6.18 o
 -17   5   6         41.62         47.43         5.69 o
 -16   5   6          0.12         -0.22         5.64 o
 -15   5   6          1.37          2.81         5.79 o
 -14   5   6        136.83        129.82         6.55 o
 -13   5   6       1446.16       1475.52        22.71 o
 -12   5   6        695.09        716.34         7.61 o
 -11   5   6         62.65         53.79         6.35 o
 -10   5   6        653.64        657.83        11.89 o
  -9   5   6       3380.80       3270.49        17.81 o
  -8   5   6         28.88         40.64         5.19 o
  -7   5   6         19.24         21.24         5.00 o
  -6   5   6        878.86        824.11         9.05 o
  -5   5   6         11.07         38.44         4.96 o
  -4   5   6        338.91        311.20        10.56 o
  -3   5   6       3405.24       3494.97        24.83 o
  -2   5   6        629.12        651.15        11.62 o
  -1   5   6       1676.04       1693.70        17.67 o
   0   5   6       1388.05       1380.74         8.51 o
   1   5   6        264.94        261.58         6.98 o
   2   5   6       2855.00       2834.53        40.51 o
   3   5   6        379.80        422.33         8.74 o
   4   5   6         65.22         82.70         5.87 o
   5   5   6        256.21        259.12         5.84 o
   6   5   6        334.22        318.22         7.31 o
   7   5   6       4268.37       4149.61        23.19 o
   8   5   6        276.20        264.92         5.97 o
   9   5   6       1110.15       1052.23        20.38 o
  10   5   6       1549.28       1556.66        19.70 o
  11   5   6        191.59        172.27         5.75 o
  12   5   6        510.81        528.45        15.42 o
  13   5   6        655.68        669.55         6.71 o
  14   5   6        101.82         93.80         5.66 o
  15   5   6        116.89        114.85         5.85 o
  16   5   6         68.18         72.65         5.13 o
  17   5   6        387.95        408.13         5.69 o
  18   5   6        117.44        124.72         5.40 o
  19   5   6        187.26        154.30         5.76 o
 -19   6   6        134.19        115.35         5.97 o
 -18   6   6         43.27         45.26         5.69 o
 -17   6   6          3.34         14.61         5.79 o
 -16   6   6        425.08        440.25         9.39 o
 -15   6   6        128.80        126.17         6.40 o
 -14   6   6       1023.12       1051.80        21.70 o
 -13   6   6        206.79        214.03         6.53 o
 -12   6   6        347.27        334.00         6.76 o
 -11   6   6       1021.79       1024.47        10.10 o
 -10   6   6       1109.41       1089.97         8.37 o
  -9   6   6        618.29        609.73         6.47 o
  -8   6   6       1575.73       1539.93        16.10 o
  -7   6   6        261.44        246.90         5.74 o
  -6   6   6         50.10         49.22         5.16 o
  -5   6   6         31.73         28.12         5.11 o
  -4   6   6        168.93        138.33         6.07 o
  -3   6   6        799.17        810.05         8.01 o
  -2   6   6        494.47        452.58         6.96 o
  -1   6   6       8617.18       8650.22        51.80 o
   0   6   6       4093.49       3964.41        17.22 o
   1   6   6        305.18        272.61         6.49 o
   2   6   6        365.69        323.47         7.62 o
   3   6   6        984.33        902.09        10.71 o
   4   6   6        291.17        258.16         5.91 o
   5   6   6        137.49        152.71         9.66 o
   6   6   6         49.75         55.22         5.23 o
   7   6   6        382.53        370.76         5.91 o
   8   6   6        124.23        115.98         5.42 o
   9   6   6        222.88        238.24        12.51 o
  10   6   6          3.98          7.96         5.42 o
  11   6   6        474.28        481.34         8.65 o
  12   6   6         12.10         20.64         4.53 o
  13   6   6         29.21         43.15         4.91 o
  14   6   6        440.18        456.10         6.87 o
  15   6   6         95.41         98.68         4.89 o
  16   6   6        595.48        567.66        15.23 o
  17   6   6          1.29         -1.25         4.61 o
  18   6   6        214.94        183.56         5.22 o
 -18   7   6         26.12         29.52         5.37 o
 -17   7   6         51.66         42.84         7.18 o
 -16   7   6         21.66         20.52         5.99 o
 -15   7   6         77.28         80.24         6.31 o
 -14   7   6          4.55          9.13         5.80 o
 -13   7   6        121.67        132.42         6.19 o
 -12   7   6        228.37        235.71         7.32 o
 -11   7   6        145.66        144.51         5.75 o
 -10   7   6        688.09        661.35         7.56 o
  -9   7   6        829.17        822.59        14.11 o
  -8   7   6       1080.03       1023.47        10.73 o
  -7   7   6        114.29        137.56         5.15 o
  -6   7   6       2549.91       2511.74        25.09 o
  -5   7   6          0.01          9.34         4.80 o
  -4   7   6        941.20        989.10         7.18 o
  -3   7   6       1302.56       1182.96        13.59 o
  -2   7   6       1063.22       1061.73         9.40 o
  -1   7   6          2.51          9.07         5.78 o
   0   7   6        481.05        448.32         6.48 o
   1   7   6         35.75         33.40         5.74 o
   2   7   6        790.78        767.23         8.98 o
   3   7   6       1223.30       1308.59         8.01 o
   4   7   6         79.71         77.27         5.62 o
   5   7   6        764.16        746.14        12.06 o
   6   7   6          0.16         15.31         5.21 o
   7   7   6         36.47         31.56         5.13 o
   8   7   6        945.01        894.60         6.69 o
   9   7   6          0.85         12.43         4.92 o
  10   7   6         65.69         71.93         5.07 o
  11   7   6         38.29         30.67         4.90 o
  12   7   6         98.44        101.14         4.74 o
  13   7   6          3.06          6.70         4.52 o
  14   7   6          0.25          2.61         4.73 o
  15   7   6        103.08        108.86         6.09 o
  16   7   6          2.75         14.92         4.72 o
  17   7   6        144.69        159.72         4.88 o
 -17   8   6         76.14         72.98         6.21 o
 -16   8   6         98.95        111.00         6.31 o
 -15   8   6          0.97         -3.44         6.05 o
 -14   8   6         13.17          8.95         5.88 o
 -13   8   6       1013.18       1001.85        22.52 o
 -12   8   6         77.48         80.71         5.81 o
 -11   8   6        105.73        121.42         7.99 o
 -10   8   6        115.25        133.50         5.78 o
  -9   8   6        395.56        355.25         5.91 o
  -8   8   6        223.68        238.68         5.24 o
  -7   8   6        147.09        151.19         5.05 o
  -6   8   6        458.63        445.59         8.65 o
  -5   8   6         74.56         74.25         5.22 o
  -4   8   6        232.02        235.64         6.08 o
  -3   8   6        133.91        143.60         5.65 o
  -2   8   6         34.06         25.26         5.59 o
  -1   8   6       1969.13       1932.49         8.72 o
   0   8   6        499.57        512.08         7.50 o
   1   8   6         80.77         76.75         5.75 o
   2   8   6        626.15        615.37        13.60 o
   3   8   6         30.71         45.08         5.42 o
   4   8   6        257.33        270.67         6.44 o
   5   8   6         80.78         77.89         5.21 o
   6   8   6        131.73        144.48         5.39 o
   7   8   6         26.95         27.52         5.22 o
   8   8   6         72.00         64.87         5.16 o
   9   8   6         84.97         96.40         5.53 o
  10   8   6        100.96         90.27         5.29 o
  11   8   6        240.21        265.82         8.97 o
  12   8   6         45.13         56.85         4.60 o
  13   8   6         15.33         20.85         4.72 o
  14   8   6          0.33          7.51         4.74 o
  15   8   6        489.00        456.30        16.12 o
  16   8   6         72.38         48.65         4.74 o
 -15   9   6         47.24         45.65         6.13 o
 -14   9   6        124.56        130.92         5.94 o
 -13   9   6        113.46        102.40         8.19 o
 -12   9   6          1.05          8.29         5.81 o
 -11   9   6         41.49         35.56         5.51 o
 -10   9   6        174.36        182.68         5.95 o
  -9   9   6         92.11        100.60         5.61 o
  -8   9   6          2.59         17.61         4.80 o
  -7   9   6         36.66         43.75         5.15 o
  -6   9   6         63.61         59.56         4.77 o
  -5   9   6        155.91        164.71         6.32 o
  -4   9   6        145.94        149.31         5.49 o
  -3   9   6        214.44        216.93         6.81 o
  -2   9   6        308.60        340.48         5.84 o
  -1   9   6          2.25         -1.84         5.55 o
   0   9   6        175.21        158.83        10.11 o
   1   9   6        261.92        253.90         5.89 o
   2   9   6        575.48        570.01        15.26 o
   3   9   6        417.46        406.73        12.64 o
   4   9   6          6.53          1.90         5.46 o
   5   9   6        270.16        298.67         7.39 o
   6   9   6        264.44        280.05         8.78 o
   7   9   6         45.69         66.27         5.45 o
   8   9   6         23.10         25.17         5.37 o
   9   9   6         57.66         57.17         5.25 o
  10   9   6         23.96         24.38         5.32 o
  11   9   6          2.53          5.23         5.33 o
  12   9   6         29.00         41.20         5.77 o
  13   9   6         10.21          7.17         4.77 o
  14   9   6         90.60         94.27         5.44 o
 -13  10   6         38.32         31.65         5.90 o
 -12  10   6        131.35        140.60         5.80 o
 -11  10   6        155.83        176.24         6.05 o
 -10  10   6        132.57        128.12         5.89 o
  -9  10   6         24.78         25.62         5.57 o
  -8  10   6         15.12         20.46         4.75 o
  -7  10   6          5.96         10.03         4.95 o
  -6  10   6        396.47        395.27         9.03 o
  -5  10   6        621.28        631.58        14.45 o
  -4  10   6         80.35         96.85         5.49 o
  -3  10   6         87.11        112.83         5.61 o
  -2  10   6         23.66         28.93         5.20 o
  -1  10   6        805.91        817.35         9.97 o
   0  10   6        226.02        240.43        15.65 o
   1  10   6         89.88         94.69         6.81 o
   2  10   6         75.21         86.64         6.12 o
   3  10   6         60.26         62.42         5.45 o
   4  10   6         16.55         18.73         5.88 o
   5  10   6          6.15          2.36         5.85 o
   6  10   6         50.64         50.95         6.22 o
   7  10   6        171.51        180.41         5.84 o
   8  10   6         39.25         31.60         7.74 o
   9  10   6        138.46        113.44         5.56 o
  10  10   6         94.35         86.57         5.46 o
  11  10   6          1.25         10.17         5.86 o
  12  10   6        151.18        152.22         5.84 o
 -10  11   6         50.70         29.22         7.98 o
  -9  11   6        195.52        201.06         8.38 o
  -8  11   6          1.84          1.55         7.71 o
  -7  11   6         13.13         16.74         5.38 o
  -6  11   6          0.70         -2.80         5.42 o
  -5  11   6         33.16         44.44         5.31 o
  -4  11   6         39.40         43.60         5.84 o
  -3  11   6        253.08        243.05         5.76 o
  -2  11   6        196.31        193.75         5.94 o
  -1  11   6        122.15        133.30         8.62 o
   0  11   6        124.10        138.94         7.11 o
   1  11   6          4.58          3.00         5.49 o
   2  11   6        133.88        144.36         5.61 o
   3  11   6         24.89         23.25         5.51 o
   4  11   6        125.81        126.06         5.79 o
   5  11   6        200.57        203.38         6.61 o
   6  11   6        214.34        196.24         9.14 o
   7  11   6          0.75         17.18         5.63 o
   8  11   6         44.37         28.79         8.96 o
   9  11   6         41.62         41.83         6.74 o
  -6  12   6         39.13         47.12         5.73 o
  -5  12   6         67.19         38.56         6.10 o
  -4  12   6         41.21         41.68         5.83 o
  -3  12   6          9.11          8.18         5.38 o
  -2  12   6          1.70         -1.24         5.73 o
  -1  12   6         39.19         41.24         5.80 o
   0  12   6        113.58        101.99         5.99 o
   1  12   6         40.53         42.88         5.50 o
   2  12   6         98.40         88.63         7.98 o
   3  12   6         22.94         29.83         6.04 o
   4  12   6         13.60         16.01         5.93 o
   5  12   6         17.14         20.53         5.85 o
 -17   0   7        923.45       1015.09        15.75 o
 -15   0   7        292.02        230.96        13.08 o
 -13   0   7          1.50          5.29        10.80 o
 -11   0   7         11.20         25.04        10.66 o
  -9   0   7       5467.72       5717.85        28.43 o
  -5   0   7       2153.13       2378.67        28.07 o
  -3   0   7        890.63        845.30        17.24 o
  -1   0   7       8765.84       8582.10       127.74 o
   1   0   7       3744.49       3803.51        66.18 o
   3   0   7       6190.28       6802.00        23.00 o
   5   0   7        142.44         85.12         8.43 o
   7   0   7       2602.80       2768.15        58.95 o
   9   0   7        321.28        275.09         8.29 o
  11   0   7       7363.64       7138.14       158.74 o
  13   0   7       3634.13       3534.48        38.70 o
  15   0   7        186.65        190.70         6.56 o
  17   0   7        652.69        701.51        27.80 o
  19   0   7        889.92        840.32        31.40 o
  21   0   7        993.64        965.98        74.64 o
 -21   1   7        172.01        171.30        17.73 o
 -20   1   7        112.53        125.27        15.71 o
 -19   1   7        143.58        160.90         8.50 o
 -18   1   7         32.33         42.33         9.34 o
 -17   1   7         31.24         51.13         7.91 o
 -16   1   7          4.65          8.65         6.80 o
 -15   1   7        326.00        286.89         7.44 o
 -14   1   7         18.22         30.87         6.57 o
 -13   1   7       2059.57       1989.88        11.96 o
 -12   1   7       2429.69       2349.56        12.20 o
 -11   1   7        679.18        692.23         8.48 o
 -10   1   7       2151.61       2050.17        28.51 o
  -9   1   7       1752.79       1584.83        12.03 o
  -8   1   7        370.14        356.12         8.70 o
  -7   1   7       1471.37       1594.80        28.85 o
  -6   1   7       1712.70       1622.19        21.11 o
  -5   1   7       1436.11       1541.81        17.39 o
  -4   1   7        469.94        487.12        12.58 o
  -3   1   7        425.92        315.05        11.51 o
  -2   1   7        276.31        247.74         8.41 o
  -1   1   7          7.44         11.04         7.95 o
   0   1   7       1192.71       1216.80        10.30 o
   1   1   7         25.24         12.41         7.22 o
   2   1   7         17.39         26.41         7.12 o
   3   1   7        705.62        839.91         8.01 o
   4   1   7        641.61        629.16         7.25 o
   5   1   7       1465.88       1382.18        10.66 o
   6   1   7        311.70        315.28         6.36 o
   7   1   7        105.31         86.51         5.57 o
   8   1   7        734.83        719.39         7.00 o
   9   1   7       2920.50       2845.53        17.74 o
  10   1   7        174.76        180.12         5.48 o
  11   1   7       4219.13       4074.11        35.80 o
  12   1   7        287.81        291.52         7.54 o
  13   1   7        243.35        213.22         5.73 o
  14   1   7       1203.28       1194.91         8.37 o
  15   1   7        419.34        397.20         6.71 o
  16   1   7         32.39         37.72         4.69 o
  17   1   7         31.90         40.53         4.60 o
  18   1   7       1085.39       1069.21        14.27 o
  19   1   7        449.29        511.51        12.72 o
  20   1   7        262.51        261.28         8.44 o
  21   1   7        258.33        239.52         6.97 o
 -22   2   7        152.16        153.05        15.01 o
 -21   2   7         17.59         20.80        12.58 o
 -20   2   7        651.29        662.22        22.96 o
 -19   2   7       1664.38       1677.84        12.54 o
 -18   2   7       1507.33       1560.63        36.75 o
 -17   2   7         57.81         66.81         7.62 o
 -16   2   7         18.85         14.47         6.93 o
 -15   2   7        405.86        423.08         7.53 o
 -14   2   7        337.37        342.07         7.19 o
 -13   2   7        297.65        295.40         6.59 o
 -12   2   7         56.59         55.16         6.14 o
 -11   2   7         48.91         51.93         6.89 o
 -10   2   7        835.19        890.04         9.74 o
  -9   2   7        399.37        377.95         8.40 o
  -8   2   7          1.96         -1.23         6.71 o
  -7   2   7       2238.83       2224.27        19.62 o
  -6   2   7       2250.65       2395.86        16.93 o
  -5   2   7        165.23        137.24         9.21 o
  -4   2   7       2832.55       2846.27        40.74 o
  -3   2   7         12.89         14.62         8.24 o
  -2   2   7       2185.75       2081.02        24.95 o
  -1   2   7       2157.02       2304.94        32.91 o
   0   2   7         19.76         36.35         8.09 o
   1   2   7        508.61        515.85         9.30 o
   2   2   7       1386.47       1244.06        15.92 o
   3   2   7        635.39        757.07         9.40 o
   4   2   7       2149.74       2204.14        21.02 o
   5   2   7         73.01         38.69         6.80 o
   6   2   7        353.26        371.57         7.34 o
   7   2   7          0.15         -4.23         6.53 o
   8   2   7       3902.45       3856.94        27.19 o
   9   2   7          4.63         13.77         6.00 o
  10   2   7       4148.83       3932.33        56.27 o
  11   2   7       2329.80       2339.08        13.69 o
  12   2   7        247.55        255.91         6.90 o
  13   2   7         25.05         21.95         5.24 o
  14   2   7          1.71         14.14         5.00 o
  15   2   7        386.78        377.79         5.14 o
  16   2   7          4.13         16.15         4.68 o
  17   2   7        428.58        449.92        10.18 o
  18   2   7          1.00          4.00         4.59 o
  19   2   7        124.45        123.20         5.17 o
  20   2   7        204.67        205.84        13.11 o
 -21   3   7         64.04         63.30         7.86 o
 -20   3   7         49.55         31.16         7.66 o
 -19   3   7         14.17          9.74         8.22 o
 -18   3   7        467.76        488.44         9.45 o
 -17   3   7         18.39         19.89         7.89 o
 -16   3   7         30.49         32.64         6.73 o
 -15   3   7          0.23          1.71         6.30 o
 -14   3   7        478.79        464.80         7.57 o
 -13   3   7         28.54         40.51         7.17 o
 -12   3   7        412.36        414.74         7.48 o
 -11   3   7       5551.65       5442.00        16.63 o
 -10   3   7       1446.53       1402.17        10.65 o
  -9   3   7          1.76          3.24         6.58 o
  -8   3   7       3142.82       2892.34        33.20 o
  -7   3   7          3.60          6.06         5.64 o
  -6   3   7         23.83         24.02         8.05 o
  -5   3   7       1304.82       1185.50        17.11 o
  -4   3   7        394.89        405.41         9.39 o
  -3   3   7       2117.98       2143.55        33.34 o
  -2   3   7       4095.86       4352.53        99.51 o
  -1   3   7       1885.10       1943.80        28.60 o
   0   3   7       6845.12       6949.44        72.04 o
   1   3   7        229.52        213.17         8.90 o
   2   3   7       2702.98       2882.34        27.53 o
   3   3   7       1537.23       1755.38        26.96 o
   4   3   7        976.67        955.86        17.51 o
   5   3   7        305.94        335.41         7.43 o
   6   3   7        471.18        494.38        12.23 o
   7   3   7          4.75          3.08         5.40 o
   8   3   7          0.05          3.77         5.21 o
   9   3   7        172.50        185.45         5.49 o
  10   3   7        438.15        437.46         5.91 o
  11   3   7        672.85        669.61         9.98 o
  12   3   7        662.13        661.59         6.60 o
  13   3   7          0.26          3.82         5.15 o
  14   3   7        138.79        161.70         5.72 o
  15   3   7        100.47        100.35         5.39 o
  16   3   7          9.38          5.72         4.88 o
  17   3   7        741.99        731.46         9.67 o
  18   3   7        392.11        377.37         5.46 o
  19   3   7         27.01         34.09         4.82 o
  20   3   7        254.41        267.53        11.24 o
 -21   4   7        366.44        381.58        29.33 o
 -20   4   7          0.13          3.74         7.50 o
 -19   4   7        706.58        763.29        27.44 o
 -18   4   7         27.93         35.96         6.50 o
 -17   4   7         14.93         25.17         6.41 o
 -16   4   7        141.54        156.90         6.38 o
 -15   4   7        141.96        151.80         6.22 o
 -14   4   7        114.44        121.14         6.95 o
 -13   4   7       1415.43       1430.18        16.96 o
 -12   4   7        935.30        989.13         9.14 o
 -11   4   7        607.10        616.53         8.34 o
 -10   4   7       1378.58       1441.15        15.60 o
  -9   4   7          8.59         12.84         5.33 o
  -8   4   7        226.04        207.29         6.30 o
  -7   4   7        199.48        200.84         6.35 o
  -6   4   7        203.58        137.39         5.81 o
  -5   4   7        533.89        511.92        10.92 o
  -4   4   7       1837.36       2028.22        11.29 o
  -3   4   7         99.38        118.07         7.71 o
  -2   4   7       1266.22       1257.94        17.81 o
  -1   4   7         30.80         45.74         7.86 o
   0   4   7        197.41        148.39         7.01 o
   1   4   7        279.44        259.64         8.85 o
   2   4   7        194.77        168.64        11.95 o
   3   4   7        321.80        310.38         9.34 o
   4   4   7       4933.46       4810.16        34.00 o
   5   4   7         11.88         -0.52         5.52 o
   6   4   7        421.70        388.12         8.30 o
   7   4   7       4124.40       4158.08        51.39 o
   8   4   7        290.97        289.50         5.66 o
   9   4   7        998.63       1014.31         7.17 o
  10   4   7        307.72        281.90         6.01 o
  11   4   7         12.33         14.61         5.37 o
  12   4   7        235.87        216.71         5.56 o
  13   4   7         23.59         39.84         5.43 o
  14   4   7        292.73        291.39         8.00 o
  15   4   7         87.40         90.21         5.49 o
  16   4   7        365.93        365.84         9.64 o
  17   4   7        600.06        629.73        15.48 o
  18   4   7         44.07         50.60         5.19 o
  19   4   7         11.66         15.33         5.47 o
 -20   5   7          0.08          1.34         7.73 o
 -19   5   7         61.64         73.85         6.52 o
 -18   5   7        917.44        950.06        21.33 o
 -17   5   7         69.73         79.21         5.72 o
 -16   5   7         12.53         17.43         5.69 o
 -15   5   7        361.69        374.13         7.10 o
 -14   5   7       1058.53       1040.13        12.93 o
 -13   5   7        293.67        294.84         6.97 o
 -12   5   7        265.20        274.78         7.00 o
 -11   5   7         17.31         17.75         6.77 o
 -10   5   7         10.12          7.48         6.03 o
  -9   5   7       1724.15       1706.34        19.24 o
  -8   5   7        628.15        591.00         7.61 o
  -7   5   7        221.81        206.90         6.12 o
  -6   5   7        471.45        461.38         6.95 o
  -5   5   7        411.13        418.52         7.43 o
  -4   5   7       1689.20       1595.01        20.05 o
  -3   5   7          0.36          7.68         5.85 o
  -2   5   7        118.48        101.77         6.15 o
  -1   5   7       1233.31       1286.78        12.63 o
   0   5   7       1318.34       1192.57        12.44 o
   1   5   7       1347.18       1322.11        17.21 o
   2   5   7        216.71        229.53         7.81 o
   3   5   7        905.45       1031.29        20.70 o
   4   5   7       1489.73       1620.21        19.42 o
   5   5   7        297.91        267.53         7.06 o
   6   5   7       1811.70       1699.75        22.07 o
   7   5   7        134.12        163.19         5.79 o
   8   5   7        285.09        268.21         8.41 o
   9   5   7        161.68        142.04         7.14 o
  10   5   7       1552.57       1524.36        17.75 o
  11   5   7        770.73        772.69        17.82 o
  12   5   7       1324.20       1286.47        19.28 o
  13   5   7          0.00          5.88         4.93 o
  14   5   7          2.87          3.68         6.09 o
  15   5   7        266.51        260.14         6.07 o
  16   5   7        307.40        280.99         5.60 o
  17   5   7         85.31         82.29         5.01 o
  18   5   7        161.96        141.88         5.10 o
  19   5   7         89.61         81.97         5.48 o
 -19   6   7          0.88          6.42         5.73 o
 -18   6   7         95.00        101.66         6.11 o
 -17   6   7        254.83        259.43        10.07 o
 -16   6   7         27.16         32.12         6.40 o
 -15   6   7        196.56        182.47         6.33 o
 -14   6   7        249.32        245.79         6.80 o
 -13   6   7          0.77          6.52         5.70 o
 -12   6   7        127.20        132.39         7.98 o
 -11   6   7         21.39         31.20         5.89 o
 -10   6   7         47.25         51.96         5.88 o
  -9   6   7         35.63         36.98         5.37 o
  -8   6   7        362.16        330.07         7.37 o
  -7   6   7       2005.30       1937.86        30.13 o
  -6   6   7         11.15         29.22         5.83 o
  -5   6   7        618.26        605.21         6.55 o
  -4   6   7        138.01        186.24         6.59 o
  -3   6   7       2765.33       2731.12        31.91 o
  -2   6   7       1692.99       1613.50        18.62 o
  -1   6   7         73.49        107.13         6.18 o
   0   6   7       3151.25       3018.23        27.19 o
   1   6   7       1354.76       1261.79        13.55 o
   2   6   7          0.21         11.12         5.56 o
   3   6   7       1250.32       1204.81        12.03 o
   4   6   7        149.47        170.85         6.17 o
   5   6   7         89.01         95.73         5.77 o
   6   6   7          1.17          0.34         5.51 o
   7   6   7        226.42        240.24         5.71 o
   8   6   7         33.12         43.46         5.55 o
   9   6   7          3.63          1.50         4.45 o
  10   6   7        548.65        528.50         7.39 o
  11   6   7         96.26         99.75         4.77 o
  12   6   7       1154.12       1110.55        14.10 o
  13   6   7         23.16         25.75         4.49 o
  14   6   7         53.63         56.53         4.98 o
  15   6   7        431.50        441.11         7.89 o
  16   6   7          1.54          4.10         4.32 o
  17   6   7         79.19         85.93         4.61 o
  18   6   7         29.84         26.16         4.76 o
 -18   7   7         16.24          8.77         5.67 o
 -17   7   7         10.82         22.34         6.39 o
 -16   7   7        313.37        317.56        10.14 o
 -15   7   7        280.28        262.39         6.59 o
 -14   7   7         25.15         31.79         5.76 o
 -13   7   7         53.28         55.83         5.80 o
 -12   7   7        209.12        219.05         6.25 o
 -11   7   7          3.38          9.04         5.71 o
 -10   7   7         36.96         43.53         5.64 o
  -9   7   7        629.13        643.40         9.02 o
  -8   7   7        993.52        956.96        12.30 o
  -7   7   7        438.94        460.59         7.89 o
  -6   7   7       1752.44       1719.45        10.08 o
  -5   7   7         21.44         34.36         6.63 o
  -4   7   7        524.80        512.35         9.68 o
  -3   7   7       1129.30       1076.26         7.14 o
  -2   7   7        300.24        279.97         6.68 o
  -1   7   7        931.93        894.08        10.44 o
   0   7   7        559.27        567.78         7.11 o
   1   7   7        243.17        220.42         6.15 o
   2   7   7       3123.13       3119.53        16.03 o
   3   7   7          3.71         13.91         5.67 o
   4   7   7        885.70        906.38         7.47 o
   5   7   7        213.64        206.14         6.56 o
   6   7   7         48.43         42.92         5.15 o
   7   7   7        432.06        428.67         5.93 o
   8   7   7        435.18        421.36         5.95 o
   9   7   7        132.37        113.85         5.26 o
  10   7   7         68.37         79.11         4.61 o
  11   7   7         51.76         59.66         6.00 o
  12   7   7         16.88         18.03         4.94 o
  13   7   7         29.28         46.70         6.13 o
  14   7   7          6.96         17.58         6.90 o
  15   7   7         43.69         42.84         4.75 o
  16   7   7         46.19         44.89         4.69 o
  17   7   7         13.20         18.76         4.76 o
 -17   8   7         93.96         77.45         6.88 o
 -16   8   7         16.80         16.14         6.47 o
 -15   8   7          8.57          7.77         5.87 o
 -14   8   7       1052.35       1106.72        19.90 o
 -13   8   7          3.14         16.48         5.83 o
 -12   8   7          2.84          6.78         5.49 o
 -11   8   7          9.99         14.41         5.64 o
 -10   8   7         73.65         56.93         5.80 o
  -9   8   7         69.98         62.42         5.10 o
  -8   8   7        249.10        254.21         5.38 o
  -7   8   7          7.79         19.20         5.01 o
  -6   8   7        119.27         98.61         5.51 o
  -5   8   7          0.01         -1.98         5.17 o
  -4   8   7          5.44         16.65         5.00 o
  -3   8   7         76.68         80.08         5.25 o
  -2   8   7         62.83         70.42         6.39 o
  -1   8   7         73.35         89.89         5.97 o
   0   8   7       3223.05       3322.13        10.63 o
   1   8   7        917.57        882.28         7.48 o
   2   8   7          1.08         10.89         5.45 o
   3   8   7         24.83         30.45         5.41 o
   4   8   7        592.19        625.57        10.28 o
   5   8   7         62.34         75.49         5.44 o
   6   8   7        186.63        200.50         5.49 o
   7   8   7          9.68         11.57         5.17 o
   8   8   7        286.60        258.15         5.87 o
   9   8   7        738.23        703.24         7.46 o
  10   8   7        266.66        267.33        11.95 o
  11   8   7        209.81        179.44         5.78 o
  12   8   7        705.47        708.08        10.34 o
  13   8   7        161.32        154.55         6.04 o
  14   8   7        328.29        347.68        10.77 o
  15   8   7        106.26        110.71         5.70 o
 -15   9   7         75.77         74.83         8.03 o
 -14   9   7         58.67         45.20         6.03 o
 -13   9   7         36.38         33.36         5.89 o
 -12   9   7        380.76        378.77         7.88 o
 -11   9   7          4.31         16.45         5.81 o
 -10   9   7          1.61          1.90         5.37 o
  -9   9   7        223.62        271.76         7.84 o
  -8   9   7        222.55        196.70         6.28 o
  -7   9   7          1.72          9.90         6.04 o
  -6   9   7       1048.99       1092.53        10.63 o
  -5   9   7         12.66         24.85         5.28 o
  -4   9   7        161.64        152.90         5.40 o
  -3   9   7        156.67        184.23         5.53 o
  -2   9   7         19.21         18.79         5.27 o
  -1   9   7         51.86         44.61         5.50 o
   0   9   7        574.31        565.53         6.69 o
   1   9   7        483.30        464.02         6.36 o
   2   9   7          1.00          4.65         5.24 o
   3   9   7        137.17        142.60         5.78 o
   4   9   7         85.81         94.98         5.54 o
   5   9   7         34.15         42.84         5.29 o
   6   9   7        123.33        127.26         5.50 o
   7   9   7         11.73          7.18         5.37 o
   8   9   7          0.03         13.43         5.07 o
   9   9   7        446.19        429.68         7.17 o
  10   9   7        205.07        204.20         7.31 o
  11   9   7         59.30         67.69         4.76 o
  12   9   7        289.26        288.97         7.00 o
  13   9   7          2.29         12.72         4.81 o
  14   9   7        165.25        184.39         5.86 o
 -13  10   7          1.88         11.80         5.78 o
 -12  10   7         60.51         74.11         6.64 o
 -11  10   7          1.68         14.47         5.73 o
 -10  10   7         16.91         18.64         6.54 o
  -9  10   7        104.70         83.23         7.17 o
  -8  10   7         94.57         85.84         5.65 o
  -7  10   7        381.12        400.54         6.47 o
  -6  10   7        109.68        113.28         5.40 o
  -5  10   7         21.85         35.03         7.40 o
  -4  10   7         88.68        109.14         5.37 o
  -3  10   7          1.09          5.03         5.06 o
  -2  10   7         43.61         62.06         5.34 o
  -1  10   7          0.33         16.23         5.17 o
   0  10   7        131.09        135.48         5.81 o
   1  10   7        247.69        251.91         5.87 o
   2  10   7         11.92          8.24         5.40 o
   3  10   7         18.24         19.79         6.07 o
   4  10   7        224.93        221.66         6.17 o
   5  10   7         35.38         38.33         5.27 o
   6  10   7        178.16        189.50         5.91 o
   7  10   7        192.63        198.27         5.67 o
   8  10   7          2.51         19.23         5.61 o
   9  10   7        115.08        115.91         5.91 o
  10  10   7         32.92         29.48         5.60 o
  11  10   7        103.63         90.37         5.88 o
 -10  11   7          9.82         14.52         6.86 o
  -9  11   7          0.75          0.53         6.27 o
  -8  11   7         11.14         20.05         5.97 o
  -7  11   7         17.69         17.07         5.98 o
  -6  11   7         11.23         20.01         5.27 o
  -5  11   7         44.70         35.37         5.90 o
  -4  11   7        127.95        128.68         8.56 o
  -3  11   7         39.05         36.15         5.42 o
  -2  11   7         16.71         15.26         5.48 o
  -1  11   7        221.63        226.71         8.64 o
   0  11   7        139.66        143.85         6.09 o
   1  11   7        145.58        138.42         5.74 o
   2  11   7        279.73        273.99         6.29 o
   3  11   7         19.35         28.22         5.61 o
   4  11   7         65.55         75.46         5.69 o
   5  11   7          6.89          6.77         5.35 o
   6  11   7         95.06         90.92        17.52 o
   7  11   7         58.73         48.15         8.03 o
   8  11   7         28.68          5.78         6.34 o
   9  11   7         35.78         19.14         5.60 o
  -5  12   7          0.27          6.98         5.68 o
  -4  12   7        229.76        269.66         8.12 o
  -3  12   7          1.53          7.36         5.64 o
  -2  12   7         36.60         40.70         7.53 o
  -1  12   7         17.99         13.94         5.78 o
   0  12   7          0.60          6.73         6.31 o
   1  12   7          0.11         -1.52         5.52 o
   2  12   7        115.46        118.42         5.97 o
   3  12   7         70.46         74.27         6.14 o
   4  12   7         11.99          5.25         5.95 o
 -18   0   8       2686.37       2594.49        20.90 o
 -16   0   8       2981.43       3002.82        21.35 o
 -14   0   8       4309.01       4320.26        23.14 o
 -12   0   8       3547.13       3481.98        22.31 o
 -10   0   8         35.25         21.24        10.44 o
  -8   0   8         80.67         70.79        11.60 o
  -4   0   8        631.51        581.23        14.83 o
  -2   0   8        571.68        498.69        13.45 o
   0   0   8        789.94        884.29        20.62 o
   2   0   8       1720.30       1842.91        14.10 o
   4   0   8       5731.24       5779.12        25.65 o
   6   0   8       3000.95       2805.60        15.56 o
   8   0   8      10884.36      10929.34       189.44 o
  10   0   8        138.51        160.70         7.50 o
  12   0   8         25.44         30.75         7.12 o
  14   0   8       4512.38       4519.98        62.99 o
  16   0   8       1697.90       1593.22        19.37 o
  18   0   8        234.55        227.74         8.06 o
  20   0   8        191.13        183.43        13.10 o
 -20   1   8        142.19        148.72        11.34 o
 -19   1   8          8.38          1.79        12.95 o
 -18   1   8        157.91        135.58         7.83 o
 -17   1   8         43.85         52.75         7.85 o
 -16   1   8        366.06        393.05         7.93 o
 -15   1   8        171.78        180.31         7.09 o
 -14   1   8        337.77        321.36         8.22 o
 -13   1   8       2579.34       2511.10        26.60 o
 -12   1   8          0.13          4.91         6.69 o
 -11   1   8         12.68          8.09         7.34 o
 -10   1   8       3660.45       3541.90        41.32 o
  -9   1   8        551.14        532.51         9.19 o
  -8   1   8       1639.67       1715.95        12.37 o
  -7   1   8       1157.41       1179.72        27.17 o
  -6   1   8       1026.99       1135.46        14.38 o
  -5   1   8         34.34         30.04        10.01 o
  -3   1   8       1942.11       1835.76        14.78 o
  -2   1   8        877.86        862.08        10.44 o
  -1   1   8       2125.05       2050.03        17.16 o
   0   1   8      11279.63      11440.20        41.19 o
   1   1   8        178.80        202.25         7.21 o
   2   1   8       3563.95       3298.23        15.50 o
   3   1   8       1695.85       1702.10        10.44 o
   4   1   8        122.43        125.05         6.10 o
   5   1   8        819.54        964.64         7.83 o
   6   1   8        123.86        115.60         6.11 o
   7   1   8       1882.01       1731.87         8.45 o
   8   1   8        857.20        798.47         7.04 o
   9   1   8        153.25        165.44         5.47 o
  10   1   8         21.44         29.44         5.01 o
  11   1   8        135.07        142.77         6.74 o
  12   1   8       6499.22       6444.55        45.09 o
  13   1   8        157.89        162.21         5.43 o
  14   1   8        823.19        827.11        16.24 o
  15   1   8        205.85        212.92         5.57 o
  16   1   8        575.01        574.85         5.64 o
  17   1   8        375.59        392.83         7.34 o
  18   1   8        710.26        689.18         7.65 o
  19   1   8         76.21         76.11         5.48 o
  20   1   8         35.85         18.63         5.45 o
 -21   2   8        263.45        249.85        12.80 o
 -20   2   8        170.98        145.14         9.66 o
 -19   2   8        247.36        279.64         8.99 o
 -18   2   8       1121.80       1172.28        19.61 o
 -17   2   8        117.44        125.92         8.26 o
 -16   2   8        362.70        389.42         7.61 o
 -15   2   8        253.13        267.59         6.82 o
 -14   2   8        932.28        883.97         8.64 o
 -13   2   8        308.97        320.24         7.15 o
 -12   2   8       2768.99       2653.12        22.24 o
 -11   2   8       3905.78       3863.83        15.05 o
 -10   2   8        174.95        174.11         7.66 o
  -9   2   8        860.08        824.94        10.40 o
  -8   2   8       1519.67       1466.75        10.17 o
  -7   2   8         48.50         58.18         8.27 o
  -6   2   8        474.51        351.45         9.30 o
  -5   2   8       2948.82       2858.39        45.90 o
  -4   2   8        149.35        132.08         8.77 o
  -3   2   8         27.92         15.13         7.70 o
  -2   2   8       1014.40       1118.96        16.46 o
  -1   2   8       3940.03       3944.07        49.78 o
   0   2   8        351.48        365.54         8.39 o
   1   2   8         24.07         11.71         7.36 o
   2   2   8        152.46        161.21         7.17 o
   3   2   8        371.64        369.23         7.56 o
   4   2   8       3060.22       3300.09        56.19 o
   5   2   8        158.31        155.85         7.08 o
   6   2   8        696.23        509.89         7.45 o
   7   2   8       1337.84       1338.81        22.46 o
   8   2   8        763.43        738.82        13.49 o
   9   2   8        224.80        257.62         9.24 o
  10   2   8        194.79        207.37         6.05 o
  11   2   8        762.53        794.05         6.78 o
  12   2   8        389.84        374.79         6.44 o
  13   2   8         30.13         29.44         5.02 o
  14   2   8        539.11        580.50         6.46 o
  15   2   8        800.83        797.79        14.99 o
  16   2   8        198.47        184.37         6.77 o
  17   2   8         25.39         32.07         4.66 o
  18   2   8         21.94         28.41         4.81 o
  19   2   8         33.50         43.75         5.42 o
  20   2   8        808.50        770.39        20.72 o
 -21   3   8        110.19         90.51         8.56 o
 -20   3   8          9.51         15.61         7.49 o
 -19   3   8        788.25        819.19        17.65 o
 -18   3   8        109.25        123.36         7.65 o
 -17   3   8         32.39         35.48         7.18 o
 -16   3   8        596.36        649.53         9.00 o
 -15   3   8        456.18        480.79         8.23 o
 -14   3   8         10.77         17.85         5.85 o
 -13   3   8        399.69        379.61         8.89 o
 -12   3   8       4950.12       4892.06        31.07 o
 -11   3   8       1048.53       1013.89         9.53 o
 -10   3   8        209.07        202.82         7.10 o
  -9   3   8        377.79        342.40         6.82 o
  -8   3   8        220.51        217.71         6.36 o
  -7   3   8          4.26          7.78         8.46 o
  -6   3   8       2736.06       2606.33        14.67 o
  -5   3   8          6.03         19.07         7.83 o
  -4   3   8       5540.05       5750.66        89.11 o
  -3   3   8       8988.24       9138.00       210.30 o
  -2   3   8          2.82          2.35         8.40 o
  -1   3   8        750.34        807.17        10.98 o
   0   3   8       1070.03       1090.07        16.62 o
   1   3   8        349.27        376.73        23.35 o
   2   3   8       2852.05       2790.27        23.48 o
   3   3   8        965.20        968.06        14.60 o
   4   3   8        752.32        855.18         8.61 o
   5   3   8        934.38        917.88         8.62 o
   6   3   8       1175.93       1107.68         8.77 o
   7   3   8       2641.30       2489.96        34.79 o
   8   3   8          0.04          2.98         5.22 o
   9   3   8         77.69         72.74         5.76 o
  10   3   8       1139.59       1107.86         8.44 o
  11   3   8        151.01        137.87         5.32 o
  12   3   8       6422.73       6430.82        35.55 o
  13   3   8        786.42        806.17         6.66 o
  14   3   8        818.45        794.94         8.80 o
  15   3   8        254.12        254.58         6.84 o
  16   3   8        149.67        156.74         4.99 o
  17   3   8         64.70         79.32         5.00 o
  18   3   8          4.61          6.48         4.87 o
  19   3   8        151.80        141.99         5.10 o
  20   3   8          4.97         -1.87         4.96 o
 -21   4   8        125.42        112.15         8.27 o
 -20   4   8          7.24         12.25         7.58 o
 -19   4   8          3.07          4.66         7.17 o
 -18   4   8        376.23        391.31         8.39 o
 -17   4   8         99.08        117.18         7.44 o
 -16   4   8          1.99          5.67         6.81 o
 -15   4   8        101.64        110.13         7.93 o
 -14   4   8        238.78        239.21         8.03 o
 -13   4   8        662.75        674.27         9.15 o
 -12   4   8        521.83        500.75         8.72 o
 -11   4   8       7652.33       7534.74        20.26 o
 -10   4   8       1176.02       1143.31         9.27 o
  -9   4   8         28.80         23.08         5.57 o
  -8   4   8          1.74          5.04         5.64 o
  -7   4   8        903.56        875.34         7.59 o
  -6   4   8        512.00        448.19         8.78 o
  -5   4   8        134.10        130.88         8.16 o
  -4   4   8       4480.26       4589.57        15.92 o
  -3   4   8        295.78        372.98         7.86 o
  -2   4   8      12037.73      11953.94       209.68 o
  -1   4   8       5125.45       5220.83       100.25 o
   0   4   8         72.39         93.97         8.15 o
   1   4   8        123.24         99.61         9.88 o
   2   4   8       3015.96       3002.80        15.29 o
   3   4   8       2388.96       2422.36        41.15 o
   4   4   8       1932.72       2122.03        41.52 o
   5   4   8         70.68         95.44         5.60 o
   6   4   8       2524.29       2470.78        41.17 o
   7   4   8        227.96        203.34         5.64 o
   8   4   8        117.55         98.28         5.67 o
   9   4   8        408.96        354.60         7.15 o
  10   4   8         72.24         77.75         5.20 o
  11   4   8       1552.03       1577.29        28.42 o
  12   4   8          1.55         12.89         5.26 o
  13   4   8        336.21        358.91         7.90 o
  14   4   8         18.82         18.20         5.02 o
  15   4   8          7.83         18.17         6.08 o
  16   4   8        432.37        471.94         9.13 o
  17   4   8        165.55        145.72         5.17 o
  18   4   8          1.11          8.89         4.83 o
  19   4   8         64.21         59.23         5.58 o
 -20   5   8         59.80         45.98         7.58 o
 -19   5   8        673.01        709.91        40.46 o
 -18   5   8        181.13        212.62         7.39 o
 -17   5   8         74.88         77.43         6.61 o
 -16   5   8          0.13         -2.77         8.99 o
 -15   5   8        440.32        478.44         8.50 o
 -14   5   8        155.88        168.09         7.61 o
 -13   5   8         34.99         39.94         7.18 o
 -12   5   8        972.91        973.21        12.20 o
 -11   5   8          1.04          6.70         6.40 o
 -10   5   8        289.85        312.27         9.06 o
  -9   5   8        181.18        168.57         6.38 o
  -8   5   8        378.51        364.03         6.63 o
  -7   5   8        559.76        553.97         6.87 o
  -6   5   8         30.33         22.57         6.09 o
  -5   5   8       1430.50       1216.03         8.84 o
  -4   5   8        544.80        524.15        10.58 o
  -3   5   8         46.88         54.93         6.14 o
  -2   5   8        394.90        416.29         8.69 o
  -1   5   8        474.65        398.00         6.75 o
   0   5   8       4694.28       4437.19        47.23 o
   1   5   8        414.85        388.41        11.74 o
   2   5   8         13.78         26.27         5.53 o
   3   5   8        624.93        623.94        15.04 o
   4   5   8         18.85         36.24         6.25 o
   5   5   8         12.53         17.98         6.14 o
   6   5   8        618.82        577.80         6.67 o
   7   5   8       3063.42       2950.92        28.41 o
   8   5   8        223.86        251.23         8.22 o
   9   5   8         10.76          9.86         5.16 o
  10   5   8        112.84        127.91         5.80 o
  11   5   8        124.50        132.88         5.34 o
  12   5   8         99.66        111.74         6.28 o
  13   5   8          9.47          9.10         5.02 o
  14   5   8        430.58        436.74         6.40 o
  15   5   8          5.31         12.91         6.36 o
  16   5   8         60.62         65.27         5.70 o
  17   5   8         12.74         24.75         4.91 o
  18   5   8          0.19          6.38         4.96 o
 -19   6   8          3.49          7.25         6.75 o
 -18   6   8         50.95         48.48         6.09 o
 -17   6   8         88.89         95.69         6.99 o
 -16   6   8         69.07         66.59         6.58 o
 -15   6   8        299.39        312.53         7.06 o
 -14   6   8         12.44         19.18         6.13 o
 -13   6   8        508.39        511.38        11.60 o
 -12   6   8          1.97         17.80        10.75 o
 -11   6   8       1258.00       1234.36        28.20 o
 -10   6   8        950.11        954.67        14.74 o
  -9   6   8          1.37         15.35         5.41 o
  -8   6   8       1787.98       1702.78        11.62 o
  -7   6   8         71.74         81.44         6.39 o
  -6   6   8        844.81        808.17         7.23 o
  -5   6   8          0.01          2.35         5.13 o
  -4   6   8         63.58         63.21         6.22 o
  -3   6   8          7.59          7.98         5.78 o
  -2   6   8       1167.48       1199.86         8.03 o
  -1   6   8       1344.74       1402.49        19.23 o
   0   6   8          0.13          7.63         5.64 o
   1   6   8       1106.23       1061.95         8.70 o
   2   6   8        931.94        901.59         7.54 o
   3   6   8       1704.72       1715.74        16.64 o
   4   6   8        392.41        369.35         6.43 o
   5   6   8          0.19         15.38         5.60 o
   6   6   8         31.67         29.53         5.28 o
   7   6   8        101.41         72.48         4.86 o
   8   6   8       1579.88       1459.69        25.30 o
   9   6   8         56.18         70.55         4.56 o
  10   6   8        166.83        160.51         9.12 o
  11   6   8         26.82         35.10         5.10 o
  12   6   8          2.38          7.19         5.06 o
  13   6   8          0.47          8.76         5.26 o
  14   6   8        125.72        134.82         8.72 o
  15   6   8          0.64         10.19         5.64 o
  16   6   8        385.84        375.13         5.40 o
  17   6   8         32.61         34.90         4.57 o
 -18   7   8        280.10        253.46         8.37 o
 -17   7   8         21.39         19.07         7.37 o
 -16   7   8         27.41         31.20         7.18 o
 -15   7   8         31.46         31.48         6.38 o
 -14   7   8         39.04         40.64         5.90 o
 -13   7   8         35.25         37.00         6.36 o
 -12   7   8        189.03        207.23        11.71 o
 -11   7   8        228.81        237.59         6.94 o
 -10   7   8        331.53        349.47         9.14 o
  -9   7   8        208.69        197.51         5.97 o
  -8   7   8        211.39        205.43         5.64 o
  -7   7   8        300.75        286.12         7.55 o
  -6   7   8         24.28         26.27         5.63 o
  -5   7   8        195.29        175.77         6.54 o
  -4   7   8        100.80         87.77         5.58 o
  -3   7   8         28.44         35.81         5.98 o
  -2   7   8       1401.63       1396.73         8.83 o
  -1   7   8         75.27         77.94         5.69 o
   0   7   8       3947.78       3762.70        32.39 o
   1   7   8         85.92         66.18         6.15 o
   2   7   8        476.74        470.28         6.72 o
   3   7   8       1044.91       1023.66         9.15 o
   4   7   8        391.06        403.04         7.71 o
   5   7   8         84.61         69.67         5.30 o
   6   7   8        328.63        311.88        11.35 o
   7   7   8       2355.99       2330.47        21.33 o
   8   7   8        611.45        660.67        13.53 o
   9   7   8        250.77        255.99         7.42 o
  10   7   8         14.74         20.40         4.68 o
  11   7   8        267.20        270.62         5.27 o
  12   7   8        789.17        803.45         8.75 o
  13   7   8         26.61         23.19         4.59 o
  14   7   8         65.72         75.80         6.14 o
  15   7   8          0.00          4.95         5.04 o
  16   7   8         58.41         61.40         4.93 o
 -17   8   8          0.03          2.46         7.00 o
 -16   8   8          1.32         12.14         6.89 o
 -15   8   8        158.86        149.46         7.49 o
 -14   8   8        114.83        122.18         8.07 o
 -13   8   8         96.63         96.36         6.66 o
 -12   8   8         32.64         32.98         6.38 o
 -11   8   8          1.75          4.64         5.90 o
 -10   8   8        187.70        173.58         5.80 o
  -9   8   8       1132.46       1154.86        22.35 o
  -8   8   8          0.06          0.09         5.10 o
  -7   8   8        518.71        507.99         6.53 o
  -6   8   8        381.56        388.64         6.04 o
  -5   8   8        644.74        629.95        10.62 o
  -4   8   8        183.05        203.24         5.62 o
  -3   8   8         40.19         42.36         5.70 o
  -2   8   8       2599.88       2540.84        27.05 o
  -1   8   8        161.64        155.77         6.80 o
   0   8   8          0.22         12.81         5.74 o
   1   8   8        345.54        352.10         6.31 o
   2   8   8        195.55        214.94         5.81 o
   3   8   8        194.30        213.12         5.75 o
   4   8   8         38.63         50.50         5.33 o
   5   8   8        116.54        101.86         5.92 o
   6   8   8         11.80         11.57         5.62 o
   7   8   8         18.25         31.44         5.38 o
   8   8   8          9.03          9.82         5.27 o
   9   8   8          0.09          1.52         5.02 o
  10   8   8          6.43         17.09         5.09 o
  11   8   8         71.31         42.01         4.81 o
  12   8   8         14.21         16.73         4.80 o
  13   8   8        421.96        432.52         5.51 o
  14   8   8          0.06          1.96         4.72 o
  15   8   8          0.27          7.70         4.86 o
 -15   9   8          1.97         12.21         6.80 o
 -14   9   8          0.23         10.16         7.08 o
 -13   9   8         37.56         55.65         6.76 o
 -12   9   8        156.32        143.87         7.25 o
 -11   9   8         14.78         24.66         6.88 o
 -10   9   8        530.55        550.37         7.29 o
  -9   9   8       1450.23       1454.04        29.13 o
  -8   9   8        122.53        138.04         5.67 o
  -7   9   8         96.96        112.34         5.89 o
  -6   9   8          4.09          7.04         6.96 o
  -5   9   8        196.55        195.90         5.73 o
  -4   9   8         20.95         32.17         4.98 o
  -3   9   8        141.74        142.48         5.29 o
  -2   9   8          0.10          4.30         5.10 o
  -1   9   8         36.52         37.37         5.25 o
   0   9   8         93.89        106.05         5.87 o
   1   9   8          5.81         21.34         5.54 o
   2   9   8        107.28        129.33         5.96 o
   3   9   8       1158.29       1222.85         9.93 o
   4   9   8         52.38         54.13         9.58 o
   5   9   8         79.08         91.86         5.40 o
   6   9   8        446.02        427.12         6.20 o
   7   9   8        180.97        177.80         6.63 o
   8   9   8        274.02        305.51         5.88 o
   9   9   8          1.61          7.26         5.19 o
  10   9   8        101.21        113.75         5.86 o
  11   9   8        523.87        570.68         9.12 o
  12   9   8          1.48         -2.49         4.81 o
  13   9   8          1.14          3.72         4.78 o
 -13  10   8         67.77         50.72         7.42 o
 -12  10   8         21.48         18.52         6.50 o
 -11  10   8          0.22         -2.28         6.12 o
 -10  10   8        191.21        194.05         9.88 o
  -9  10   8          0.43          2.16         5.84 o
  -8  10   8        265.70        229.80         5.71 o
  -7  10   8        166.57        165.48         5.69 o
  -6  10   8        297.88        315.02        14.41 o
  -5  10   8        373.69        351.88         9.40 o
  -4  10   8         48.17         56.09         5.34 o
  -3  10   8         35.66         46.28         6.13 o
  -2  10   8        306.60        266.01         7.41 o
  -1  10   8        438.82        417.27         6.17 o
   0  10   8         76.92         74.09         5.45 o
   1  10   8        488.33        484.67         7.32 o
   2  10   8         76.64         90.62         6.95 o
   3  10   8         71.41         82.30         5.51 o
   4  10   8        153.27        174.45         5.78 o
   5  10   8        144.04        140.60         5.79 o
   6  10   8          2.10          2.76         5.54 o
   7  10   8         10.63          6.40         5.27 o
   8  10   8         69.69         61.65         5.44 o
   9  10   8         52.83         51.17         6.62 o
  10  10   8         65.17         62.32         6.63 o
  11  10   8        129.42        105.77         5.10 o
 -10  11   8         31.62         24.58         6.56 o
  -9  11   8        138.09        126.49         7.84 o
  -8  11   8         65.30         70.56         5.86 o
  -7  11   8         39.83         38.23         5.41 o
  -6  11   8         45.80         48.24         5.51 o
  -5  11   8         48.01         45.38         5.35 o
  -4  11   8          5.83         12.86         5.49 o
  -3  11   8         34.47         33.87         5.56 o
  -2  11   8         20.15         18.35         5.24 o
  -1  11   8        162.06        163.61         5.65 o
   0  11   8        251.06        245.47         6.19 o
   1  11   8         52.40         54.97         5.56 o
   2  11   8         18.60         32.89         5.43 o
   3  11   8        566.12        579.60        13.51 o
   4  11   8        186.80        189.85         5.95 o
   5  11   8        125.63        108.51         6.05 o
   6  11   8         34.09         35.40         6.36 o
   7  11   8          3.41          3.68         5.89 o
   8  11   8         40.80         28.97         5.81 o
  -4  12   8        389.84        344.68        17.27 o
  -3  12   8          6.83          5.88         5.42 o
  -2  12   8          0.72          7.58         5.87 o
  -1  12   8          0.48          1.63         5.47 o
   0  12   8        199.38        121.54        24.65 o
   1  12   8         57.84         41.86         6.94 o
   2  12   8         91.80         85.26         5.77 o
 -19   0   9        567.27        536.11        13.24 o
 -17   0   9        823.92        929.94        14.22 o
 -15   0   9         28.55         28.18        10.33 o
 -13   0   9        307.35        303.60        14.05 o
 -11   0   9        158.12        157.79        11.47 o
  -9   0   9       2219.38       2202.06        20.68 o
  -7   0   9         11.02          4.23        14.83 o
  -5   0   9        110.82        152.17        12.95 o
  -3   0   9       2026.93       1916.65        45.87 o
  -1   0   9      19464.48      20631.23        58.06 o
   1   0   9         11.25         36.13         9.75 o
   3   0   9         28.01          2.05         7.78 o
   5   0   9        407.82        448.52         9.29 o
   7   0   9       1063.98       1009.96        10.40 o
   9   0   9        505.66        420.99         8.26 o
  11   0   9        144.24        133.21         7.09 o
  13   0   9         23.38         45.61        13.64 o
  15   0   9         77.97         92.18         7.62 o
  17   0   9        178.44        182.92         7.60 o
  19   0   9        164.52        169.47         7.88 o
 -21   1   9         56.17         44.04        11.07 o
 -20   1   9        303.72        299.73        11.74 o
 -19   1   9         29.36         37.28        10.71 o
 -18   1   9        450.94        427.54        13.64 o
 -17   1   9        491.87        484.61        21.58 o
 -16   1   9         30.34         42.99         7.28 o
 -15   1   9        779.74        782.68        10.30 o
 -14   1   9        428.38        435.66        14.86 o
 -13   1   9       2813.05       2797.02        14.42 o
 -12   1   9         75.75         78.07         9.55 o
 -11   1   9       2030.85       2024.62        24.83 o
 -10   1   9        835.46        809.46        10.17 o
  -9   1   9      15191.81      14713.79        40.66 o
  -8   1   9       2587.90       2631.75        25.99 o
  -7   1   9       2463.66       2345.56        22.36 o
  -6   1   9        228.56        174.20        10.62 o
  -5   1   9        602.82        554.52        11.01 o
  -4   1   9        546.31        627.15        10.63 o
  -3   1   9       1863.52       1800.06        11.75 o
  -2   1   9        433.05        399.63         8.50 o
  -1   1   9       7658.73       7653.92        73.14 o
   0   1   9        535.08        515.91         8.05 o
   1   1   9        510.97        455.74         7.06 o
   2   1   9        694.70        765.68         7.30 o
   3   1   9       2506.82       2459.34        26.15 o
   4   1   9        187.77        139.88         6.37 o
   5   1   9          0.21          8.76         5.67 o
   6   1   9        991.99        952.16         7.92 o
   7   1   9          8.39          5.64         5.42 o
   8   1   9        789.29        753.13         8.23 o
   9   1   9        905.07        935.01         8.76 o
  10   1   9         40.33         35.28         6.49 o
  11   1   9         28.16         46.74         5.35 o
  12   1   9        367.29        379.25         9.08 o
  13   1   9        433.85        444.70         6.04 o
  14   1   9        135.96        143.86         5.43 o
  15   1   9        238.10        247.10         5.04 o
  16   1   9         40.79         44.93         4.67 o
  17   1   9        283.82        290.03         6.93 o
  18   1   9         20.41         16.45         4.74 o
  19   1   9        521.24        511.51        19.22 o
  20   1   9        110.15        104.65         7.32 o
 -21   2   9          6.22         16.49        10.33 o
 -20   2   9         42.50         45.23        10.57 o
 -19   2   9        488.81        517.00        12.84 o
 -18   2   9         52.04         53.16         8.77 o
 -17   2   9        255.02        257.99         7.24 o
 -16   2   9        471.81        503.89         8.06 o
 -15   2   9       2734.24       2753.33        30.68 o
 -14   2   9       1683.91       1676.36        22.06 o
 -13   2   9        112.48        113.20         6.84 o
 -12   2   9       1975.77       1896.23        12.35 o
 -11   2   9        675.56        640.19         8.85 o
 -10   2   9        605.05        588.50         8.96 o
  -9   2   9       7364.09       7263.97        96.70 o
  -8   2   9        228.32        191.83         9.39 o
  -7   2   9        946.42        848.25        11.13 o
  -6   2   9        104.20        111.87         7.88 o
  -5   2   9        706.12        828.80        12.29 o
  -4   2   9         32.13         50.30         9.04 o
  -3   2   9       8672.09       8484.01        97.35 o
  -2   2   9        111.92        122.17         7.68 o
  -1   2   9       1701.89       1764.36        11.60 o
   0   2   9       2757.44       2650.00        46.07 o
   1   2   9       2620.47       2413.56        22.01 o
   2   2   9         58.56         88.31         6.77 o
   3   2   9        858.39        730.40         8.63 o
   4   2   9       2996.83       2895.54        27.48 o
   5   2   9       1801.47       1823.35        10.15 o
   6   2   9        215.74        226.75         8.85 o
   7   2   9        124.79        116.60         6.39 o
   8   2   9        139.16        130.20         6.27 o
   9   2   9       3377.12       3198.07        11.32 o
  10   2   9         54.84         55.57         5.92 o
  11   2   9         10.03         13.73         7.19 o
  12   2   9        143.18        147.52         5.74 o
  13   2   9       1038.04       1058.83        19.49 o
  14   2   9        517.12        516.47         9.19 o
  15   2   9          6.06         17.19         5.23 o
  16   2   9         12.02         10.90         5.34 o
  17   2   9        342.70        333.02         5.27 o
  18   2   9          0.43          2.21         4.64 o
  19   2   9        580.53        532.14         9.44 o
  20   2   9          2.06          6.00         4.98 o
 -21   3   9        162.28        160.24         9.56 o
 -20   3   9        228.36        282.46         9.36 o
 -19   3   9         50.85         69.50         8.12 o
 -18   3   9          1.41         -0.85         8.52 o
 -17   3   9        424.95        464.60         8.72 o
 -16   3   9        429.92        461.15         9.80 o
 -15   3   9        311.14        296.56         7.07 o
 -14   3   9        511.11        486.29         7.48 o
 -13   3   9       1177.33       1193.18        11.15 o
 -12   3   9        585.42        622.41         9.79 o
 -11   3   9       1293.79       1280.97        10.38 o
 -10   3   9        716.88        703.59         8.43 o
  -9   3   9        169.65        166.46         6.26 o
  -8   3   9          1.53          4.38         5.71 o
  -7   3   9        459.97        428.58         9.99 o
  -6   3   9        704.03        629.10        10.29 o
  -5   3   9          1.79         16.97         8.28 o
  -4   3   9        879.62        749.14         9.99 o
  -3   3   9        119.82         83.86         8.00 o
  -2   3   9        577.18        527.95         7.97 o
  -1   3   9       3215.33       3339.91        43.29 o
   0   3   9       2700.44       2745.13        25.22 o
   1   3   9       1845.88       1854.89        20.55 o
   2   3   9        601.41        615.57         8.20 o
   3   3   9       5160.39       4844.04        37.98 o
   4   3   9        488.84        437.31         7.71 o
   5   3   9        659.68        683.05         7.95 o
   6   3   9         60.82         67.75         6.38 o
   7   3   9         38.16         39.98         6.14 o
   8   3   9        996.70        934.99        12.29 o
   9   3   9       1054.05        996.53         7.06 o
  10   3   9        110.21         99.69         5.47 o
  11   3   9         24.01         40.67         5.21 o
  12   3   9         21.18         38.02         5.13 o
  13   3   9        179.26        164.40         5.57 o
  14   3   9         65.91         63.00         5.31 o
  15   3   9         52.00         59.46         5.33 o
  16   3   9          0.08          7.85         5.11 o
  17   3   9        231.05        237.19         5.23 o
  18   3   9        142.92        137.71         5.11 o
  19   3   9        257.87        245.56         7.48 o
 -21   4   9        121.15        111.00         9.10 o
 -20   4   9         92.55         94.01         8.20 o
 -19   4   9         95.09         90.43         8.29 o
 -18   4   9        115.54        120.45         7.43 o
 -17   4   9        109.38        116.28         6.82 o
 -16   4   9        153.14        165.57         7.33 o
 -15   4   9        483.76        511.29         9.67 o
 -14   4   9         60.31         57.40         8.18 o
 -13   4   9          3.05         11.28         7.19 o
 -12   4   9         41.49         29.77         6.58 o
 -11   4   9        664.01        680.36        14.19 o
 -10   4   9         16.81         21.73         5.90 o
  -9   4   9       1270.06       1192.53         9.65 o
  -8   4   9       2660.80       2596.17        19.53 o
  -7   4   9         27.91         64.98         6.96 o
  -6   4   9         29.95         18.89         7.79 o
  -5   4   9         70.31         50.85         7.02 o
  -4   4   9        191.08        193.28         7.79 o
  -3   4   9        435.28        457.32         8.05 o
  -2   4   9       2964.71       2863.86        35.85 o
  -1   4   9         10.69          5.27         7.81 o
   0   4   9        891.32        814.43        10.26 o
   1   4   9        240.92        237.25         7.26 o
   2   4   9       1853.47       1767.26        34.89 o
   3   4   9         78.27         79.66         6.74 o
   4   4   9        962.87        783.78         9.14 o
   5   4   9        584.41        545.65        11.77 o
   6   4   9        610.48        545.83        11.71 o
   7   4   9          0.01          4.09         5.00 o
   8   4   9       1846.68       1815.08        26.76 o
   9   4   9       1407.09       1363.11         9.93 o
  10   4   9        390.60        380.60         5.86 o
  11   4   9        558.18        547.51         6.26 o
  12   4   9       1073.73       1091.44         6.92 o
  13   4   9          7.68         18.24         4.98 o
  14   4   9        146.23        175.11         5.51 o
  15   4   9          0.17          7.72         6.71 o
  16   4   9          0.85          3.90         5.42 o
  17   4   9        118.99        108.09         5.41 o
  18   4   9         71.53         62.54         6.59 o
  19   4   9         85.24         80.31         6.33 o
 -20   5   9        191.53        177.24        11.03 o
 -19   5   9          0.78          5.98         7.22 o
 -18   5   9         21.17         28.28         7.21 o
 -17   5   9        134.11        142.05         7.83 o
 -16   5   9        373.66        392.15         9.80 o
 -15   5   9          0.19          5.59         7.24 o
 -14   5   9         22.75         32.12         7.13 o
 -13   5   9        513.96        508.07         8.09 o
 -12   5   9       1964.33       2008.93        11.00 o
 -11   5   9       1331.70       1306.00        25.93 o
 -10   5   9       2670.40       2680.42        27.66 o
  -9   5   9        411.09        429.72         6.81 o
  -8   5   9        403.51        424.56         7.05 o
  -7   5   9        140.68        133.14         6.25 o
  -6   5   9       2681.23       2661.64        36.13 o
  -5   5   9        836.59        851.06        14.33 o
  -4   5   9       3160.25       3167.36        24.69 o
  -3   5   9        925.59        826.14         9.48 o
  -2   5   9         70.16        101.40        10.76 o
  -1   5   9        135.47        123.74         6.72 o
   0   5   9       3454.89       3463.08        64.02 o
   1   5   9        809.84        818.22        16.52 o
   2   5   9        903.59        862.54         8.50 o
   3   5   9       3101.89       3024.77        47.41 o
   4   5   9        146.73        143.16         5.51 o
   5   5   9         37.42         14.42         5.44 o
   6   5   9         87.30         80.03         5.34 o
   7   5   9          3.30         12.94         5.42 o
   8   5   9         13.75         31.69         8.36 o
   9   5   9        213.87        196.72         5.54 o
  10   5   9       1789.01       1707.69        14.62 o
  11   5   9        797.45        799.81         8.49 o
  12   5   9        173.80        218.67         7.04 o
  13   5   9         72.23         85.51         6.62 o
  14   5   9         33.82         43.70         5.20 o
  15   5   9        222.73        209.53         5.86 o
  16   5   9        110.39        119.42         5.79 o
  17   5   9          3.53          6.68         5.10 o
  18   5   9        177.41        163.06         6.29 o
 -19   6   9          6.68          9.71         7.75 o
 -18   6   9         35.84         24.61         6.82 o
 -17   6   9         10.76          5.44         7.40 o
 -16   6   9         16.70         19.54         9.78 o
 -15   6   9          3.79         10.95         6.62 o
 -14   6   9         90.45         92.27         7.13 o
 -13   6   9        797.67        824.06        14.50 o
 -12   6   9          0.09          2.10         6.61 o
 -11   6   9         11.91         23.97         6.47 o
 -10   6   9        216.26        225.90         5.87 o
  -9   6   9        196.85        193.41         6.06 o
  -8   6   9        166.32        154.31         5.79 o
  -7   6   9        212.13        188.19         6.09 o
  -6   6   9         49.49         43.39         5.41 o
  -5   6   9          0.74         10.12         5.87 o
  -4   6   9         21.54         20.46         5.96 o
  -3   6   9       2824.75       2784.90        17.78 o
  -2   6   9        354.56        385.62         6.47 o
  -1   6   9         92.49         86.73         5.84 o
   0   6   9        141.69        135.99         5.89 o
   1   6   9       1270.74       1287.02         9.96 o
   2   6   9       3013.05       2857.87        24.42 o
   3   6   9       1032.75       1075.09        17.07 o
   4   6   9        675.70        586.77         7.61 o
   5   6   9       1630.45       1530.24        17.88 o
   6   6   9          6.11         11.49         4.82 o
   7   6   9        419.57        428.98        11.54 o
   8   6   9        405.42        375.64         5.75 o
   9   6   9         10.40         10.38         4.92 o
  10   6   9          0.20          8.63         5.06 o
  11   6   9        312.81        318.29         5.81 o
  12   6   9        822.13        783.99        14.09 o
  13   6   9        388.09        415.74         8.13 o
  14   6   9        528.37        545.34         8.14 o
  15   6   9         22.16         25.49         5.41 o
  16   6   9         37.16         33.32         5.41 o
  17   6   9          0.02         10.17         5.48 o
 -18   7   9        113.46         89.24         7.92 o
 -17   7   9        135.58        133.55         7.75 o
 -16   7   9         21.79         40.16         7.47 o
 -15   7   9         76.65         65.71         7.30 o
 -14   7   9         59.44         65.41         9.64 o
 -13   7   9        184.33        180.09         7.26 o
 -12   7   9          6.11         11.56         6.81 o
 -11   7   9        570.08        557.88        16.98 o
 -10   7   9         51.30         53.10         6.04 o
  -9   7   9         55.82         74.10         5.46 o
  -8   7   9        150.29        165.73         6.68 o
  -7   7   9        171.13        186.08         5.73 o
  -6   7   9        536.02        508.02         6.68 o
  -5   7   9        251.65        263.51         5.66 o
  -4   7   9        602.42        616.73         7.00 o
  -3   7   9        298.10        287.02         6.59 o
  -2   7   9       1196.25       1183.90         8.64 o
  -1   7   9         19.68          9.99         5.60 o
   0   7   9        240.62        261.74         6.25 o
   1   7   9        383.02        373.50         6.39 o
   2   7   9        487.36        515.83         6.44 o
   3   7   9        106.03        113.75         5.74 o
   4   7   9         76.84         86.23         5.53 o
   5   7   9         31.68         52.12         5.43 o
   6   7   9          0.03          5.63         6.26 o
   7   7   9          0.11         -0.01         4.68 o
   8   7   9       2185.33       2245.59        14.63 o
   9   7   9        114.88        129.67         4.92 o
  10   7   9         10.68         11.80         4.69 o
  11   7   9       1097.18       1139.70        19.43 o
  12   7   9         17.11         13.49         4.58 o
  13   7   9         19.78         24.75         5.19 o
  14   7   9         35.00         42.63         4.71 o
  15   7   9         55.27         53.60         4.99 o
  16   7   9          0.99         -0.31         4.79 o
 -16   8   9          5.51         -0.42         7.10 o
 -15   8   9         30.38         26.68         6.89 o
 -14   8   9        185.61        181.88         8.32 o
 -13   8   9        253.22        254.45        12.05 o
 -12   8   9         32.56         28.11         6.81 o
 -11   8   9         14.12         18.08         6.60 o
 -10   8   9        519.15        572.61         6.72 o
  -9   8   9         16.21         20.95         5.56 o
  -8   8   9          0.11          8.82         5.26 o
  -7   8   9         75.59         81.42         5.63 o
  -6   8   9         61.06         70.91         5.58 o
  -5   8   9         37.06         39.06         5.14 o
  -4   8   9        261.10        274.16         5.75 o
  -3   8   9         14.93         21.72         5.82 o
  -2   8   9        233.96        266.49         6.84 o
  -1   8   9        332.51        326.97         6.21 o
   0   8   9       1398.84       1410.27         8.05 o
   1   8   9          0.09          9.05         5.25 o
   2   8   9        118.24        128.39         5.48 o
   3   8   9         79.64         94.15         5.33 o
   4   8   9        172.65        159.23         5.88 o
   5   8   9        106.48        114.72         5.40 o
   6   8   9         10.23          4.20         5.19 o
   7   8   9         18.84         21.32         5.15 o
   8   8   9        514.86        534.10         6.41 o
   9   8   9        388.34        383.77         6.32 o
  10   8   9         51.55         48.60         4.63 o
  11   8   9          0.03          7.40         4.89 o
  12   8   9          0.14          1.45         4.68 o
  13   8   9        261.24        265.75        11.25 o
  14   8   9        277.30        254.33         6.38 o
 -15   9   9          2.55         14.30         7.11 o
 -14   9   9          0.05          4.65         7.13 o
 -13   9   9          1.30          7.74         6.63 o
 -12   9   9         91.75         78.46        20.74 o
 -11   9   9         36.50         38.34         8.68 o
 -10   9   9         13.05         20.35         5.97 o
  -9   9   9        231.99        233.17         5.95 o
  -8   9   9        197.41        206.04         5.88 o
  -7   9   9         27.29         37.39         5.25 o
  -6   9   9        334.53        346.80         5.89 o
  -5   9   9        203.49        233.41         5.79 o
  -4   9   9         17.12         23.48         5.07 o
  -3   9   9        134.03        142.26         5.34 o
  -2   9   9        161.90        167.53         9.45 o
  -1   9   9         11.51         15.13         5.57 o
   0   9   9       1378.00       1488.13        19.23 o
   1   9   9         42.85         38.34         5.44 o
   2   9   9         55.84         73.22         5.49 o
   3   9   9         40.46         63.52         5.56 o
   4   9   9         39.17         42.37         5.35 o
   5   9   9        149.00        166.47         5.67 o
   6   9   9        169.21        154.44         7.50 o
   7   9   9          9.66         21.53         5.27 o
   8   9   9       1586.46       1520.16        13.29 o
   9   9   9         37.42         52.71         4.78 o
  10   9   9          3.78          1.43         4.87 o
  11   9   9         35.68         42.18         4.83 o
  12   9   9         21.41         31.05         4.82 o
  13   9   9        116.23        111.49         5.18 o
 -12  10   9          3.00          5.82         6.54 o
 -11  10   9        324.62        307.64        15.61 o
 -10  10   9         33.32         34.76         7.07 o
  -9  10   9         49.68         45.01         5.60 o
  -8  10   9          0.61         10.14         5.44 o
  -7  10   9         13.68         23.24         5.55 o
  -6  10   9          4.74          5.49         5.33 o
  -5  10   9          0.01          2.81         5.36 o
  -4  10   9         70.83         71.24         5.78 o
  -3  10   9         10.59          9.30         5.14 o
  -2  10   9        414.21        400.74         6.03 o
  -1  10   9        711.46        722.16        17.96 o
   0  10   9        119.98        115.31         5.52 o
   1  10   9        178.46        185.20         6.54 o
   2  10   9        198.79        211.03         7.12 o
   3  10   9          3.07          7.37         5.16 o
   4  10   9         47.43         45.61         5.47 o
   5  10   9         23.38         22.04         6.38 o
   6  10   9          0.15         11.19         7.59 o
   7  10   9        303.01        320.69         6.50 o
   8  10   9        194.45        191.91         6.04 o
   9  10   9          0.05          3.86         5.71 o
  10  10   9         44.96         57.14         4.96 o
  -9  11   9         87.85         78.95         5.78 o
  -8  11   9        152.82        154.48        15.16 o
  -7  11   9        153.21        146.14         7.67 o
  -6  11   9         69.46         62.38         8.21 o
  -5  11   9          4.81          0.97         5.46 o
  -4  11   9         91.46         83.47         5.69 o
  -3  11   9        291.15        290.31         6.35 o
  -2  11   9         44.26         50.74         5.60 o
  -1  11   9          0.80          8.58         5.42 o
   0  11   9         89.30         99.55         6.00 o
   1  11   9          0.63          0.74         5.30 o
   2  11   9          2.18          1.45         5.59 o
   3  11   9         41.51         39.44         5.67 o
   4  11   9          2.37         11.47         9.00 o
   5  11   9          1.04          9.57         5.68 o
   6  11   9        235.54        183.38         6.02 o
   7  11   9         61.67         50.43         5.72 o
  -1  12   9        106.33         87.31        24.52 o
 -20   0  10       1097.00       1076.34        17.41 o
 -18   0  10         68.47         65.75        10.62 o
 -16   0  10          4.19          5.82        10.53 o
 -14   0  10        892.03        904.70        15.84 o
 -12   0  10        664.47        627.73        13.66 o
 -10   0  10       1696.13       1667.03        19.04 o
  -6   0  10         15.83         25.77        11.04 o
  -4   0  10       3268.47       3623.55        90.64 o
   0   0  10      13222.90      13723.19        31.16 o
   2   0  10       6232.00       6187.02        89.24 o
   4   0  10       1403.78       1507.93        23.17 o
   6   0  10         28.43         35.90         7.78 o
   8   0  10        316.21        343.88         8.12 o
  10   0  10         72.49         68.79         7.50 o
  12   0  10       4755.57       4911.22        15.78 o
  14   0  10        108.75        111.68         7.12 o
  16   0  10        101.28        106.17         6.35 o
  18   0  10        779.23        794.79        22.41 o
 -21   1  10        332.56        273.32        14.45 o
 -20   1  10       1044.29        950.78        15.39 o
 -19   1  10        121.22        127.11         7.64 o
 -18   1  10        343.82        346.17         9.01 o
 -17   1  10        472.00        463.09         9.39 o
 -16   1  10        192.08        206.21         7.85 o
 -15   1  10          0.25          9.37         7.31 o
 -14   1  10         22.54         27.38         7.50 o
 -13   1  10         12.89         22.86         8.01 o
 -12   1  10       8115.84       7918.63        21.52 o
 -11   1  10        113.30        110.88         7.91 o
 -10   1  10        303.82        269.84         8.58 o
  -9   1  10       5102.53       5289.45        52.84 o
  -8   1  10        140.34        131.45        12.40 o
  -7   1  10          1.12          3.06         9.22 o
  -6   1  10       1685.45       1405.02        14.43 o
  -5   1  10          4.84          2.74         8.31 o
  -4   1  10       1229.57       1286.97        12.64 o
  -3   1  10       1440.66       1358.63        16.51 o
  -2   1  10       2952.15       3372.38        19.16 o
  -1   1  10       1220.66       1304.79         9.15 o
   0   1  10       4006.14       4138.64        41.24 o
   1   1  10       3050.46       3001.39        20.39 o
   2   1  10        356.97        349.76         6.92 o
   3   1  10        809.04        785.29         7.05 o
   4   1  10       3330.66       3423.22        15.59 o
   5   1  10         19.11         36.95         5.74 o
   6   1  10       2218.16       2136.74        14.79 o
   7   1  10        306.80        278.37         5.75 o
   8   1  10       1381.58       1389.21        19.99 o
   9   1  10        329.28        299.27         5.77 o
  10   1  10       2357.72       2326.62        29.26 o
  11   1  10        659.35        677.86         7.35 o
  12   1  10       1964.98       1892.01        15.36 o
  13   1  10         14.11         16.55         5.51 o
  14   1  10         95.42         92.01         5.15 o
  15   1  10          4.80         13.53         5.02 o
  16   1  10        364.01        375.40         7.03 o
  17   1  10         58.02         67.34         4.84 o
  18   1  10          7.25         24.94         6.49 o
  19   1  10        174.13        152.08         5.83 o
 -21   2  10          8.52         13.42        10.64 o
 -20   2  10        974.18        973.36        13.64 o
 -19   2  10        110.90        122.60        11.49 o
 -18   2  10        325.81        314.18        20.35 o
 -17   2  10        400.68        395.32        13.12 o
 -16   2  10        499.20        544.24        26.65 o
 -15   2  10        316.31        320.22         8.04 o
 -14   2  10        394.02        371.09         8.02 o
 -13   2  10        279.55        277.42         7.44 o
 -12   2  10          4.90          7.19         7.32 o
 -11   2  10       1220.43       1228.25        10.48 o
 -10   2  10         32.04         38.08         6.65 o
  -9   2  10         91.42         98.21         7.34 o
  -8   2  10       2412.14       2516.13        16.90 o
  -7   2  10       1111.99       1161.35        11.41 o
  -6   2  10         26.72         23.54         7.26 o
  -5   2  10        390.77        423.50         9.63 o
  -4   2  10       2249.11       2362.91        19.79 o
  -3   2  10        154.68        142.13         8.29 o
  -2   2  10       1263.06       1217.75        14.73 o
  -1   2  10       9231.29       9110.81       106.34 o
   0   2  10       1742.61       1888.02        11.93 o
   1   2  10       1377.25       1397.55       132.80 o
   2   2  10        581.45        660.09        14.76 o
   3   2  10       4415.68       4413.54        46.14 o
   4   2  10         62.37         79.00         6.62 o
   5   2  10         63.79         36.49         6.61 o
   6   2  10       1119.92        908.67         8.04 o
   7   2  10        163.07        146.23         7.54 o
   8   2  10        774.54        786.23        12.62 o
   9   2  10        585.58        586.35         7.36 o
  10   2  10        626.33        615.33        12.24 o
  11   2  10        718.75        698.58         7.20 o
  12   2  10        161.87        177.66         7.79 o
  13   2  10         58.18         66.65         5.25 o
  14   2  10         40.43         40.57         5.03 o
  15   2  10        169.40        161.57         5.96 o
  16   2  10          0.46          6.27         4.96 o
  17   2  10          2.43          1.18         4.56 o
  18   2  10         33.57         53.62         5.28 o
  19   2  10        164.32        152.89         5.20 o
 -21   3  10        113.74         91.69        11.51 o
 -20   3  10         89.76         80.36         9.19 o
 -19   3  10        112.86        102.92         8.53 o
 -18   3  10        333.64        324.18        10.11 o
 -17   3  10        546.10        548.68        16.83 o
 -16   3  10         55.44         53.30         6.79 o
 -15   3  10       2708.93       2811.35        38.91 o
 -14   3  10          2.57          5.62         6.97 o
 -13   3  10          2.62         13.69         7.09 o
 -12   3  10       5476.38       5501.23        37.19 o
 -11   3  10         21.53          8.75         8.20 o
 -10   3  10         46.54         52.90         6.09 o
  -9   3  10        560.16        540.20         6.97 o
  -8   3  10       1785.90       1700.41        23.24 o
  -7   3  10       2446.56       2375.80        17.91 o
  -6   3  10         72.73         97.40         6.59 o
  -5   3  10         78.98        117.68         6.77 o
  -4   3  10       1253.62       1251.45        14.25 o
  -3   3  10       2679.55       2553.74        45.93 o
  -2   3  10        791.51        758.52        15.90 o
  -1   3  10       3730.68       3985.01        57.58 o
   0   3  10         58.23         65.45         8.39 o
   1   3  10        715.61        680.56        13.22 o
   2   3  10         14.47         21.57         6.78 o
   3   3  10         15.08         15.71         6.48 o
   4   3  10          4.73          0.26         9.41 o
   5   3  10       1173.92        986.20         8.14 o
   6   3  10         72.29         66.47         6.16 o
   7   3  10       1220.36       1291.79         9.28 o
   8   3  10         48.73         34.21         6.16 o
   9   3  10        245.17        246.37         6.64 o
  10   3  10          5.33          4.07         5.20 o
  11   3  10       1025.69       1047.16         7.62 o
  12   3  10        114.78        106.09         5.27 o
  13   3  10          3.95         15.67         5.06 o
  14   3  10        263.88        266.37         5.54 o
  15   3  10          6.42         12.73         5.43 o
  16   3  10        275.43        245.29         5.82 o
  17   3  10          4.80         15.04         4.60 o
  18   3  10        109.12        107.38         4.87 o
  19   3  10         16.25         11.24         5.15 o
 -20   4  10        113.21        118.96         8.29 o
 -19   4  10        241.73        251.10        10.23 o
 -18   4  10        462.77        485.29        19.82 o
 -17   4  10         25.92         37.60         7.39 o
 -16   4  10        337.57        384.00         8.31 o
 -15   4  10        366.62        386.68         9.50 o
 -14   4  10        626.03        616.08        15.92 o
 -13   4  10         59.63         57.34         7.15 o
 -12   4  10         66.66         69.28         6.85 o
 -11   4  10         12.47         11.77         7.16 o
 -10   4  10        216.94        195.69         6.53 o
  -9   4  10       1642.65       1559.68         9.00 o
  -8   4  10          2.21          9.17         5.78 o
  -7   4  10       1483.95       1354.14        11.15 o
  -6   4  10         10.69          8.87         7.19 o
  -5   4  10          0.77         10.39         6.58 o
  -4   4  10         88.21         76.03         6.90 o
  -3   4  10        530.07        522.57         8.15 o
  -2   4  10         29.44         31.57         6.80 o
  -1   4  10         61.55         86.01         6.48 o
   0   4  10       1287.64       1285.52         9.15 o
   1   4  10       2171.80       2166.15        31.16 o
   2   4  10       1921.19       1926.94        24.98 o
   3   4  10       1874.78       1904.62        35.77 o
   4   4  10        529.97        546.27         7.32 o
   5   4  10         73.36         76.29         6.17 o
   6   4  10        667.27        654.65        12.56 o
   7   4  10       1086.20       1132.64         8.31 o
   8   4  10         85.87         81.07         5.36 o
   9   4  10         81.64         89.44         5.33 o
  10   4  10        636.96        676.62         6.27 o
  11   4  10         26.24         36.84         5.29 o
  12   4  10        402.71        414.56         5.82 o
  13   4  10         13.53         16.80         5.00 o
  14   4  10        227.27        247.01        10.83 o
  15   4  10        363.01        374.54         6.02 o
  16   4  10         14.36         10.87         5.43 o
  17   4  10        219.50        232.51         8.81 o
  18   4  10         53.56         58.34         4.96 o
 -20   5  10         31.10         40.65         7.93 o
 -19   5  10        140.33        138.08         9.86 o
 -18   5  10         24.10         25.31         6.94 o
 -17   5  10        204.68        213.66         8.50 o
 -16   5  10        168.78        179.41         8.79 o
 -15   5  10        318.74        321.51         8.95 o
 -14   5  10        192.07        197.77         7.97 o
 -13   5  10        495.43        542.66         8.66 o
 -12   5  10         30.93         31.74         7.21 o
 -11   5  10         81.12         72.56         7.34 o
 -10   5  10        139.96        156.19         6.22 o
  -9   5  10        860.03        828.68         9.67 o
  -8   5  10        123.05        111.06         6.16 o
  -7   5  10         32.91         37.32         6.83 o
  -6   5  10        651.91        636.78         8.44 o
  -5   5  10        306.97        306.56         7.95 o
  -4   5  10        178.72        198.21         6.75 o
  -3   5  10         39.15         27.48         6.65 o
  -2   5  10        178.67        165.87         7.23 o
  -1   5  10       5389.58       5311.24        81.70 o
   0   5  10        359.46        351.10         7.33 o
   1   5  10        611.04        610.31         9.42 o
   2   5  10        214.83        186.93         9.07 o
   3   5  10        408.79        412.60         7.39 o
   4   5  10       1111.44       1034.54        15.45 o
   5   5  10         52.52         43.05         5.40 o
   6   5  10         21.57         28.02         5.49 o
   7   5  10         66.19         75.20         5.49 o
   8   5  10         17.17         16.35         5.11 o
   9   5  10        259.53        271.97         5.49 o
  10   5  10         24.45         30.82         5.32 o
  11   5  10        208.53        234.65         5.57 o
  12   5  10         53.12         59.84         5.48 o
  13   5  10         96.75        100.79         8.12 o
  14   5  10         62.53         55.77         5.17 o
  15   5  10        252.94        254.94         5.50 o
  16   5  10        124.50        145.56         5.47 o
  17   5  10         30.82         32.28         5.32 o
 -19   6  10         75.66         79.14         7.42 o
 -18   6  10          7.04         13.84         6.91 o
 -17   6  10          4.76         -4.74         7.77 o
 -16   6  10         11.80         15.23         7.29 o
 -15   6  10         10.69         13.69         7.14 o
 -14   6  10          2.12          9.06         6.57 o
 -13   6  10        305.24        320.12         7.92 o
 -12   6  10        169.64        173.77         7.49 o
 -11   6  10         19.87         20.96         6.17 o
 -10   6  10        676.92        661.34         7.15 o
  -9   6  10        855.90        852.40         8.25 o
  -8   6  10          1.26          2.16         5.31 o
  -7   6  10         66.82         65.75         7.00 o
  -6   6  10        951.47        898.08         9.39 o
  -5   6  10        173.44        175.74         6.55 o
  -4   6  10       2382.08       2374.53        30.99 o
  -3   6  10        345.89        326.33         6.68 o
  -2   6  10        170.85        173.13         6.17 o
  -1   6  10       1213.52       1145.64        20.39 o
   0   6  10        897.07        907.40        15.23 o
   1   6  10         68.88         79.91         5.87 o
   2   6  10        831.89        838.29         7.13 o
   3   6  10        987.44       1051.95        13.77 o
   4   6  10        322.14        333.75         5.29 o
   5   6  10        386.02        364.35         5.33 o
   6   6  10         62.61         74.41         5.19 o
   7   6  10        937.33        940.25        10.29 o
   8   6  10         77.42         97.21         5.20 o
   9   6  10         75.50         86.55         5.25 o
  10   6  10         33.70         47.22         5.13 o
  11   6  10         32.75         32.52         5.09 o
  12   6  10          3.56         12.79         6.67 o
  13   6  10         44.04         52.49         5.27 o
  14   6  10        155.11        141.87         5.46 o
  15   6  10         96.59        105.73         9.24 o
  16   6  10         32.39         30.01         5.46 o
 -17   7  10         19.02         18.37         7.67 o
 -16   7  10        205.83        208.18         7.97 o
 -15   7  10          0.81         10.98         6.69 o
 -14   7  10        204.36        201.13         7.40 o
 -13   7  10        336.27        332.65         7.48 o
 -12   7  10        139.66        143.49         7.09 o
 -11   7  10        204.75        183.26         6.07 o
 -10   7  10         60.90         62.27         7.71 o
  -9   7  10        115.81        109.78         5.58 o
  -8   7  10        118.00        109.42         5.28 o
  -7   7  10        371.38        374.88         6.65 o
  -6   7  10        376.89        349.09         6.15 o
  -5   7  10         34.78         46.56         6.31 o
  -4   7  10          7.97         21.66         6.06 o
  -3   7  10        313.11        290.54         6.42 o
  -2   7  10        239.25        257.87         6.31 o
  -1   7  10       2198.31       2229.47        16.20 o
   0   7  10          0.08          3.08         9.66 o
   1   7  10         81.27         74.78         6.01 o
   2   7  10        112.91        116.18         8.75 o
   3   7  10        448.73        448.44         9.18 o
   4   7  10        142.52        156.94         5.55 o
   5   7  10        248.80        254.09         7.43 o
   6   7  10        212.86        223.01         5.80 o
   7   7  10          0.20         -0.87         4.60 o
   8   7  10        437.10        425.35         5.35 o
   9   7  10        230.69        258.28         5.10 o
  10   7  10         23.13         20.79         4.74 o
  11   7  10        562.61        597.24        10.57 o
  12   7  10        140.78        154.20         4.88 o
  13   7  10         48.81         60.46         4.74 o
  14   7  10         81.87         91.55         4.97 o
  15   7  10        170.93        166.14         5.92 o
 -16   8  10         43.33         43.00         7.94 o
 -15   8  10          1.13          6.65         7.13 o
 -14   8  10         16.89         17.75         6.46 o
 -13   8  10        483.29        478.99         8.18 o
 -12   8  10         12.63         17.85         6.42 o
 -11   8  10          0.88          2.79         5.59 o
 -10   8  10        111.27        108.81         5.50 o
  -9   8  10        355.40        361.07         6.27 o
  -8   8  10        100.57        120.71         5.49 o
  -7   8  10         26.16         24.06         5.27 o
  -6   8  10        164.31        159.48         7.88 o
  -5   8  10        466.63        440.69        13.07 o
  -4   8  10         12.48         27.37         5.35 o
  -3   8  10        166.25        136.85         5.90 o
  -2   8  10         48.34         55.73         5.60 o
  -1   8  10       1207.15       1182.62        17.88 o
   0   8  10         59.17         69.64         5.73 o
   1   8  10         67.13         72.07         5.61 o
   2   8  10       1113.34       1160.72         9.48 o
   3   8  10         21.11         20.17         7.95 o
   4   8  10          8.41          6.10         5.17 o
   5   8  10        500.76        533.83         6.37 o
   6   8  10          3.23         12.48         5.15 o
   7   8  10        343.40        399.74        10.39 o
   8   8  10         71.96         83.00         4.91 o
   9   8  10        133.41        130.30         4.89 o
  10   8  10          3.82          4.14         4.59 o
  11   8  10        205.51        210.42         5.05 o
  12   8  10          0.67          3.80         4.63 o
  13   8  10         25.81         19.59         4.85 o
  14   8  10         32.38         34.34         4.95 o
 -14   9  10        232.90        229.40         8.44 o
 -13   9  10        338.34        325.76        12.48 o
 -12   9  10          4.76         10.70         6.47 o
 -11   9  10         18.77         21.92         6.98 o
 -10   9  10         78.17         99.35         5.96 o
  -9   9  10         11.56         14.25         6.53 o
  -8   9  10         31.39         33.31         5.57 o
  -7   9  10         61.53         61.49         5.28 o
  -6   9  10        618.07        558.69         7.06 o
  -5   9  10        163.62        162.86         5.91 o
  -4   9  10         99.90         99.73         5.55 o
  -3   9  10         22.26         27.39         6.28 o
  -2   9  10         45.14         26.43        13.55 o
  -1   9  10        657.48        655.22         6.82 o
   0   9  10        392.11        405.88         6.40 o
   1   9  10          3.66          3.65         5.42 o
   2   9  10          0.11          3.20         5.99 o
   3   9  10        131.03        141.01         5.66 o
   4   9  10         32.60         40.43         6.79 o
   5   9  10          2.09          7.81         5.13 o
   6   9  10         32.91         25.88         5.24 o
   7   9  10        253.20        242.28         7.84 o
   8   9  10         52.90         62.37         4.92 o
   9   9  10        212.50        190.56         6.37 o
  10   9  10         79.12         66.23         4.78 o
  11   9  10         19.96         28.20         4.92 o
  12   9  10        141.82        120.49         7.93 o
 -12  10  10        259.34        235.79        21.86 o
 -11  10  10         15.24         22.98         6.55 o
 -10  10  10        231.71        218.19         6.11 o
  -9  10  10        227.11        213.49         6.23 o
  -8  10  10        143.95        133.08         6.23 o
  -7  10  10          4.73         14.14         5.57 o
  -6  10  10         11.18         16.77         5.25 o
  -5  10  10         30.97         29.27         6.13 o
  -4  10  10          2.74          9.52         6.27 o
  -3  10  10        245.16        224.44         7.08 o
  -2  10  10          0.61         15.98         5.22 o
  -1  10  10       1406.58       1362.10        11.36 o
   0  10  10         16.54         16.42         6.09 o
   1  10  10        361.08        330.62         6.17 o
   2  10  10         12.24          9.56         5.82 o
   3  10  10         15.14         17.62         5.50 o
   4  10  10         27.38         38.22         5.27 o
   5  10  10        101.34        112.28         7.23 o
   6  10  10         24.71         24.26         5.20 o
   7  10  10         50.83         60.82         5.75 o
   8  10  10         11.54         18.21         5.60 o
   9  10  10         11.02         20.32         5.28 o
  10  10  10         10.38         13.18         4.92 o
  -8  11  10         21.68         26.43         6.08 o
  -7  11  10         14.68         17.61         5.58 o
  -6  11  10         60.24         44.21         5.68 o
  -5  11  10         51.56         52.93         5.40 o
  -4  11  10        165.08        180.23        11.12 o
  -3  11  10         45.99         53.28         5.49 o
  -2  11  10        183.46        133.74        10.54 o
  -1  11  10        154.19        148.15         5.84 o
   0  11  10          0.37         13.61         5.39 o
   1  11  10         57.59         46.84         6.79 o
   2  11  10          5.37          4.93         8.70 o
   3  11  10         26.98         28.19         6.28 o
   4  11  10         12.13          9.06         6.94 o
   5  11  10          4.12         12.51         5.63 o
   6  11  10          0.01         -3.68         5.67 o
 -21   0  11        208.04        241.22        12.46 o
 -19   0  11        320.30        324.06        12.32 o
 -17   0  11       1124.85       1188.63        17.41 o
 -15   0  11        111.24         95.18        12.79 o
 -13   0  11        563.23        583.89        14.54 o
 -11   0  11        272.83        244.35        12.03 o
  -7   0  11          5.61          3.58        11.26 o
  -5   0  11        301.77        277.03        11.76 o
  -3   0  11        470.10        366.52        11.20 o
  -1   0  11       5865.98       5774.67       133.48 o
   1   0  11       1039.29       1116.36        11.07 o
   3   0  11       1475.87       1468.68        18.41 o
   5   0  11        221.30        238.23         9.65 o
   7   0  11       2097.98       2001.70        19.55 o
   9   0  11        201.47        202.78         7.86 o
  11   0  11        613.31        645.39        14.01 o
  13   0  11         79.92         79.97         7.87 o
  15   0  11        543.64        568.28         8.70 o
  17   0  11        661.07        680.73        43.42 o
  19   0  11         10.58          8.11         7.63 o
 -21   1  11         24.17         56.43        13.40 o
 -20   1  11        217.21        194.60        12.56 o
 -19   1  11         10.47         27.46         7.97 o
 -18   1  11        285.26        284.72         8.25 o
 -17   1  11         50.72         45.62         9.21 o
 -16   1  11        452.64        417.73        11.08 o
 -15   1  11         28.67         30.20         7.00 o
 -14   1  11        292.97        324.06        11.04 o
 -13   1  11         61.24         80.70         8.11 o
 -12   1  11          8.72         23.09         8.13 o
 -11   1  11        835.49        804.16        10.32 o
 -10   1  11        122.60        129.96         8.00 o
  -9   1  11          2.73         10.03        13.11 o
  -8   1  11        241.10        226.97        13.05 o
  -7   1  11       2229.38       2338.91        17.25 o
  -6   1  11        236.76        312.62         9.75 o
  -5   1  11        659.37        638.02        10.37 o
  -4   1  11        298.22        278.41         8.73 o
  -3   1  11       1132.46       1044.16        12.57 o
  -2   1  11        342.48        378.04         7.27 o
  -1   1  11        139.10        175.29         6.49 o
   0   1  11        314.04        255.61         6.65 o
   1   1  11       1418.74       1298.35         8.01 o
   2   1  11        313.68        325.86         6.82 o
   3   1  11        198.09        143.68         5.89 o
   4   1  11         10.30         13.73         5.39 o
   5   1  11        255.52        207.26         5.96 o
   6   1  11         65.29         48.40         5.26 o
   7   1  11        190.31        208.63         5.45 o
   8   1  11       2579.13       2480.99        52.79 o
   9   1  11       1436.09       1374.09        12.79 o
  10   1  11        326.93        330.48         5.84 o
  11   1  11        228.04        249.56         5.53 o
  12   1  11        163.19        157.70         8.12 o
  13   1  11        302.66        318.17        10.52 o
  14   1  11          2.67          8.02         5.05 o
  15   1  11          6.07         12.31         5.35 o
  16   1  11          1.00          3.43         6.19 o
  17   1  11        456.27        467.09        10.26 o
  18   1  11        119.63        115.35         6.05 o
  19   1  11        211.53        191.35         7.48 o
 -21   2  11        107.23         96.57        11.58 o
 -20   2  11          1.72         21.33        10.53 o
 -19   2  11        837.85        860.93        10.77 o
 -18   2  11        222.50        235.49         8.80 o
 -17   2  11        360.10        355.77        11.07 o
 -16   2  11        366.09        368.03         8.36 o
 -15   2  11        260.82        275.42         9.05 o
 -14   2  11         61.80         68.17         7.87 o
 -13   2  11         34.23         36.80         6.86 o
 -12   2  11        133.84        145.07         7.69 o
 -11   2  11          4.31          3.30         6.49 o
 -10   2  11       2945.36       2805.23        32.94 o
  -9   2  11        527.03        509.09        13.25 o
  -8   2  11        198.07        181.90         8.96 o
  -7   2  11          2.53          1.45         7.30 o
  -6   2  11        407.81        356.79         9.22 o
  -5   2  11       1620.16       1480.70        12.00 o
  -4   2  11       1333.86       1299.50        14.61 o
  -3   2  11         17.67         15.38         7.77 o
  -2   2  11        299.06        259.57         8.81 o
  -1   2  11       7650.29       7685.34       124.35 o
   0   2  11       8441.83       8440.97        97.62 o
   1   2  11        106.64        113.61         7.12 o
   2   2  11         52.42         53.86         6.43 o
   3   2  11          2.51          8.43         7.96 o
   4   2  11       1249.06       1127.11        10.59 o
   5   2  11        220.57        177.11         6.40 o
   6   2  11         32.46         44.70         5.93 o
   7   2  11        393.49        410.81         6.69 o
   8   2  11        496.77        492.70         8.19 o
   9   2  11        107.77        114.42         6.36 o
  10   2  11         30.46         49.27         6.79 o
  11   2  11         49.63         67.78         5.85 o
  12   2  11        242.60        257.29        11.33 o
  13   2  11          0.56          0.37         5.02 o
  14   2  11         22.55         39.37         5.04 o
  15   2  11        123.91        136.45         8.49 o
  16   2  11        177.73        174.92         6.45 o
  17   2  11          2.45         10.34         4.76 o
  18   2  11        177.34        151.77         7.71 o
  19   2  11         13.41         11.33         4.99 o
 -21   3  11        173.25        173.50        13.93 o
 -20   3  11          1.12         17.50        10.42 o
 -19   3  11        411.35        406.04        12.03 o
 -18   3  11        752.83        773.69        22.71 o
 -17   3  11         44.80         47.76         7.13 o
 -16   3  11          1.85         11.22         6.63 o
 -15   3  11        181.92        172.98         7.45 o
 -14   3  11        112.39        120.92         6.91 o
 -13   3  11        560.00        589.02         8.45 o
 -12   3  11         48.17         50.68         7.29 o
 -11   3  11       1622.31       1628.56        11.08 o
 -10   3  11        283.84        304.70         6.87 o
  -9   3  11       1228.48       1202.90        11.70 o
  -8   3  11        286.20        265.96         8.06 o
  -7   3  11        263.38        304.34        21.62 o
  -6   3  11        192.80        147.35         7.34 o
  -5   3  11        123.01        131.73         6.32 o
  -4   3  11        270.55        270.12         8.40 o
  -3   3  11        633.98        598.51         8.73 o
  -2   3  11       2358.40       2358.37        20.86 o
  -1   3  11       1094.61        993.74        11.64 o
   0   3  11        407.76        308.07         7.13 o
   1   3  11        705.44        712.03        12.50 o
   2   3  11         33.29         21.50         6.32 o
   3   3  11        235.44        236.02         9.88 o
   4   3  11       1700.63       1682.89        29.85 o
   5   3  11          3.31          4.33         5.99 o
   6   3  11         42.66         57.17         6.01 o
   7   3  11        635.70        610.02         7.39 o
   8   3  11        586.80        549.89        13.30 o
   9   3  11        594.35        611.20         7.78 o
  10   3  11        640.11        644.02         7.39 o
  11   3  11         38.03         35.03         5.25 o
  12   3  11        116.76        117.92         5.34 o
  13   3  11          0.68         -4.99         5.33 o
  14   3  11        246.13        243.19         7.64 o
  15   3  11         41.36         45.59         5.23 o
  16   3  11         47.84         53.56         5.53 o
  17   3  11        953.15        936.30        17.68 o
  18   3  11         48.25         49.16         4.87 o
 -20   4  11        167.14        165.65         9.23 o
 -19   4  11        120.94        115.35         8.55 o
 -18   4  11        429.55        421.30         9.26 o
 -17   4  11         80.54         84.19         7.72 o
 -16   4  11        360.66        390.58         8.47 o
 -15   4  11         37.93         42.87         7.95 o
 -14   4  11       1210.91       1192.25        11.68 o
 -13   4  11        177.47        150.24         8.05 o
 -12   4  11       2337.62       2315.46        39.54 o
 -11   4  11        678.07        654.43         7.70 o
 -10   4  11       1162.53       1141.54         9.58 o
  -9   4  11        215.60        238.62         5.76 o
  -8   4  11       1306.09       1228.01        10.57 o
  -7   4  11         25.67         21.33         6.47 o
  -6   4  11        374.51        373.43         7.14 o
  -5   4  11        226.05        269.75         6.35 o
  -4   4  11        304.06        293.91         7.05 o
  -3   4  11          3.40          4.58         6.18 o
  -2   4  11        153.66        182.16         6.78 o
  -1   4  11       3767.39       3620.75        26.72 o
   0   4  11        558.36        536.19         7.97 o
   1   4  11        580.28        534.81        15.46 o
   2   4  11        152.15        133.95         6.34 o
   3   4  11         63.10         72.20         6.22 o
   4   4  11         42.41         46.91         6.19 o
   5   4  11        812.14        787.65        11.69 o
   6   4  11          3.04          7.92         6.09 o
   7   4  11        253.14        258.65         7.14 o
   8   4  11       1263.29       1183.21        10.37 o
   9   4  11         94.23         85.74         6.99 o
  10   4  11        251.02        239.28         5.49 o
  11   4  11        472.55        478.30         8.81 o
  12   4  11        444.46        429.39        12.14 o
  13   4  11         12.64         13.47         5.33 o
  14   4  11         16.40         16.24         5.14 o
  15   4  11         57.25         72.20         5.27 o
  16   4  11        118.74        111.46         8.58 o
  17   4  11         57.97         63.80         7.42 o
  18   4  11        104.36         80.79         5.15 o
 -19   5  11         30.27         26.99         7.88 o
 -18   5  11        379.03        358.43         8.36 o
 -17   5  11        103.60        108.58         7.47 o
 -16   5  11         14.72         25.35         8.58 o
 -15   5  11         28.33         43.14         8.00 o
 -14   5  11         83.96         89.34         7.60 o
 -13   5  11       1280.52       1280.81        10.50 o
 -12   5  11        109.14        126.22         7.09 o
 -11   5  11          6.38         13.73         5.68 o
 -10   5  11        337.93        360.71         6.44 o
  -9   5  11         42.15         50.29         5.81 o
  -8   5  11         93.60         81.24         5.67 o
  -7   5  11        750.27        684.79         8.80 o
  -6   5  11        204.18        196.85         7.40 o
  -5   5  11         39.56         46.51         6.46 o
  -4   5  11       4765.73       4854.83        58.96 o
  -3   5  11         21.80         22.50         6.16 o
  -2   5  11         69.42         49.28         6.71 o
  -1   5  11         18.88         19.07         6.26 o
   0   5  11       4147.52       4029.20        50.69 o
   1   5  11       1198.35       1111.83        23.68 o
   2   5  11         91.79        119.83         6.45 o
   3   5  11       1277.06       1231.82        15.47 o
   4   5  11       1304.17       1400.42         8.85 o
   5   5  11        215.14        234.98         5.67 o
   6   5  11         29.04         35.78         5.47 o
   7   5  11        276.27        285.92         6.87 o
   8   5  11         90.08         83.20         5.04 o
   9   5  11        207.61        225.61         6.04 o
  10   5  11        399.39        393.79         6.34 o
  11   5  11        634.33        621.79        10.81 o
  12   5  11          0.89         17.84         4.98 o
  13   5  11          0.02          4.47         5.36 o
  14   5  11        688.77        709.02        10.39 o
  15   5  11        101.97         97.04         6.47 o
  16   5  11         26.52         37.70         7.02 o
  17   5  11        177.71        151.28         7.57 o
 -18   6  11        148.08        128.71         7.91 o
 -17   6  11        165.41        151.74        21.18 o
 -16   6  11          9.51          4.74         7.94 o
 -15   6  11        107.97        102.61         9.41 o
 -14   6  11        406.49        392.38         8.75 o
 -13   6  11        234.65        223.51         7.63 o
 -12   6  11        603.10        589.18         8.53 o
 -11   6  11        104.13        103.80         6.16 o
 -10   6  11        145.66        143.10        10.64 o
  -9   6  11        728.35        767.60         7.62 o
  -8   6  11        416.68        385.98         6.98 o
  -7   6  11        351.48        353.08         7.06 o
  -6   6  11        315.67        272.67         7.20 o
  -5   6  11       1223.56       1171.86         8.87 o
  -4   6  11         18.61         26.84         6.30 o
  -3   6  11        199.26        229.54         7.02 o
  -2   6  11         48.11         63.79         5.84 o
  -1   6  11        111.01        134.91         5.72 o
   0   6  11        755.06        760.42         6.84 o
   1   6  11        133.65        134.32         5.83 o
   2   6  11        649.92        678.74         6.00 o
   3   6  11        176.04        188.30         6.67 o
   4   6  11         82.79         88.40         4.72 o
   5   6  11         47.25         50.74         6.10 o
   6   6  11        175.25        190.83         5.41 o
   7   6  11        171.87        199.16         5.48 o
   8   6  11        321.20        294.00        12.42 o
   9   6  11        367.57        369.77         7.02 o
  10   6  11         47.77         50.33         5.11 o
  11   6  11        670.48        693.62        12.36 o
  12   6  11        914.40        904.74         8.00 o
  13   6  11        120.67        144.94         5.55 o
  14   6  11         52.25         42.59         5.57 o
  15   6  11         32.53         36.50         5.44 o
  16   6  11         36.70         26.58         5.58 o
 -17   7  11         55.04         30.14         7.30 o
 -16   7  11         66.24         61.43         7.04 o
 -15   7  11          5.83          8.70         6.62 o
 -14   7  11         77.87         79.71         7.19 o
 -13   7  11          6.75         11.82         6.63 o
 -12   7  11          2.36         15.28         6.92 o
 -11   7  11         38.40         56.92         5.92 o
 -10   7  11          0.19         -2.18         6.15 o
  -9   7  11        147.13        160.68         6.30 o
  -8   7  11        442.47        453.30         6.60 o
  -7   7  11        444.76        397.60         6.47 o
  -6   7  11          0.50          1.86         5.32 o
  -5   7  11        296.63        293.30         7.53 o
  -4   7  11         12.50         17.01         5.55 o
  -3   7  11        135.79        141.38         5.85 o
  -2   7  11        145.27        181.69         6.06 o
  -1   7  11         45.06         54.91         5.65 o
   0   7  11        317.63        301.55         6.03 o
   1   7  11        255.33        242.09         5.92 o
   2   7  11        355.62        329.27         5.99 o
   3   7  11        313.13        313.72         8.69 o
   4   7  11         21.57         28.13         4.51 o
   5   7  11          0.93          6.19         4.90 o
   6   7  11        291.92        308.48         5.31 o
   7   7  11          0.28          3.29         4.57 o
   8   7  11        266.68        276.10         5.04 o
   9   7  11        560.89        554.21         5.64 o
  10   7  11        415.46        397.56         6.27 o
  11   7  11        422.33        424.82        13.24 o
  12   7  11        112.52        131.32         4.84 o
  13   7  11         57.79         68.98         5.69 o
  14   7  11          1.44          5.61         5.09 o
  15   7  11         83.44         77.82         5.93 o
 -16   8  11        107.82         92.30         7.75 o
 -15   8  11          6.63         10.36         7.44 o
 -14   8  11         57.07         78.86         7.67 o
 -13   8  11        212.06        184.71        18.85 o
 -12   8  11         11.82         13.29         6.78 o
 -11   8  11        104.80        106.93         6.28 o
 -10   8  11        183.34        175.92         8.35 o
  -9   8  11        436.94        440.06        10.95 o
  -8   8  11          1.36         13.89         5.64 o
  -7   8  11        101.19         93.21         5.61 o
  -6   8  11        427.46        414.53         5.97 o
  -5   8  11        115.83        132.30         5.38 o
  -4   8  11          2.96          2.91         5.83 o
  -3   8  11         18.27         21.57         5.86 o
  -2   8  11          2.57          6.65         6.36 o
  -1   8  11         63.98         59.43         5.68 o
   0   8  11       3226.76       3266.43        19.59 o
   1   8  11         84.50         81.74         5.64 o
   2   8  11        449.96        471.40         6.40 o
   3   8  11         92.30         99.45         5.58 o
   4   8  11        225.29        253.63         7.73 o
   5   8  11         22.65         28.55         5.40 o
   6   8  11          0.68          1.24         4.85 o
   7   8  11         26.79         34.49         4.75 o
   8   8  11        186.18        180.72         4.96 o
   9   8  11        155.78        170.21         5.00 o
  10   8  11        100.51        107.00         6.19 o
  11   8  11          9.78          8.11         4.84 o
  12   8  11         99.43        108.35         4.93 o
  13   8  11        246.38        249.09        11.15 o
 -14   9  11        106.02         92.85         8.27 o
 -13   9  11         84.40         56.52         7.42 o
 -12   9  11        188.78        193.96        10.06 o
 -11   9  11          9.30         19.15         6.09 o
 -10   9  11          8.08         10.48         5.31 o
  -9   9  11        126.96        146.60         6.03 o
  -8   9  11        389.50        347.76         6.23 o
  -7   9  11         20.05         20.25         5.28 o
  -6   9  11          0.19         10.84         5.65 o
  -5   9  11        127.24        148.62         6.65 o
  -4   9  11          5.54          9.39         5.13 o
  -3   9  11          1.34         12.64         5.12 o
  -2   9  11         96.85         87.69         5.67 o
  -1   9  11         99.50         99.65         5.79 o
   0   9  11         26.04         40.51         5.56 o
   1   9  11          2.34          9.71         5.41 o
   2   9  11         38.07         45.62         5.43 o
   3   9  11         89.66         90.09         5.33 o
   4   9  11        246.53        252.20         8.00 o
   5   9  11         34.66         28.96         5.28 o
   6   9  11        326.25        322.86        10.22 o
   7   9  11         31.96         29.29         4.77 o
   8   9  11        124.36        112.83         5.10 o
   9   9  11        667.82        589.98        10.12 o
  10   9  11          3.67         14.50         4.96 o
  11   9  11         31.03         18.18         5.71 o
 -11  10  11          6.52          9.95         6.42 o
 -10  10  11         14.15         23.42         5.69 o
  -9  10  11         97.51        111.80         7.12 o
  -8  10  11          0.81          9.42         5.92 o
  -7  10  11        484.88        486.16        10.40 o
  -6  10  11          2.69          6.02         5.55 o
  -5  10  11          6.99         13.92         5.23 o
  -4  10  11         36.79         32.79         5.50 o
  -3  10  11        189.91        180.48         5.64 o
  -2  10  11          9.97         23.55         5.26 o
  -1  10  11          3.78          7.44         5.40 o
   0  10  11        247.25        229.03         7.91 o
   1  10  11        191.43        204.27         5.83 o
   2  10  11          0.27          2.99         5.55 o
   3  10  11          4.25         13.88         5.42 o
   4  10  11          0.00         12.98         5.47 o
   5  10  11          3.76          5.69         5.49 o
   6  10  11        130.70        128.96         5.67 o
   7  10  11          6.78          6.58         4.75 o
   8  10  11        204.17        167.18         5.38 o
   9  10  11         14.71         12.99         5.24 o
  -7  11  11         19.26         19.02         5.81 o
  -6  11  11          0.11          5.93         5.90 o
  -5  11  11         13.43         30.43         8.72 o
  -4  11  11         42.63         45.58        10.87 o
  -3  11  11          3.86          7.79         5.74 o
  -2  11  11         26.89         35.17         5.74 o
  -1  11  11          6.79         12.96         5.48 o
   0  11  11          7.32         12.42         5.43 o
   1  11  11        142.03        158.15         5.88 o
   2  11  11        134.85        111.61         8.40 o
   3  11  11        159.47        148.32        12.63 o
   4  11  11          0.20          0.40         5.92 o
   5  11  11         10.34          6.92         5.66 o
 -20   0  12        181.64        150.92        11.42 o
 -18   0  12        991.90        965.07        16.69 o
 -16   0  12       1432.88       1448.17        17.92 o
 -14   0  12       1692.80       1700.37        16.58 o
 -12   0  12        885.94        907.65        13.84 o
  -8   0  12          3.57          3.83        18.17 o
  -6   0  12        227.99        302.37        11.32 o
  -4   0  12       9262.94       9326.59       149.65 o
  -2   0  12       2674.32       2576.56        31.06 o
   0   0  12      13117.88      13372.74       110.39 o
   2   0  12       5014.84       5131.24        55.75 o
   4   0  12        752.05        619.53         9.67 o
   6   0  12        575.32        457.66        22.42 o
   8   0  12       3112.46       2949.09        52.61 o
  10   0  12        421.54        378.97         8.16 o
  12   0  12       1973.04       1955.37        33.68 o
  14   0  12          6.99         18.11         7.28 o
  16   0  12        206.68        212.02         6.74 o
  18   0  12        205.81        212.92        27.63 o
 -21   1  12        132.91        121.94        10.15 o
 -20   1  12         43.51         54.86         8.65 o
 -19   1  12         17.00         12.66         8.32 o
 -18   1  12          1.05         -4.49         9.43 o
 -17   1  12        344.56        363.66        17.89 o
 -16   1  12        160.84        185.25         7.74 o
 -15   1  12        110.73        126.80         7.96 o
 -14   1  12        310.27        295.82         8.31 o
 -13   1  12          2.72          5.03         7.98 o
 -12   1  12       2904.79       2838.57        27.53 o
 -11   1  12         19.97         22.47         9.03 o
 -10   1  12        519.40        529.74        27.49 o
  -9   1  12         23.88         24.05        12.84 o
  -8   1  12        103.05        113.45        10.42 o
  -7   1  12         23.25         33.24         9.16 o
  -6   1  12       5199.57       4827.64        27.98 o
  -5   1  12        204.77        162.41         8.50 o
  -4   1  12        709.70        692.94         8.59 o
  -3   1  12        180.05        168.51         7.17 o
  -2   1  12       1748.51       1649.25        20.75 o
  -1   1  12        405.96        408.62         6.52 o
   0   1  12       5986.43       5743.89        59.01 o
   1   1  12        749.56        773.52         7.26 o
   2   1  12        973.15        927.34         7.24 o
   3   1  12          0.04          6.77         5.88 o
   4   1  12        126.36        148.41         5.78 o
   5   1  12        108.60         96.74         5.35 o
   6   1  12          0.03         -1.04         5.04 o
   7   1  12        610.74        603.24         6.47 o
   8   1  12        334.41        348.76         5.90 o
   9   1  12        178.73        184.33         5.69 o
  10   1  12        585.00        608.01         6.14 o
  11   1  12        679.46        690.61         7.00 o
  12   1  12         51.80         56.07         5.21 o
  13   1  12        152.32        154.72         6.35 o
  14   1  12        725.16        730.57        21.95 o
  15   1  12        107.61        105.50         5.29 o
  16   1  12        209.44        218.27         5.75 o
  17   1  12        106.72        100.63         6.27 o
  18   1  12        141.56        142.21         5.13 o
 -21   2  12         17.49         17.54        11.07 o
 -20   2  12         51.92         58.69        10.75 o
 -19   2  12         13.34         24.31        12.43 o
 -18   2  12         54.49         43.62         7.73 o
 -17   2  12         29.95         30.90         7.92 o
 -16   2  12        755.07        813.03         9.38 o
 -15   2  12         46.00         42.23         7.95 o
 -14   2  12        132.65        121.86         8.18 o
 -13   2  12        484.44        456.68         8.43 o
 -12   2  12         59.74         78.31         7.07 o
 -11   2  12        247.10        235.61         7.74 o
 -10   2  12       1312.44       1293.63         9.56 o
  -9   2  12        469.56        476.21        12.53 o
  -8   2  12         47.29         46.36         8.44 o
  -7   2  12        479.58        443.14         8.54 o
  -6   2  12        287.82        264.39         8.77 o
  -5   2  12          9.14         10.40         7.82 o
  -4   2  12       8293.66       8386.66       121.81 o
  -3   2  12         65.63         66.52         8.43 o
  -2   2  12         27.71         48.84         6.75 o
  -1   2  12        359.42        384.63         8.91 o
   0   2  12        723.00        647.92         7.97 o
   1   2  12       1725.97       1565.01         9.95 o
   2   2  12        318.45        347.81         7.86 o
   3   2  12       1764.80       1840.45        36.58 o
   4   2  12        585.51        601.30         7.30 o
   5   2  12        854.98        826.73         7.64 o
   6   2  12         24.65         49.36         6.49 o
   7   2  12        750.15        791.67        10.81 o
   8   2  12         63.68         67.10         6.28 o
   9   2  12        945.60        941.36         7.81 o
  10   2  12        913.45        868.05        11.02 o
  11   2  12          6.15          5.64         5.87 o
  12   2  12       2241.03       2238.35        33.70 o
  13   2  12         92.16        103.48         6.20 o
  14   2  12        296.08        299.40         5.67 o
  15   2  12        305.78        309.21         8.96 o
  16   2  12          3.42          5.19         7.06 o
  17   2  12          4.03         11.29         5.38 o
  18   2  12         13.85         24.76         5.20 o
 -20   3  12          1.69          2.08        10.82 o
 -19   3  12         56.64         53.09        10.60 o
 -18   3  12        320.43        304.15        16.83 o
 -17   3  12        883.14        916.50        19.51 o
 -16   3  12        258.22        252.16         9.53 o
 -15   3  12         96.63        101.52         7.57 o
 -14   3  12        755.96        741.45         9.16 o
 -13   3  12         65.48         77.54         7.19 o
 -12   3  12       3083.06       3034.66        27.51 o
 -11   3  12        626.22        617.77         7.73 o
 -10   3  12        152.33        122.20         6.48 o
  -9   3  12        621.75        564.61         9.56 o
  -8   3  12        560.92        562.69         8.97 o
  -7   3  12        914.27        870.69        10.77 o
  -6   3  12         98.25        101.98         6.37 o
  -5   3  12        163.97        148.94         8.44 o
  -4   3  12        505.18        444.35         9.59 o
  -3   3  12       1814.50       1768.93        22.33 o
  -2   3  12        203.67        200.68         7.13 o
  -1   3  12        572.47        563.74        14.79 o
   0   3  12         21.33         33.30         6.34 o
   1   3  12        328.56        344.65         7.53 o
   2   3  12       3214.99       3231.37        11.93 o
   3   3  12          0.06          5.74         8.55 o
   4   3  12        439.21        572.80        10.78 o
   5   3  12         84.87         98.73         6.30 o
   6   3  12        447.23        453.34         7.49 o
   7   3  12        445.48        434.15         7.02 o
   8   3  12        113.69        138.33         6.26 o
   9   3  12       1024.69        959.90        19.85 o
  10   3  12        791.43        750.75        11.01 o
  11   3  12        214.40        218.44         6.37 o
  12   3  12        636.77        649.52        13.59 o
  13   3  12         61.85         75.82         5.15 o
  14   3  12         17.82         16.27         5.09 o
  15   3  12        552.54        549.53        10.77 o
  16   3  12         18.64         32.74         5.23 o
  17   3  12          0.46         10.22         5.31 o
  18   3  12          4.04          7.84         5.10 o
 -20   4  12          1.13          7.87         9.32 o
 -19   4  12        207.54        230.58         9.25 o
 -18   4  12         25.41         24.35         8.10 o
 -17   4  12         84.10         87.76         7.89 o
 -16   4  12        225.53        218.04         8.06 o
 -15   4  12          6.64          7.08         7.03 o
 -14   4  12         15.20         17.01         7.29 o
 -13   4  12          8.32         12.02         7.14 o
 -12   4  12        558.81        570.38         8.59 o
 -11   4  12        850.27        857.87         8.34 o
 -10   4  12         13.63         13.86         5.47 o
  -9   4  12        159.64        153.60         7.50 o
  -8   4  12        360.30        396.27         8.04 o
  -7   4  12         57.28         50.83         6.28 o
  -6   4  12        118.58        110.04         5.97 o
  -5   4  12        182.78        149.72         5.92 o
  -4   4  12       1914.28       2009.97        19.70 o
  -3   4  12        494.39        498.81         9.22 o
  -2   4  12         35.70         36.15         7.13 o
  -1   4  12       2774.20       2620.06        24.63 o
   0   4  12        595.59        557.88        15.57 o
   1   4  12       2373.84       2308.07        50.53 o
   2   4  12       1389.83       1299.32        35.48 o
   3   4  12        137.19        107.52         9.20 o
   4   4  12        339.69        335.57         7.22 o
   5   4  12        586.89        593.03         7.77 o
   6   4  12          0.14          2.30         6.07 o
   7   4  12       1082.92       1073.83         9.18 o
   8   4  12        132.13        125.65         6.09 o
   9   4  12         79.18         81.81         6.54 o
  10   4  12        589.85        623.93         8.33 o
  11   4  12        109.81        127.14         5.56 o
  12   4  12       1776.53       1766.16        35.05 o
  13   4  12          3.38          8.52         5.12 o
  14   4  12        128.73        156.69         6.22 o
  15   4  12         28.98         25.23         5.25 o
  16   4  12        250.46        233.03         5.87 o
  17   4  12         24.21         30.22         5.64 o
 -19   5  12          8.67         14.32         8.05 o
 -18   5  12         27.95         28.88         8.47 o
 -17   5  12        331.86        352.96        16.79 o
 -16   5  12        158.68        173.23         9.43 o
 -15   5  12         37.18         36.81         9.57 o
 -14   5  12        103.58        108.24        10.43 o
 -13   5  12        791.05        820.67         9.47 o
 -12   5  12        152.59        159.30         6.80 o
 -11   5  12       1233.27       1240.80        16.63 o
 -10   5  12        460.11        449.59         6.32 o
  -9   5  12        855.10        840.39         7.91 o
  -8   5  12       1214.82       1166.17        10.10 o
  -7   5  12         46.76         43.17         7.71 o
  -6   5  12          0.76          6.62         7.26 o
  -5   5  12        587.82        552.87         7.26 o
  -4   5  12         25.18         27.71         5.93 o
  -3   5  12        237.06        253.51         8.79 o
  -2   5  12        561.61        572.25        10.45 o
  -1   5  12       1214.65       1283.72        16.40 o
   0   5  12        287.45        270.86         6.55 o
   1   5  12          8.84          3.99         5.86 o
   2   5  12        228.79        248.55         6.67 o
   3   5  12        249.78        263.17         6.67 o
   4   5  12        226.95        218.07        10.80 o
   5   5  12        355.19        333.47         6.70 o
   6   5  12          4.80         19.32         6.19 o
   7   5  12         17.28         21.16         5.24 o
   8   5  12        113.47        106.11         5.26 o
   9   5  12        788.92        808.16        21.13 o
  10   5  12       1373.85       1356.60        13.52 o
  11   5  12        323.69        353.63         5.71 o
  12   5  12        431.08        451.34        20.60 o
  13   5  12         53.97         51.84         5.22 o
  14   5  12         33.02         31.20         5.31 o
  15   5  12          2.46          6.28         5.48 o
  16   5  12        256.56        234.23        11.59 o
 -18   6  12        158.78        148.13         8.92 o
 -17   6  12         72.22         76.65         8.46 o
 -16   6  12          8.42          8.61         8.14 o
 -15   6  12        449.60        449.22        11.36 o
 -14   6  12         20.13         24.31         6.76 o
 -13   6  12         25.47         24.37         7.11 o
 -12   6  12         28.08         39.73         9.31 o
 -11   6  12        140.91        155.48         6.26 o
 -10   6  12         82.30         84.30         5.91 o
  -9   6  12        364.85        334.60         6.48 o
  -8   6  12         28.30         19.71         5.28 o
  -7   6  12         62.37         63.98         7.17 o
  -6   6  12         86.14         90.59         8.05 o
  -5   6  12        372.85        374.09         7.53 o
  -4   6  12        686.39        711.64         7.81 o
  -3   6  12          2.20        203.57        92.03 o
  -2   6  12        278.73        268.34         6.85 o
  -1   6  12        194.23        216.98         9.57 o
   0   6  12       1627.05       1570.48        19.63 o
   1   6  12       1089.18       1185.75        17.61 o
   2   6  12        994.83       1007.13        10.35 o
   3   6  12        682.38        696.33        12.76 o
   4   6  12         18.65         28.55         5.27 o
   5   6  12          0.09         -0.20         5.08 o
   6   6  12        277.41        273.58         5.54 o
   7   6  12        819.68        834.01        10.68 o
   8   6  12        677.65        727.46        11.38 o
   9   6  12         57.12         51.06         5.16 o
  10   6  12         68.37         70.24         5.67 o
  11   6  12         28.83         29.54         5.45 o
  12   6  12         99.32        103.66         5.83 o
  13   6  12          7.82         13.41         5.15 o
  14   6  12          3.64          5.43         6.56 o
  15   6  12         72.11         65.29         5.60 o
 -17   7  12         63.89         64.47         8.79 o
 -16   7  12          2.26          9.85         7.70 o
 -15   7  12        241.62        226.58         8.09 o
 -14   7  12          7.19         11.38         7.38 o
 -13   7  12          0.36          6.21         6.40 o
 -12   7  12        905.55        886.38        21.83 o
 -11   7  12         97.72        114.09         6.13 o
 -10   7  12        161.60        162.19         6.45 o
  -9   7  12         12.05         21.71         6.35 o
  -8   7  12        526.48        485.53        10.56 o
  -7   7  12         30.67         38.50         5.47 o
  -6   7  12         79.08         64.70         6.64 o
  -5   7  12        170.18        179.21         6.35 o
  -4   7  12         31.35         28.16         5.55 o
  -3   7  12          4.99          5.70         5.43 o
  -2   7  12        513.66        567.98         6.71 o
  -1   7  12         15.19         15.42         5.25 o
   0   7  12        312.88        352.97         6.24 o
   1   7  12        399.68        399.36         6.21 o
   2   7  12         20.02         23.16         4.87 o
   3   7  12         93.42        114.73         6.84 o
   4   7  12        104.95        107.19         4.72 o
   5   7  12         18.96         28.85         4.73 o
   6   7  12          1.03         -0.23         5.05 o
   7   7  12        185.03        188.90         4.91 o
   8   7  12         16.62         17.57         4.59 o
   9   7  12         67.17         68.77         4.72 o
  10   7  12        679.04        647.62         9.81 o
  11   7  12          0.56          0.76         4.62 o
  12   7  12          7.41         12.84         4.65 o
  13   7  12        246.53        235.02        14.06 o
  14   7  12         21.78         10.35         5.05 o
 -15   8  12          4.63          6.48         6.82 o
 -14   8  12         20.38         19.86         7.29 o
 -13   8  12          3.62          3.03         6.95 o
 -12   8  12        162.50        158.04         7.36 o
 -11   8  12          2.10         10.35         5.48 o
 -10   8  12         85.17         82.91         5.69 o
  -9   8  12       1536.27       1563.05        11.25 o
  -8   8  12        153.08        158.33         5.59 o
  -7   8  12          7.05         19.02         5.56 o
  -6   8  12          2.45          0.73         5.34 o
  -5   8  12          0.44         -1.89         6.27 o
  -4   8  12         92.92         90.10         5.82 o
  -3   8  12        123.77        112.64         5.82 o
  -2   8  12          3.17         11.39         5.19 o
  -1   8  12          1.51          8.46         5.24 o
   0   8  12        512.14        493.44         9.72 o
   1   8  12        187.96        186.87         5.79 o
   2   8  12        656.52        706.21        12.03 o
   3   8  12        228.76        228.57        15.06 o
   4   8  12        158.24        160.52         4.75 o
   5   8  12        133.50        148.04         6.55 o
   6   8  12        369.91        377.77         5.55 o
   7   8  12         62.72         68.67         4.72 o
   8   8  12         88.84         96.64         4.87 o
   9   8  12        134.07        129.75         4.94 o
  10   8  12          0.66         -0.41         4.56 o
  11   8  12        394.82        361.45        11.38 o
  12   8  12          5.53          9.70         4.83 o
  13   8  12         28.02         27.52         4.91 o
 -13   9  12        107.12         92.34         7.18 o
 -12   9  12        130.12        138.20         7.49 o
 -11   9  12         42.61         43.87         5.68 o
 -10   9  12         53.32         62.09         5.71 o
  -9   9  12         34.85         45.06         5.56 o
  -8   9  12        106.31        105.40         5.86 o
  -7   9  12          3.13          1.37         5.42 o
  -6   9  12        115.82        104.30        13.95 o
  -5   9  12        694.41        681.36        13.36 o
  -4   9  12          9.99         12.88         5.41 o
  -3   9  12         20.83         24.34         5.75 o
  -2   9  12        111.43         86.07         5.87 o
  -1   9  12        148.62        159.64         7.54 o
   0   9  12        190.87        166.75         5.78 o
   1   9  12        141.25        152.22         5.67 o
   2   9  12         98.01         90.17         6.54 o
   3   9  12        368.68        383.28         6.24 o
   4   9  12         36.98         36.59         5.27 o
   5   9  12        182.41        196.77         7.35 o
   6   9  12        140.90        148.77         5.83 o
   7   9  12        159.67        159.33         5.11 o
   8   9  12        111.72        136.23         7.10 o
   9   9  12          7.29         11.24         6.10 o
  10   9  12        134.42        138.20        10.10 o
  11   9  12         41.11         50.61         4.96 o
 -10  10  12          6.34          2.36         5.76 o
  -9  10  12        131.99         97.94         5.68 o
  -8  10  12        145.67        136.43         9.24 o
  -7  10  12          0.59         -6.34         6.34 o
  -6  10  12         39.29         19.32         5.36 o
  -5  10  12         26.16         26.31         5.34 o
  -4  10  12         30.22         27.05         5.54 o
  -3  10  12        104.86        109.88         7.61 o
  -2  10  12        261.59        243.27         6.06 o
  -1  10  12         13.32         23.94         7.21 o
   0  10  12         82.38         92.20         5.70 o
   1  10  12         15.34         16.09         5.73 o
   2  10  12         10.96         10.67         6.06 o
   3  10  12        210.61        221.33         7.60 o
   4  10  12          1.49          1.36         5.57 o
   5  10  12        243.52        215.25         6.01 o
   6  10  12         13.86          6.64         4.92 o
   7  10  12          0.01          6.97         4.83 o
   8  10  12        176.16        164.90         5.27 o
  -6  11  12         17.11         13.39         5.47 o
  -5  11  12         75.61         48.87         5.98 o
  -4  11  12         42.15         45.06         6.06 o
  -3  11  12         22.34         19.38         5.54 o
  -2  11  12         15.97         22.94         5.65 o
  -1  11  12          2.25         12.00         7.65 o
   0  11  12        236.87        180.19         7.68 o
   1  11  12        147.94        109.45        17.40 o
   2  11  12          0.15          4.25         5.69 o
   3  11  12         10.12          4.45         5.73 o
 -21   0  13        875.85        977.28        15.26 o
 -19   0  13         51.74         39.05        13.42 o
 -17   0  13        160.05        176.97        11.31 o
 -15   0  13        444.94        430.69        14.54 o
 -13   0  13         51.92         73.43        10.60 o
 -11   0  13         29.06         38.80        10.48 o
  -9   0  13       3426.80       3462.65        50.43 o
  -7   0  13       2432.83       2369.98        62.87 o
  -5   0  13        752.72        593.32        13.63 o
  -3   0  13       2024.20       1919.32        42.74 o
  -1   0  13       7637.27       7599.22       121.83 o
   1   0  13       1334.26       1224.69        16.51 o
   3   0  13       1160.55       1067.97        10.30 o
   5   0  13         90.36        114.42         7.59 o
   7   0  13          3.23          4.75         7.40 o
   9   0  13         19.44         23.12         7.18 o
  11   0  13       1056.42       1050.55        10.50 o
  13   0  13          0.68         19.25         6.87 o
  15   0  13         29.92         27.72         7.40 o
  17   0  13        513.27        481.90        25.76 o
 -20   1  13        283.04        270.38        18.06 o
 -19   1  13        450.40        441.39         9.93 o
 -18   1  13         54.29         64.85         8.30 o
 -17   1  13          1.46         11.85         8.10 o
 -16   1  13          0.80          7.47         7.62 o
 -15   1  13          9.79         19.03        10.73 o
 -14   1  13         48.73         55.73         8.01 o
 -13   1  13       2194.78       2216.51        29.75 o
 -12   1  13        679.11        649.17        11.56 o
 -11   1  13        343.15        331.84         8.82 o
 -10   1  13         29.58         35.65        13.35 o
  -9   1  13       5595.38       5506.65        31.80 o
  -8   1  13         27.70         25.66         9.46 o
  -7   1  13          3.14         16.03         8.35 o
  -6   1  13        435.46        384.92         9.29 o
  -5   1  13        422.63        460.36         8.79 o
  -4   1  13        820.64        752.98         8.42 o
  -3   1  13        121.96        124.57         6.19 o
  -2   1  13          4.72          7.90         6.21 o
  -1   1  13         74.34         53.06         5.95 o
   0   1  13       4128.36       4029.81        30.30 o
   1   1  13         87.05         97.53         5.59 o
   2   1  13          6.48          5.79         5.53 o
   3   1  13       4884.49       4741.78        31.97 o
   4   1  13        242.27        248.80         5.75 o
   5   1  13       1663.88       1548.03        16.83 o
   6   1  13        290.50        277.36         5.71 o
   7   1  13        399.13        354.11         8.54 o
   8   1  13        395.79        383.78        10.91 o
   9   1  13       1471.37       1444.87         7.40 o
  10   1  13        410.29        418.50         5.78 o
  11   1  13        811.20        808.41         6.79 o
  12   1  13        814.71        814.94        14.30 o
  13   1  13          1.01         12.11         4.98 o
  14   1  13          9.25         15.51         5.82 o
  15   1  13         17.13         21.34         5.19 o
  16   1  13         27.54         30.77         5.83 o
  17   1  13         56.44         52.99         5.11 o
  18   1  13          0.11          4.67         4.96 o
 -20   2  13        625.20        656.43        49.35 o
 -19   2  13        165.55        135.31         8.71 o
 -18   2  13         34.33         31.53         7.55 o
 -17   2  13        261.38        274.78         8.42 o
 -16   2  13          1.40          3.70         7.33 o
 -15   2  13       1493.60       1479.44        11.88 o
 -14   2  13        357.45        367.06         8.29 o
 -13   2  13         54.55         60.51         7.73 o
 -12   2  13        153.66        164.55         7.98 o
 -11   2  13         56.39         55.97         7.43 o
 -10   2  13        924.27        915.50        15.23 o
  -9   2  13        571.48        548.55        11.01 o
  -8   2  13        593.14        548.24         9.72 o
  -7   2  13        259.67        264.20         8.89 o
  -6   2  13         69.27         59.72         7.48 o
  -5   2  13         38.58         85.25         7.23 o
  -4   2  13         31.85         18.94         6.66 o
  -3   2  13       1377.28       1359.28        10.63 o
  -2   2  13        263.32        237.87         7.88 o
  -1   2  13       8331.16       8258.00        82.76 o
   0   2  13        855.44        801.27        11.87 o
   1   2  13        482.17        461.93         7.61 o
   2   2  13        405.58        420.82         9.17 o
   3   2  13        489.96        472.24        11.43 o
   4   2  13       1430.04       1320.93         8.65 o
   5   2  13        856.53        838.48         9.84 o
   6   2  13        474.47        487.29        10.84 o
   7   2  13       1100.74       1068.39         8.21 o
   8   2  13       2123.20       2059.41        12.41 o
   9   2  13        579.04        572.38         6.99 o
  10   2  13        112.27         97.08         6.07 o
  11   2  13       1191.25       1167.84        23.23 o
  12   2  13         74.15         79.03         6.15 o
  13   2  13        130.64        146.57         5.99 o
  14   2  13         20.12         25.26         7.14 o
  15   2  13        115.17        139.39         5.48 o
  16   2  13          0.21          3.85         5.17 o
  17   2  13         10.28         16.55         5.21 o
 -20   3  13        264.43        263.10        14.43 o
 -19   3  13         50.13         45.43        10.91 o
 -18   3  13        258.63        233.58        12.59 o
 -17   3  13          4.41          8.23         7.98 o
 -16   3  13         11.58          9.42         7.16 o
 -15   3  13         74.30         72.78         7.06 o
 -14   3  13        112.90        111.58         7.42 o
 -13   3  13        227.54        225.19         7.44 o
 -12   3  13       1562.23       1572.23        12.61 o
 -11   3  13        289.60        282.99         6.73 o
 -10   3  13         41.03         41.75         9.88 o
  -9   3  13       2151.89       2067.77        14.28 o
  -8   3  13        243.25        249.52         7.79 o
  -7   3  13        793.94        756.25         9.77 o
  -6   3  13        402.14        406.17         7.46 o
  -5   3  13        272.78        240.87         7.60 o
  -4   3  13        311.45        296.12         8.28 o
  -3   3  13         12.25         13.26         6.24 o
  -2   3  13       1372.67       1347.10        10.21 o
  -1   3  13         81.59         94.53         6.95 o
   0   3  13         21.16         11.37         6.09 o
   1   3  13        465.50        430.02         7.00 o
   2   3  13        453.97        430.78         6.98 o
   3   3  13       1941.41       1946.37         9.98 o
   4   3  13       1827.39       1823.07        11.24 o
   5   3  13        120.24         92.83         6.26 o
   6   3  13        773.54        683.64         9.55 o
   7   3  13          5.14          2.36         5.99 o
   8   3  13        679.52        671.80        12.49 o
   9   3  13        244.22        222.65         6.26 o
  10   3  13          2.94         19.62         6.33 o
  11   3  13          1.11         12.05         6.31 o
  12   3  13         20.10         31.16         5.02 o
  13   3  13        137.93        136.28         5.33 o
  14   3  13         88.37         91.06         5.26 o
  15   3  13          1.43          4.73         5.23 o
  16   3  13          7.81          6.97         5.29 o
  17   3  13        246.95        220.42        10.32 o
 -19   4  13        376.94        359.74        19.43 o
 -18   4  13         60.74         59.45         8.47 o
 -17   4  13         11.39          7.60         7.80 o
 -16   4  13         51.26         53.76         7.19 o
 -15   4  13        598.04        610.79         8.84 o
 -14   4  13        107.29         95.56         7.35 o
 -13   4  13        212.08        208.39         7.77 o
 -12   4  13        200.18        198.42         7.59 o
 -11   4  13        964.80        950.33        13.08 o
 -10   4  13       1551.63       1592.12        12.47 o
  -9   4  13        218.93        240.07         7.76 o
  -8   4  13       1533.09       1492.14        10.19 o
  -7   4  13        127.77        125.81         6.21 o
  -6   4  13          5.58         23.05         6.47 o
  -5   4  13        139.16        169.90         6.34 o
  -4   4  13       2385.21       2372.67        23.41 o
  -3   4  13       1377.43       1243.87        18.58 o
  -2   4  13       1806.50       1718.53        22.18 o
  -1   4  13         98.19        114.68         6.36 o
   0   4  13        722.56        734.89        14.13 o
   1   4  13        322.72        331.71         8.06 o
   2   4  13          1.77          2.80         7.63 o
   3   4  13        100.73         96.25         6.22 o
   4   4  13         37.07         40.69         6.20 o
   5   4  13         26.15         45.74         7.73 o
   6   4  13        431.69        402.83         6.74 o
   7   4  13         25.98         24.14         5.93 o
   8   4  13          1.07         -3.30         5.74 o
   9   4  13        963.45        965.20        13.09 o
  10   4  13        783.30        737.54         6.46 o
  11   4  13        194.45        189.83         7.62 o
  12   4  13         23.59         24.54         5.13 o
  13   4  13          1.76         15.47         5.32 o
  14   4  13         10.57          9.19         5.22 o
  15   4  13         34.94         47.00         5.87 o
  16   4  13         68.48         77.43         5.57 o
 -18   5  13         25.95         22.97         7.85 o
 -17   5  13          0.25         12.63         8.72 o
 -16   5  13        536.35        497.52         9.87 o
 -15   5  13          1.12          2.34         8.53 o
 -14   5  13         39.42         34.94         8.59 o
 -13   5  13        570.58        604.72         9.05 o
 -12   5  13        229.93        232.06         6.26 o
 -11   5  13         39.86         51.67         5.54 o
 -10   5  13         86.81         93.10         5.39 o
  -9   5  13          1.66          5.07         5.28 o
  -8   5  13        155.27        158.34         6.43 o
  -7   5  13        128.82        107.57         5.90 o
  -6   5  13         15.82         22.35         6.57 o
  -5   5  13         16.10         18.02         5.35 o
  -4   5  13       1033.38       1048.13        10.77 o
  -3   5  13        558.89        552.60         7.24 o
  -2   5  13        686.52        674.14         9.90 o
  -1   5  13        362.93        319.70         8.34 o
   0   5  13        903.15        963.51        12.82 o
   1   5  13         49.60         55.58         6.06 o
   2   5  13       1131.04       1190.22        19.14 o
   3   5  13        456.15        536.44         7.45 o
   4   5  13        323.41        317.69         7.20 o
   5   5  13        424.05        392.22        12.76 o
   6   5  13         62.06         62.91         6.21 o
   7   5  13        445.48        472.32         6.02 o
   8   5  13        861.97        868.45        15.64 o
   9   5  13          0.32          7.41         5.07 o
  10   5  13        210.33        238.42         6.38 o
  11   5  13          2.90          4.87         4.99 o
  12   5  13        782.89        782.62         6.66 o
  13   5  13        148.39        173.97         6.93 o
  14   5  13        137.78        139.56         5.55 o
  15   5  13         46.93         41.43         5.60 o
  16   5  13          0.11          0.75         5.70 o
 -17   6  13        159.38        130.16         9.38 o
 -16   6  13         25.99         40.99         9.01 o
 -15   6  13          5.73         17.36         8.07 o
 -14   6  13         36.83         40.67         7.14 o
 -13   6  13         68.81         67.29         6.88 o
 -12   6  13         23.21         21.72         5.85 o
 -11   6  13        424.25        420.93         6.45 o
 -10   6  13         58.77         61.11         5.29 o
  -9   6  13        110.01        105.30         5.75 o
  -8   6  13        901.99        921.85        11.02 o
  -7   6  13          0.60          7.65         6.06 o
  -6   6  13        297.17        253.92         9.08 o
  -5   6  13        915.12        947.02         8.48 o
  -4   6  13        580.25        606.69         7.10 o
  -3   6  13       1603.20       1587.00         8.35 o
  -2   6  13         58.91         51.45         5.31 o
  -1   6  13         16.39         14.82         5.58 o
   0   6  13        410.40        412.59         6.30 o
   1   6  13        523.40        570.43        11.99 o
   2   6  13         29.48         33.90         5.12 o
   3   6  13         30.63         39.10         5.24 o
   4   6  13          1.18         13.70         6.12 o
   5   6  13        183.93        196.76         5.81 o
   6   6  13        133.45        122.55         5.31 o
   7   6  13         12.39         19.69         5.02 o
   8   6  13         24.06         30.03         5.19 o
   9   6  13         21.88         42.28         5.18 o
  10   6  13        297.26        271.17        12.95 o
  11   6  13        334.94        321.14         7.87 o
  12   6  13         24.46         17.37         5.79 o
  13   6  13         36.69         43.49         5.65 o
  14   6  13        165.62        168.65         5.72 o
  15   6  13        297.61        244.80         6.10 o
 -16   7  13         32.09         31.35        17.37 o
 -15   7  13         10.62         14.62         7.12 o
 -14   7  13         21.62         36.51         6.39 o
 -13   7  13        241.92        237.55         7.95 o
 -12   7  13        185.01        184.62         6.18 o
 -11   7  13          5.75          6.06         5.68 o
 -10   7  13        177.58        184.57         6.06 o
  -9   7  13          4.80          6.92         5.43 o
  -8   7  13         18.05         16.43         5.82 o
  -7   7  13        250.77        271.57         7.33 o
  -6   7  13        268.18        245.01         6.80 o
  -5   7  13          1.70         -0.06         5.82 o
  -4   7  13        317.58        324.42         6.54 o
  -3   7  13         63.21         75.92         5.93 o
  -2   7  13        466.83        505.65         6.48 o
  -1   7  13         34.45         38.80         7.10 o
   0   7  13        190.31        210.25         5.19 o
   1   7  13        394.26        380.05         5.34 o
   2   7  13        226.95        230.93         5.20 o
   3   7  13         24.06         24.22         4.59 o
   4   7  13         28.71         32.55         4.74 o
   5   7  13        208.88        221.36         5.01 o
   6   7  13        116.11        109.24         5.34 o
   7   7  13        316.11        326.63         5.32 o
   8   7  13        141.53        143.62         5.22 o
   9   7  13        296.04        295.81         5.78 o
  10   7  13        507.09        500.17        13.22 o
  11   7  13         15.82         20.03         5.50 o
  12   7  13        103.56         87.78         5.66 o
  13   7  13        291.46        278.96        17.94 o
 -15   8  13          0.54          7.74         6.99 o
 -14   8  13         30.55         20.67         7.04 o
 -13   8  13          0.50         -7.25         7.37 o
 -12   8  13         51.04         51.88         5.90 o
 -11   8  13        248.23        260.24         6.71 o
 -10   8  13          2.21         11.93         5.76 o
  -9   8  13         40.53         47.72         5.72 o
  -8   8  13        157.53        172.78         6.15 o
  -7   8  13          0.20         12.07         5.63 o
  -6   8  13        107.43        100.29         5.65 o
  -5   8  13         54.64         64.96         6.26 o
  -4   8  13        251.50        261.73         6.52 o
  -3   8  13          6.23         16.98         5.46 o
  -2   8  13        154.87        163.66         6.12 o
  -1   8  13          6.47         13.04         5.40 o
   0   8  13         93.36        122.43         5.72 o
   1   8  13          4.60         10.98         5.26 o
   2   8  13         11.29         11.63         4.93 o
   3   8  13         62.18         61.28         4.72 o
   4   8  13        140.34        148.23         5.19 o
   5   8  13        174.03        186.56         5.45 o
   6   8  13        125.44        108.10         4.81 o
   7   8  13          0.70          4.88         4.97 o
   8   8  13        899.91        926.15        23.83 o
   9   8  13        109.09         91.09         4.87 o
  10   8  13          0.23         11.11         4.73 o
  11   8  13         23.05         15.47         5.36 o
  12   8  13         49.41         50.16         4.91 o
 -12   9  13         39.56         36.80         7.06 o
 -11   9  13        109.73        105.56         6.15 o
 -10   9  13         14.00         13.88         5.87 o
  -9   9  13        151.91        136.69         5.92 o
  -8   9  13          0.02          8.73         5.26 o
  -7   9  13         99.16        103.58         5.61 o
  -6   9  13          8.53         10.45         5.15 o
  -5   9  13          5.38          7.96         5.26 o
  -4   9  13        123.94        134.63         6.33 o
  -3   9  13        226.70        239.51         6.28 o
  -2   9  13         99.84        104.78         8.55 o
  -1   9  13        288.64        324.02         6.29 o
   0   9  13        282.63        285.35         7.66 o
   1   9  13        118.01        122.61         5.98 o
   2   9  13         11.76         11.37         5.24 o
   3   9  13          0.05          4.11         4.99 o
   4   9  13        158.64        185.82         5.11 o
   5   9  13         38.08         38.60         6.57 o
   6   9  13         17.55         20.04         4.77 o
   7   9  13         21.61         23.89         4.78 o
   8   9  13          1.19          4.72         4.79 o
   9   9  13         32.91         28.57         4.84 o
  10   9  13         55.74         57.95         8.00 o
  -9  10  13         83.02         74.99         6.33 o
  -8  10  13        369.57        355.67        15.12 o
  -7  10  13         43.72         38.81         5.58 o
  -6  10  13        147.15        132.43         6.54 o
  -5  10  13         28.85         48.65         5.91 o
  -4  10  13          1.90         12.04         5.27 o
  -3  10  13        179.88        193.16         5.72 o
  -2  10  13         24.32         25.68         6.02 o
  -1  10  13         17.22          7.94         5.87 o
   0  10  13         57.71         66.74         5.87 o
   1  10  13         96.86        106.60         5.76 o
   2  10  13         23.81         26.33         6.17 o
   3  10  13         14.27         15.47         5.31 o
   4  10  13         16.35         25.40         4.97 o
   5  10  13         64.37         70.27         5.17 o
   6  10  13         53.39         48.32         5.09 o
   7  10  13        106.05         88.69         5.25 o
  -3  11  13         59.47         40.38         5.54 o
  -2  11  13          7.72         10.23         5.75 o
  -1  11  13         48.10         31.36         6.02 o
   0  11  13        111.35        107.81         8.20 o
   1  11  13        150.17        127.45        10.94 o
 -20   0  14         21.29         26.05        11.38 o
 -18   0  14        503.47        498.94        12.99 o
 -16   0  14          6.95         26.64        10.39 o
 -14   0  14        123.68        141.24        11.04 o
 -12   0  14       1553.91       1543.49        17.67 o
  -8   0  14       1190.83       1121.46        30.25 o
  -6   0  14          3.28          7.73         9.29 o
  -4   0  14       3024.32       2940.61        31.54 o
  -2   0  14        178.17        133.29         8.11 o
   0   0  14       1148.77       1108.79        14.95 o
   2   0  14        482.94        442.38         8.43 o
   4   0  14       2505.18       2695.86        32.59 o
   6   0  14       2375.14       2323.97        63.87 o
   8   0  14       2858.75       2939.23        20.97 o
  10   0  14        705.47        757.59         9.17 o
  12   0  14          3.71          5.82         7.08 o
  14   0  14         21.74         18.78         7.35 o
  16   0  14         72.94         84.71         7.53 o
 -20   1  14        435.10        425.93        19.01 o
 -19   1  14          0.56          5.27         8.28 o
 -18   1  14         36.60         40.11         8.42 o
 -17   1  14          0.11         -0.65         7.43 o
 -16   1  14         39.25         41.72         7.40 o
 -15   1  14        105.66        106.06         7.78 o
 -14   1  14        222.08        199.76         9.19 o
 -13   1  14         13.09         15.33         8.10 o
 -12   1  14         64.30         61.85         9.20 o
 -10   1  14        301.71        327.22        15.37 o
  -9   1  14         42.77         46.20         9.61 o
  -8   1  14       3287.01       3305.01        29.92 o
  -7   1  14         76.73         99.87         8.66 o
  -6   1  14        367.94        351.05         8.85 o
  -5   1  14        374.08        341.46         8.67 o
  -4   1  14        506.04        587.91         7.69 o
  -3   1  14        403.44        402.74         7.04 o
  -2   1  14       1954.65       2014.29        24.16 o
  -1   1  14       1228.22       1220.34        15.52 o
   0   1  14       3496.54       3434.98        77.85 o
   1   1  14       2014.58       1970.90        10.89 o
   2   1  14         16.53         21.98         5.62 o
   3   1  14        191.28        180.08         5.36 o
   4   1  14         51.03         53.12         5.46 o
   5   1  14        621.87        591.84         9.39 o
   6   1  14       1833.14       1788.32        12.12 o
   7   1  14         71.20         86.32         5.51 o
   8   1  14        334.61        360.62         8.80 o
   9   1  14         16.72         27.29         4.96 o
  10   1  14         41.25         62.60         5.70 o
  11   1  14        501.92        530.93         7.98 o
  12   1  14        575.88        589.18         9.08 o
  13   1  14        339.87        346.35         6.50 o
  14   1  14        554.20        559.03         7.60 o
  15   1  14        124.97        128.36         6.35 o
  16   1  14        197.49        185.48         9.66 o
  17   1  14          9.78          9.79         5.64 o
 -20   2  14         13.57          2.07         8.56 o
 -19   2  14          1.29          5.22         9.25 o
 -18   2  14        326.45        300.85        10.03 o
 -17   2  14        267.86        266.98         8.89 o
 -16   2  14        153.68        150.19         8.41 o
 -15   2  14          1.03          2.68         7.94 o
 -14   2  14          6.59          0.46         7.65 o
 -13   2  14        200.41        202.18         8.39 o
 -12   2  14       2659.77       2679.81        51.22 o
 -11   2  14        169.48        175.37         7.15 o
 -10   2  14         15.07         23.38        10.36 o
  -9   2  14        515.02        500.18        10.43 o
  -8   2  14        107.54         83.75         7.55 o
  -7   2  14        507.13        405.15         9.24 o
  -6   2  14        275.01        301.36         8.64 o
  -5   2  14          0.46          0.80         6.91 o
  -4   2  14        118.77        134.82         7.28 o
  -3   2  14       1403.04       1367.07        10.33 o
  -2   2  14       1063.97        985.03         8.72 o
  -1   2  14        315.63        337.26         7.28 o
   0   2  14       1663.41       1625.53        15.01 o
   1   2  14         30.93         77.86        18.60 o
   2   2  14         93.71         94.02         6.41 o
   3   2  14        282.00        318.86        10.73 o
   4   2  14          0.97          4.94         5.89 o
   5   2  14       1998.89       1936.18        48.18 o
   6   2  14        224.52        201.08         6.47 o
   7   2  14        149.55        151.82         6.24 o
   8   2  14         21.22         26.54         6.10 o
   9   2  14        899.25        916.75         7.69 o
  10   2  14        417.99        470.13        10.59 o
  11   2  14        268.47        278.49         6.95 o
  12   2  14        649.70        586.14        10.73 o
  13   2  14         48.42         61.82         5.87 o
  14   2  14         34.52         45.88         5.21 o
  15   2  14        156.91        161.07         6.07 o
  16   2  14          5.29         12.39         5.48 o
  17   2  14         33.69         33.79         6.73 o
 -19   3  14          0.39          0.79         8.16 o
 -18   3  14        196.89        197.37        11.34 o
 -17   3  14          0.43          0.35         7.83 o
 -16   3  14         17.86         19.01         7.99 o
 -15   3  14        106.70        102.89         7.26 o
 -14   3  14        305.60        311.44        11.78 o
 -13   3  14        788.64        794.87        18.94 o
 -12   3  14        771.50        792.89        15.29 o
 -11   3  14        603.21        567.70        10.71 o
 -10   3  14         28.88         32.48         8.43 o
  -9   3  14          1.54          7.47         7.62 o
  -8   3  14       3164.94       3136.74        30.60 o
  -7   3  14         50.12         70.64         6.60 o
  -6   3  14          1.05          9.04         5.88 o
  -5   3  14       1190.07       1096.75        18.38 o
  -4   3  14         28.16         30.50         6.69 o
  -3   3  14       2154.62       2088.12        16.12 o
  -2   3  14        913.05        823.67        15.61 o
  -1   3  14         78.82         89.03         6.77 o
   0   3  14        707.15        625.56         8.07 o
   1   3  14       2111.97       2124.80        18.15 o
   2   3  14       1123.55       1075.60         8.17 o
   3   3  14       1852.92       1826.46        10.54 o
   4   3  14          0.41          6.30         6.07 o
   5   3  14         17.62         25.95         6.12 o
   6   3  14        586.32        568.92        23.53 o
   7   3  14          0.08          2.49         7.67 o
   8   3  14          0.78          4.66         5.74 o
   9   3  14        180.31        204.12         6.41 o
  10   3  14        614.98        680.85         7.43 o
  11   3  14        434.51        475.64         6.95 o
  12   3  14         88.25         80.79         6.77 o
  13   3  14        349.36        360.45         8.31 o
  14   3  14        119.48        117.62         5.35 o
  15   3  14        144.09        129.99         5.52 o
  16   3  14         31.85         30.06         5.31 o
 -19   4  14          6.53         26.39        11.13 o
 -18   4  14         39.54         37.65         9.12 o
 -17   4  14        491.74        510.96        13.23 o
 -16   4  14          0.57          7.40         7.64 o
 -15   4  14        178.43        175.65         7.66 o
 -14   4  14         55.69         61.49         7.43 o
 -13   4  14         68.77         55.49         7.33 o
 -12   4  14         16.83         21.12         6.53 o
 -11   4  14         70.17         63.49         5.87 o
 -10   4  14        265.41        234.95         6.47 o
  -9   4  14        713.75        706.44         8.97 o
  -8   4  14        329.98        313.10         7.80 o
  -7   4  14       1395.22       1335.83         9.47 o
  -6   4  14        225.58        239.73         6.44 o
  -5   4  14        256.04        317.26         6.38 o
  -4   4  14        726.55        772.35        12.67 o
  -3   4  14        150.41        153.23         6.70 o
  -2   4  14         10.13         16.42         6.82 o
  -1   4  14        423.28        406.00         9.03 o
   0   4  14        361.73        364.56         7.06 o
   1   4  14        638.19        665.79         9.89 o
   2   4  14        213.02        184.02         7.72 o
   3   4  14         60.57         52.03         6.17 o
   4   4  14          0.01          3.39         9.54 o
   5   4  14        781.09        767.27        12.62 o
   6   4  14        251.97        257.17         6.37 o
   7   4  14         70.01         64.49         6.27 o
   8   4  14         39.27         43.53         6.03 o
   9   4  14          1.42          0.91         5.96 o
  10   4  14          0.51         17.37         5.94 o
  11   4  14        318.97        321.80        14.36 o
  12   4  14         14.10         24.06         5.18 o
  13   4  14          8.33         10.59         5.15 o
  14   4  14          0.14          0.68         5.30 o
  15   4  14        315.31        306.56         7.11 o
  16   4  14         32.19         30.50         5.44 o
 -18   5  14          0.11          3.26         7.84 o
 -17   5  14        186.68        190.55        14.53 o
 -16   5  14          0.46         -0.11         8.46 o
 -15   5  14        132.54        105.79        19.66 o
 -14   5  14        188.72        190.12         7.96 o
 -13   5  14        409.59        418.61        10.59 o
 -12   5  14        310.11        308.38         7.83 o
 -11   5  14         20.39         25.58         5.46 o
 -10   5  14        148.89        163.23         5.47 o
  -9   5  14        215.91        217.85         6.80 o
  -8   5  14          0.86          2.24         5.76 o
  -7   5  14        299.41        321.79         6.60 o
  -6   5  14        242.28        225.80         6.52 o
  -5   5  14        212.80        215.13         8.24 o
  -4   5  14        483.29        475.05         7.10 o
  -3   5  14          3.88          6.99         5.51 o
  -2   5  14        210.17        204.58         5.85 o
  -1   5  14        187.84        186.58         7.52 o
   0   5  14         73.79         79.50         6.20 o
   1   5  14       2048.13       2011.48        38.08 o
   2   5  14       1195.12       1211.76        11.09 o
   3   5  14        569.18        606.76         8.60 o
   4   5  14        347.97        350.32        10.96 o
   5   5  14         81.57         82.58         5.84 o
   6   5  14          7.12          6.62         5.91 o
   7   5  14         11.26         20.73         9.04 o
   8   5  14         71.79         68.23         5.43 o
   9   5  14        250.92        259.85         5.58 o
  10   5  14          2.74         11.92         5.02 o
  11   5  14        210.56        232.80         5.85 o
  12   5  14         17.81         15.58         5.77 o
  13   5  14        286.62        276.82        17.13 o
  14   5  14         92.74         68.82         5.95 o
  15   5  14          0.35          2.86         5.39 o
 -17   6  14         93.54         96.08         8.72 o
 -16   6  14        588.56        679.45        25.16 o
 -15   6  14          0.70         14.81         7.84 o
 -14   6  14        128.92        132.38        10.71 o
 -13   6  14         20.74         32.11         6.82 o
 -12   6  14          0.02          3.14         5.69 o
 -11   6  14        359.59        344.89         6.49 o
 -10   6  14         54.37         64.15         5.62 o
  -9   6  14        381.54        403.26         5.87 o
  -8   6  14          0.18         -0.64         6.11 o
  -7   6  14        774.83        782.90        15.35 o
  -6   6  14        182.53        174.65         6.15 o
  -5   6  14        176.66        192.98         5.75 o
  -4   6  14          9.70         14.09         5.75 o
  -3   6  14        133.22        122.56         5.98 o
  -2   6  14          1.03         12.11         5.10 o
  -1   6  14          5.07          9.06         5.03 o
   0   6  14        547.13        518.10        10.62 o
   1   6  14        211.15        233.29         5.58 o
   2   6  14        361.64        317.27        15.99 o
   3   6  14        299.65        306.79        11.14 o
   4   6  14         93.92        108.20         5.72 o
   5   6  14        347.82        354.15         6.43 o
   6   6  14        196.25        190.88         7.03 o
   7   6  14         49.64         48.16         5.54 o
   8   6  14         19.35         26.83         5.34 o
   9   6  14         34.19         44.31         5.17 o
  10   6  14         19.57         15.81         5.22 o
  11   6  14        200.32        240.07         5.74 o
  12   6  14         49.43         47.68         5.40 o
  13   6  14          0.90          6.36         5.24 o
  14   6  14        381.74        338.52         6.29 o
 -16   7  14         31.23         38.32         8.52 o
 -15   7  14          6.27          6.87         7.47 o
 -14   7  14        248.71        216.32        12.45 o
 -13   7  14       1048.68       1030.49        11.60 o
 -12   7  14          6.77         10.74         5.56 o
 -11   7  14          0.23          8.73         5.55 o
 -10   7  14          5.99          7.18         5.20 o
  -9   7  14        126.60        130.32         5.82 o
  -8   7  14        206.22        213.78         7.05 o
  -7   7  14         16.08         26.45         6.68 o
  -6   7  14        368.89        362.75         7.52 o
  -5   7  14          7.03         17.86         5.15 o
  -4   7  14          6.65         10.79         5.24 o
  -3   7  14          2.57          6.54         5.20 o
  -2   7  14         17.48         20.22         4.81 o
  -1   7  14        887.81        944.98         7.37 o
   0   7  14        167.49        185.00         4.99 o
   1   7  14         11.75         21.18         4.76 o
   2   7  14       1301.08       1383.36        16.71 o
   3   7  14         21.96         34.84         4.80 o
   4   7  14         43.68         55.81         4.84 o
   5   7  14        134.73        154.17         7.97 o
   6   7  14        215.25        220.20         4.96 o
   7   7  14        151.76        167.26         4.96 o
   8   7  14        170.99        164.13         6.34 o
   9   7  14        192.96        196.05         5.54 o
  10   7  14        104.49         95.50         5.33 o
  11   7  14        673.17        661.79        14.39 o
  12   7  14        174.58        170.34        10.00 o
  13   7  14          0.45          1.32         5.49 o
 -14   8  14         33.48         31.03         6.37 o
 -13   8  14          2.44          3.88         7.45 o
 -12   8  14        157.55        167.10         6.48 o
 -11   8  14          0.12          6.59         5.72 o
 -10   8  14         17.92         16.67         5.73 o
  -9   8  14         13.62         22.88         5.78 o
  -8   8  14          8.51         13.38         5.54 o
  -7   8  14        320.46        298.46         6.24 o
  -6   8  14          1.12         11.39         6.10 o
  -5   8  14        222.90        231.86         7.54 o
  -4   8  14        195.96        177.18         6.78 o
  -3   8  14          0.81          3.81         5.52 o
  -2   8  14          5.84         12.19         5.44 o
  -1   8  14         72.32         76.13         4.99 o
   0   8  14        224.04        220.45         5.33 o
   1   8  14          6.74          8.83         4.93 o
   2   8  14          0.30         10.50         4.62 o
   3   8  14        418.48        438.28         5.63 o
   4   8  14          2.10          9.55         4.62 o
   5   8  14         10.62         13.66         4.76 o
   6   8  14         54.95         50.08         4.80 o
   7   8  14         36.16         47.40         4.67 o
   8   8  14         29.00         32.07         4.75 o
   9   8  14         16.05         25.56         4.92 o
  10   8  14        336.72        310.40         9.90 o
  11   8  14          1.14          6.19         4.98 o
 -12   9  14        107.38         76.39         6.32 o
 -11   9  14        116.07        104.99         6.38 o
 -10   9  14          0.65          7.03         5.59 o
  -9   9  14        175.85        193.75         5.84 o
  -8   9  14         45.84         41.21         5.63 o
  -7   9  14         45.68         47.54         6.05 o
  -6   9  14          7.55          9.22         6.31 o
  -5   9  14         67.11         68.96         5.60 o
  -4   9  14         23.26         12.08         6.18 o
  -3   9  14         81.21         86.16         6.10 o
  -2   9  14          1.72         -0.33         5.58 o
  -1   9  14        771.78        713.82        12.85 o
   0   9  14         46.73         47.51         5.77 o
   1   9  14         14.05         11.35         5.05 o
   2   9  14         96.31         93.94         5.29 o
   3   9  14         42.93         43.93         5.05 o
   4   9  14         88.26        106.70         5.06 o
   5   9  14         47.19         52.80         5.73 o
   6   9  14          3.58          7.45         4.95 o
   7   9  14        130.32        130.49         6.31 o
   8   9  14         74.57         70.95         5.17 o
   9   9  14          0.34         11.77         4.83 o
  -8  10  14        133.63        114.67         9.78 o
  -7  10  14         23.65         24.76         5.77 o
  -6  10  14          3.32         10.13         5.58 o
  -5  10  14         18.89         14.60         5.78 o
  -4  10  14         84.17         76.63         5.77 o
  -3  10  14          0.10          3.33         5.32 o
  -2  10  14          1.37         11.86         5.59 o
  -1  10  14        107.90        112.15         7.40 o
   0  10  14          4.25          0.87         5.69 o
   1  10  14         40.15         41.65         5.80 o
   2  10  14        186.98        180.07         5.52 o
   3  10  14         36.56         29.56         4.86 o
   4  10  14         36.27         33.89         5.08 o
   5  10  14         16.13         10.33         4.91 o
 -19   0  15          0.37         -3.11        10.98 o
 -17   0  15          7.72         22.65        12.72 o
 -15   0  15         25.63         43.95        10.48 o
 -13   0  15        163.80        161.45        11.09 o
  -9   0  15         33.60         48.61        17.83 o
  -7   0  15         35.74         53.70        10.09 o
  -5   0  15          2.13         -3.54         9.52 o
  -3   0  15       2020.49       2035.95        13.30 o
  -1   0  15        980.01        905.81        12.15 o
   1   0  15       2441.90       2484.87        48.11 o
   3   0  15       1200.34       1141.16        37.05 o
   5   0  15       1745.68       1812.52        11.67 o
   7   0  15        546.96        499.34        34.33 o
   9   0  15        772.87        784.07        32.39 o
  11   0  15        523.83        522.85         8.51 o
  13   0  15        479.77        526.95         8.61 o
  15   0  15          0.32         -3.19         7.09 o
 -20   1  15          1.28          0.66         7.94 o
 -19   1  15        154.44        133.32         8.91 o
 -18   1  15         51.03         48.27         8.71 o
 -17   1  15         17.85         12.67         8.34 o
 -16   1  15        169.82        156.72         7.86 o
 -15   1  15         91.72         79.33         8.39 o
 -14   1  15         33.98         35.66         8.89 o
 -13   1  15         49.03         50.18         7.32 o
 -12   1  15          4.37         11.85         8.68 o
 -10   1  15         24.88         25.83        12.97 o
  -9   1  15          0.98          3.98         9.34 o
  -8   1  15         73.63         78.69         9.32 o
  -7   1  15       2072.26       1962.07        16.52 o
  -6   1  15         84.89         88.11         7.83 o
  -5   1  15        308.09        291.28         8.48 o
  -4   1  15        210.29        210.70         6.51 o
  -3   1  15         80.94         78.28         5.95 o
  -2   1  15        801.74        738.92         7.29 o
  -1   1  15        706.90        803.44         9.43 o
   0   1  15       2865.42       2797.26        11.07 o
   1   1  15         40.19         51.82         5.80 o
   2   1  15        216.07        215.11         5.56 o
   3   1  15         21.33         22.05         5.04 o
   4   1  15       1447.82       1407.70        11.80 o
   5   1  15         67.67         88.09         5.37 o
   6   1  15          0.83          5.31         5.34 o
   7   1  15       2190.45       2119.61        14.61 o
   8   1  15         84.87         76.24         5.18 o
   9   1  15        118.06        119.31         5.94 o
  10   1  15          0.17         -2.91         5.02 o
  11   1  15         60.70         54.23         5.19 o
  12   1  15          1.72          8.46         5.10 o
  13   1  15        101.57        117.10         6.19 o
  14   1  15         24.29         25.31         5.99 o
  15   1  15        121.85        120.29         6.39 o
  16   1  15        125.13        115.32         5.75 o
 -19   2  15         26.93         30.84         9.57 o
 -18   2  15          1.97          7.60         7.99 o
 -17   2  15          3.58          5.17         7.37 o
 -16   2  15        423.20        416.33        13.45 o
 -15   2  15          1.70          3.23         7.71 o
 -14   2  15         53.22         71.89         8.86 o
 -13   2  15         13.01          9.17         7.86 o
 -12   2  15          8.40          9.61         7.19 o
 -11   2  15        711.91        741.99        15.90 o
 -10   2  15         41.53         34.59        10.90 o
  -9   2  15        316.17        317.16         9.07 o
  -8   2  15        243.29        226.06         8.22 o
  -7   2  15        306.44        309.86         9.38 o
  -6   2  15        116.17        102.06         7.86 o
  -5   2  15          1.11          6.00         6.67 o
  -4   2  15        255.91        238.13         7.67 o
  -3   2  15        248.80        260.43         7.33 o
  -2   2  15         37.12         43.91         6.54 o
  -1   2  15       1663.40       1633.06        10.10 o
   0   2  15        427.30        410.91         7.38 o
   1   2  15        108.93        102.04         6.17 o
   2   2  15        138.42        134.29         7.19 o
   3   2  15        293.17        276.87         6.37 o
   4   2  15         95.54         97.04         6.38 o
   5   2  15         10.07         22.43         5.92 o
   6   2  15          5.10          9.63         5.77 o
   7   2  15          0.05          5.99         6.55 o
   8   2  15       1077.20       1077.91        16.16 o
   9   2  15         25.96         32.64         6.06 o
  10   2  15         50.85         48.66         6.02 o
  11   2  15          0.26         11.81         7.84 o
  12   2  15        143.46        145.33         6.26 o
  13   2  15        469.88        485.05         6.91 o
  14   2  15          0.80          2.90         6.21 o
  15   2  15          3.30         10.69         5.20 o
  16   2  15          1.12          7.39         5.57 o
 -19   3  15        466.24        391.18        11.04 o
 -18   3  15         35.37         40.72        10.52 o
 -17   3  15         35.76         36.55         9.25 o
 -16   3  15        140.61        124.11        17.58 o
 -15   3  15         76.36         69.25         7.48 o
 -14   3  15        100.96         91.92         7.32 o
 -13   3  15        563.99        568.07        10.73 o
 -12   3  15        485.87        478.96         7.45 o
 -11   3  15        472.18        480.61         9.44 o
 -10   3  15        355.82        388.31         9.86 o
  -9   3  15        466.98        455.29         8.81 o
  -8   3  15         63.83         80.78         6.98 o
  -7   3  15         93.74        100.91         6.53 o
  -6   3  15       1203.33       1199.50        10.33 o
  -5   3  15        291.37        261.95         7.63 o
  -4   3  15        134.82        132.28         6.38 o
  -3   3  15       1063.18       1059.37        12.73 o
  -2   3  15        136.15        137.52         6.61 o
  -1   3  15        183.05        198.15         7.20 o
   0   3  15        174.37        176.01         9.76 o
   1   3  15         17.47         17.05         5.91 o
   2   3  15        110.22        116.40         6.07 o
   3   3  15        584.10        565.60         7.21 o
   4   3  15         96.53         94.41         6.11 o
   5   3  15        392.42        393.29         9.17 o
   6   3  15         43.57         49.26         6.00 o
   7   3  15        669.97        645.03         7.17 o
   8   3  15        147.63        163.64         6.38 o
   9   3  15        438.52        423.33         6.82 o
  10   3  15         69.53         77.12         6.03 o
  11   3  15          8.31         30.70         5.88 o
  12   3  15         23.82         15.72         6.03 o
  13   3  15         40.81         55.61         8.99 o
  14   3  15          2.45         -1.35         5.08 o
  15   3  15         13.50         20.22         6.62 o
  16   3  15        230.45        192.70         7.02 o
 -18   4  15        423.36        377.25        23.63 o
 -17   4  15          3.67          4.34         7.64 o
 -16   4  15          1.99         -2.86         8.42 o
 -15   4  15         65.15         79.12         7.50 o
 -14   4  15        536.95        542.46         9.92 o
 -13   4  15        464.51        425.96        11.70 o
 -12   4  15        711.88        735.63        18.35 o
 -11   4  15        916.53        931.46        11.83 o
 -10   4  15         80.57         92.72         7.53 o
  -9   4  15          0.12         11.52         6.86 o
  -8   4  15         19.64         18.24         6.41 o
  -7   4  15        794.38        793.41         7.99 o
  -6   4  15         50.06         46.95         6.09 o
  -5   4  15         68.56         64.34         5.82 o
  -4   4  15        746.82        767.25         8.34 o
  -3   4  15         11.88         18.05         6.14 o
  -2   4  15        603.24        628.23         7.53 o
  -1   4  15       1008.78       1021.57        12.16 o
   0   4  15        662.83        657.15         9.30 o
   1   4  15         26.93         34.36         6.84 o
   2   4  15        977.38        966.26        16.41 o
   3   4  15        148.05        149.49         6.15 o
   4   4  15         32.64         50.51         5.93 o
   5   4  15          2.06          0.92         6.57 o
   6   4  15        416.37        453.00        10.11 o
   7   4  15         20.57         27.29         6.12 o
   8   4  15        185.06        193.42        11.23 o
   9   4  15        257.94        282.34         6.52 o
  10   4  15        341.46        308.36         6.66 o
  11   4  15        474.20        467.44         9.67 o
  12   4  15        210.13        209.63         5.63 o
  13   4  15        106.56        123.48         5.39 o
  14   4  15        138.35        131.00         5.45 o
  15   4  15          0.13         -0.14         5.33 o
 -17   5  15         89.98         76.09         9.56 o
 -16   5  15         22.69         15.31         8.66 o
 -15   5  15         65.64         64.54         7.76 o
 -14   5  15         24.74         28.05         7.33 o
 -13   5  15        280.77        295.53         8.31 o
 -12   5  15       1447.96       1451.25        12.11 o
 -11   5  15         28.07         34.62         5.58 o
 -10   5  15        668.20        678.19         6.65 o
  -9   5  15        132.14        153.03         6.94 o
  -8   5  15        527.84        557.09         7.88 o
  -7   5  15        134.00        135.32         6.74 o
  -6   5  15        268.67        299.26         6.60 o
  -5   5  15         14.77          7.93         5.80 o
  -4   5  15        575.61        598.46         7.15 o
  -3   5  15          5.08         12.83         5.75 o
  -2   5  15         67.14         71.88         6.11 o
  -1   5  15        186.22        207.32         6.76 o
   0   5  15        483.53        426.17         7.34 o
   1   5  15        214.06        208.02         6.98 o
   2   5  15         39.20         56.66         8.20 o
   3   5  15         25.31         31.16         5.64 o
   4   5  15         39.10         40.37         5.82 o
   5   5  15        117.49        118.20         7.74 o
   6   5  15         41.57         50.76         6.09 o
   7   5  15         15.45         20.80         5.88 o
   8   5  15        234.05        241.10         6.37 o
   9   5  15         11.01         22.53         5.27 o
  10   5  15         35.55         43.82         5.30 o
  11   5  15        174.65        179.81         5.86 o
  12   5  15        263.64        259.26         5.80 o
  13   5  15         24.80         27.47         5.37 o
  14   5  15        234.86        204.47         5.90 o
 -16   6  15         12.08         14.47         8.54 o
 -15   6  15          9.36         14.68         8.21 o
 -14   6  15         86.81         95.87         8.64 o
 -13   6  15         56.12         64.71         7.29 o
 -12   6  15        137.26        135.19         6.11 o
 -11   6  15        223.67        222.66         6.04 o
 -10   6  15        140.60        131.10         5.48 o
  -9   6  15          5.48          4.91         5.28 o
  -8   6  15         25.82         27.09         6.57 o
  -7   6  15        281.51        243.38         7.00 o
  -6   6  15         10.30          8.77         6.36 o
  -5   6  15         22.53         20.03         5.37 o
  -4   6  15        343.36        344.43         6.15 o
  -3   6  15          1.63         10.90         5.67 o
  -2   6  15        315.70        367.56         6.25 o
  -1   6  15        127.57        140.44         7.20 o
   0   6  15        372.18        347.92         5.74 o
   1   6  15         80.28         78.01         5.26 o
   2   6  15         14.63         20.43         6.61 o
   3   6  15        327.68        351.22         6.56 o
   4   6  15         58.64         66.12         5.86 o
   5   6  15          3.40          4.98         7.00 o
   6   6  15        504.25        555.93         9.41 o
   7   6  15        123.60        137.57         6.97 o
   8   6  15        173.54        162.75         5.71 o
   9   6  15         45.12         39.87         5.22 o
  10   6  15         15.46         27.69         5.74 o
  11   6  15        350.99        334.20        14.56 o
  12   6  15         47.25         42.93         6.86 o
  13   6  15         21.08         19.80         5.93 o
 -15   7  15          3.08         -8.03         9.42 o
 -14   7  15          2.54          0.58         7.23 o
 -13   7  15          2.75          5.66         7.39 o
 -12   7  15        109.17        105.75         5.90 o
 -11   7  15         47.45         61.45         5.65 o
 -10   7  15        128.59        129.81         8.08 o
  -9   7  15        456.57        496.43         6.17 o
  -8   7  15         49.91         55.69         4.94 o
  -7   7  15        160.35        177.43         5.87 o
  -6   7  15          3.15         14.29         5.36 o
  -5   7  15         59.89         62.90         5.10 o
  -4   7  15          3.02          6.33         5.07 o
  -3   7  15         82.77         99.53         5.46 o
  -2   7  15          3.57          8.70         5.09 o
  -1   7  15         59.93         60.46         5.10 o
   0   7  15        399.16        407.94         9.47 o
   1   7  15          0.66          8.05         4.64 o
   2   7  15         34.39         26.51         4.99 o
   3   7  15          5.30          6.49         4.69 o
   4   7  15          6.74         11.34         6.94 o
   5   7  15          7.17         10.64         4.72 o
   6   7  15          5.67          7.01         4.68 o
   7   7  15        216.13        199.39         5.82 o
   8   7  15        142.15        159.32         7.50 o
   9   7  15         17.29         17.10         7.39 o
  10   7  15        512.26        453.29         6.35 o
  11   7  15        105.10        121.15         7.08 o
  12   7  15          3.24          5.38         6.02 o
 -13   8  15          8.14          1.06         6.78 o
 -12   8  15         88.76         93.82         5.79 o
 -11   8  15          1.29          8.79         5.20 o
 -10   8  15        195.02        186.09         5.92 o
  -9   8  15          7.66         13.52         4.79 o
  -8   8  15        125.59        122.81         5.47 o
  -7   8  15        418.59        409.03         6.07 o
  -6   8  15          5.67         16.32         5.64 o
  -5   8  15         84.79         92.19         5.32 o
  -4   8  15         79.84         98.54         6.06 o
  -3   8  15         30.90         43.60         5.25 o
  -2   8  15         52.07         58.45         5.10 o
  -1   8  15        164.03        190.79         5.47 o
   0   8  15        916.71        986.44        12.05 o
   1   8  15         34.69         38.06         4.99 o
   2   8  15        134.42        128.01         6.59 o
   3   8  15          1.04         10.14         4.54 o
   4   8  15         48.58         43.54         4.88 o
   5   8  15          3.56          6.15         5.66 o
   6   8  15        148.94        140.96         4.99 o
   7   8  15         28.07         24.83         5.57 o
   8   8  15         15.68         20.30         5.47 o
   9   8  15        182.93        142.51         5.51 o
  10   8  15         79.91         71.98         4.95 o
 -11   9  15         56.91         38.47         6.28 o
 -10   9  15        137.18        138.22         7.71 o
  -9   9  15         21.90         22.53         5.70 o
  -8   9  15        102.29        106.22         6.91 o
  -7   9  15        102.61        100.65         6.04 o
  -6   9  15         38.79         30.32         5.59 o
  -5   9  15         21.69         22.51         6.01 o
  -4   9  15         11.19         13.27         5.71 o
  -3   9  15         85.43         91.95         5.39 o
  -2   9  15        160.63        147.90         5.31 o
  -1   9  15          0.62          8.92         5.34 o
   0   9  15        505.30        502.02         7.07 o
   1   9  15         26.57         40.09         4.92 o
   2   9  15         52.60         48.40         4.97 o
   3   9  15         93.40         95.07         5.23 o
   4   9  15          4.24          7.95         5.06 o
   5   9  15          3.61         11.99         4.78 o
   6   9  15         54.21         64.26         4.90 o
   7   9  15          1.02         12.85         5.01 o
  -7  10  15         26.18         21.49         6.43 o
  -6  10  15         51.21         44.92         6.05 o
  -5  10  15          7.52          9.70         5.98 o
  -4  10  15        159.45        149.20         9.15 o
  -3  10  15          0.79          3.61         5.96 o
  -2  10  15         12.77          9.42         5.72 o
  -1  10  15          0.41          5.78         5.40 o
   0  10  15        172.97        176.81         8.51 o
   1  10  15        262.73        277.01        14.84 o
   2  10  15         17.56         11.36         4.86 o
   3  10  15          1.25          7.17         5.00 o
 -18   0  16        509.25        486.73        16.38 o
 -16   0  16         12.52         37.34        10.84 o
 -14   0  16          6.74          0.18        13.08 o
 -12   0  16        920.46        925.64        13.89 o
 -10   0  16        291.88        301.05        23.95 o
  -8   0  16          6.98         12.23        14.45 o
  -6   0  16        580.12        537.28        15.80 o
  -4   0  16        908.46        841.45        26.99 o
  -2   0  16        946.66        994.18        55.54 o
   0   0  16       9276.70       9561.79       265.52 o
   2   0  16        715.52        730.61        19.52 o
   4   0  16        181.44        142.66         7.48 o
   6   0  16          0.43         -2.52         8.19 o
   8   0  16        743.18        691.82         9.20 o
  10   0  16        744.41        805.07        28.82 o
  12   0  16        377.64        396.74         8.38 o
  14   0  16       1038.93       1015.93        23.01 o
  16   0  16         77.30         71.93         8.12 o
 -19   1  16         11.27          9.80         9.61 o
 -18   1  16         10.94         16.33         8.32 o
 -17   1  16          1.30         -0.26         7.44 o
 -16   1  16        294.30        299.11        20.25 o
 -15   1  16         12.13         14.09         8.26 o
 -14   1  16         13.55          9.10         7.84 o
 -13   1  16         13.93          8.73         7.26 o
 -12   1  16          3.51         11.90         7.71 o
 -11   1  16         67.31         83.83        22.71 o
 -10   1  16        192.84        182.29        12.97 o
  -9   1  16         31.42         42.18         9.30 o
  -8   1  16        361.58        367.68         9.56 o
  -7   1  16        233.50        239.67         8.53 o
  -6   1  16        404.90        395.65         9.50 o
  -5   1  16        110.24        134.73         7.95 o
  -4   1  16       1217.20       1271.33        13.51 o
  -3   1  16        261.78        273.68         6.49 o
  -2   1  16        765.35        752.68        13.89 o
  -1   1  16          3.35         16.00         5.79 o
   0   1  16        159.69        146.54         6.39 o
   1   1  16       1713.83       1729.92        14.14 o
   2   1  16        288.72        316.85         5.86 o
   3   1  16        671.85        670.85        10.97 o
   4   1  16        905.44        875.50         6.55 o
   5   1  16         68.88         81.79         6.11 o
   6   1  16        144.47        157.56         5.28 o
   7   1  16          7.58         14.42         5.02 o
   8   1  16       1271.46       1245.40         7.30 o
   9   1  16         82.82         78.37         5.24 o
  10   1  16        177.83        183.08         5.63 o
  11   1  16        175.19        164.47         5.44 o
  12   1  16         98.23        103.24         7.37 o
  13   1  16         64.30         70.41         6.18 o
  14   1  16          8.92         11.97         5.99 o
  15   1  16         41.55         31.52         6.25 o
  16   1  16         34.12         35.89         5.36 o
 -19   2  16        418.99        377.18        22.80 o
 -18   2  16          0.91          8.41         7.47 o
 -17   2  16        528.13        553.50        12.23 o
 -16   2  16          0.90          4.92         7.92 o
 -15   2  16        181.90        182.53         8.61 o
 -14   2  16        130.87        121.03         8.41 o
 -13   2  16        117.91        127.48         9.18 o
 -12   2  16       1075.17       1039.92        34.16 o
 -11   2  16        195.46        206.23        12.88 o
 -10   2  16        214.01        234.83        11.85 o
  -9   2  16        543.35        533.18         9.83 o
  -8   2  16        981.18        974.18        10.81 o
  -7   2  16       1016.17        966.25        10.47 o
  -6   2  16        140.78        144.96         7.39 o
  -5   2  16         39.75         37.53         6.52 o
  -4   2  16         28.58         47.52         7.52 o
  -3   2  16         19.78         17.04         7.12 o
  -2   2  16        612.77        653.00         8.36 o
  -1   2  16          3.65          9.69         6.49 o
   0   2  16        241.58        269.03         7.30 o
   1   2  16        293.69        248.80         7.68 o
   2   2  16        370.75        360.57         7.01 o
   3   2  16          5.35         13.04         5.88 o
   4   2  16         12.24         18.13         5.70 o
   5   2  16         10.77          6.20         9.33 o
   6   2  16        285.12        302.36         6.72 o
   7   2  16         25.29         38.08         5.99 o
   8   2  16        100.55         96.33         6.45 o
   9   2  16       1252.87       1241.47         8.35 o
  10   2  16        174.02        168.32         6.29 o
  11   2  16        257.48        256.82         7.53 o
  12   2  16        103.28        108.82         6.43 o
  13   2  16         72.79         77.46         6.28 o
  14   2  16        460.39        476.33         7.23 o
  15   2  16         57.88         52.89         7.85 o
 -18   3  16          1.51          4.87         8.32 o
 -17   3  16          8.65         11.16         8.30 o
 -16   3  16         38.26         25.47         8.03 o
 -15   3  16         21.52         29.34         7.94 o
 -14   3  16        282.58        271.93        11.47 o
 -13   3  16         37.28         39.98         7.19 o
 -12   3  16          3.74         11.02         6.29 o
 -11   3  16          8.69          8.35         9.86 o
 -10   3  16          1.34          2.16         8.45 o
  -9   3  16        138.91        165.31         7.67 o
  -8   3  16        251.94        285.20         7.62 o
  -7   3  16         45.62         44.32         6.58 o
  -6   3  16         48.25         45.90         6.88 o
  -5   3  16        362.80        388.92         8.05 o
  -4   3  16       1814.86       1882.01        15.53 o
  -3   3  16         43.56         51.24         6.59 o
  -2   3  16         42.40         41.56         6.52 o
  -1   3  16       1890.12       1812.22        19.90 o
   0   3  16        161.20        166.21         6.43 o
   1   3  16       3451.83       3494.27        35.09 o
   2   3  16       1504.24       1467.40        19.28 o
   3   3  16          0.16          9.86         5.91 o
   4   3  16         66.04         67.09         5.83 o
   5   3  16         66.29         81.11         5.81 o
   6   3  16         85.29        101.33         6.56 o
   7   3  16        141.88        146.90        11.20 o
   8   3  16          7.12          8.97         6.45 o
   9   3  16          0.28          6.49         5.86 o
  10   3  16         33.36         43.35        11.76 o
  11   3  16        144.18        157.45        12.49 o
  12   3  16         54.16         62.97        10.94 o
  13   3  16         50.50         52.18         6.25 o
  14   3  16        230.35        232.13         5.81 o
  15   3  16        221.71        189.52         5.97 o
 -18   4  16        655.26        564.84        36.26 o
 -17   4  16        391.43        389.97        18.40 o
 -16   4  16        986.64        960.10        56.00 o
 -15   4  16        169.31        180.36         8.58 o
 -14   4  16        146.15        132.20         8.49 o
 -13   4  16        925.61        967.68        24.87 o
 -12   4  16        364.39        339.11        11.70 o
 -11   4  16          4.83          9.42         5.84 o
 -10   4  16        494.32        488.92         9.01 o
  -9   4  16        939.88        902.49         9.34 o
  -8   4  16          1.60          5.84         6.55 o
  -7   4  16        361.18        335.18         7.43 o
  -6   4  16         49.60         39.06         6.09 o
  -5   4  16         25.63         30.84         6.05 o
  -4   4  16        186.09        182.46         6.99 o
  -3   4  16        224.38        236.87         7.46 o
  -2   4  16        340.72        317.81         7.87 o
  -1   4  16        148.55        161.52         6.67 o
   0   4  16          5.61         17.19         6.04 o
   1   4  16        146.58        159.05         6.36 o
   2   4  16         91.68         84.59         6.02 o
   3   4  16        256.83        227.11         6.15 o
   4   4  16         35.60         33.41         5.68 o
   5   4  16        121.87        116.86         8.37 o
   6   4  16        108.01        140.23         6.57 o
   7   4  16          7.17         -1.03         5.84 o
   8   4  16         12.44         12.03         8.68 o
   9   4  16        811.50        781.78        13.87 o
  10   4  16        632.62        579.30        16.88 o
  11   4  16         13.31         14.71         6.02 o
  12   4  16        681.04        657.71         6.48 o
  13   4  16          2.14         16.35         5.46 o
  14   4  16         70.82         57.69         5.46 o
 -17   5  16        110.18        107.94        14.81 o
 -16   5  16          0.04          3.50         7.58 o
 -15   5  16        428.62        403.79        15.78 o
 -14   5  16          3.03          5.96         7.41 o
 -13   5  16        436.40        408.85         7.43 o
 -12   5  16         51.73         55.84         6.19 o
 -11   5  16        646.79        678.01         7.61 o
 -10   5  16         61.12         56.15         7.28 o
  -9   5  16         13.62         14.08         6.88 o
  -8   5  16         90.47        124.39         6.74 o
  -7   5  16         56.71         57.19         5.80 o
  -6   5  16         17.81         30.06         5.70 o
  -5   5  16        188.78        214.28         7.42 o
  -4   5  16         42.71         63.54         6.19 o
  -3   5  16         17.38         26.85         5.32 o
  -2   5  16        248.91        224.91         6.95 o
  -1   5  16        396.99        356.14        11.22 o
   0   5  16         99.32         98.08         6.64 o
   1   5  16       1750.75       1863.12        16.58 o
   2   5  16        416.57        427.10         6.95 o
   3   5  16        130.34        125.01         8.26 o
   4   5  16        104.02        109.00         6.69 o
   5   5  16         25.77         28.65        10.06 o
   6   5  16         31.16         31.81         7.81 o
   7   5  16         84.56         84.52         6.63 o
   8   5  16        300.01        291.49         7.81 o
   9   5  16        203.06        209.71         6.99 o
  10   5  16        139.80        146.47         7.18 o
  11   5  16        148.21        144.17         5.57 o
  12   5  16         10.43         12.69         5.25 o
  13   5  16         17.90         14.98         9.35 o
 -16   6  16         84.58        100.47         8.90 o
 -15   6  16          1.38          1.75         8.38 o
 -14   6  16        298.28        260.45         9.02 o
 -13   6  16         24.99         29.09         6.40 o
 -12   6  16        952.62        947.36         8.01 o
 -11   6  16         19.04         28.79         5.65 o
 -10   6  16        458.59        455.78         7.46 o
  -9   6  16        408.61        421.84         7.85 o
  -8   6  16          0.31          1.73         6.18 o
  -7   6  16        131.73        124.66         6.56 o
  -6   6  16         91.65        103.28         6.06 o
  -5   6  16          3.77          6.74         5.26 o
  -4   6  16          0.09          2.95         5.22 o
  -3   6  16        185.85        202.50         5.91 o
  -2   6  16        829.52        841.93         9.03 o
  -1   6  16        211.84        236.38         7.46 o
   0   6  16        157.50        171.77         5.41 o
   1   6  16         51.10         53.81         7.98 o
   2   6  16        105.30        111.92         6.44 o
   3   6  16        186.05        210.56         6.38 o
   4   6  16          1.79         11.21         6.07 o
   5   6  16        114.92        114.80         6.48 o
   6   6  16         16.88         21.89         5.39 o
   7   6  16         84.97        108.01         5.47 o
   8   6  16        129.17        135.91         5.69 o
   9   6  16        318.30        306.20        12.11 o
  10   6  16        150.91        118.18         5.78 o
  11   6  16          1.02          2.29         5.28 o
  12   6  16        113.72        109.69         5.87 o
 -14   7  16         60.33         67.91         7.60 o
 -13   7  16        151.43        138.68         6.17 o
 -12   7  16         83.35         71.22         5.98 o
 -11   7  16         12.05         18.61         5.53 o
 -10   7  16         84.96         93.81         5.70 o
  -9   7  16        262.54        257.21         5.88 o
  -8   7  16          0.01          1.36         5.81 o
  -7   7  16         22.71         20.61         6.01 o
  -6   7  16         34.56         44.13         6.06 o
  -5   7  16         31.53         13.35         5.69 o
  -4   7  16        307.30        312.73         6.84 o
  -3   7  16         21.43         28.55         7.35 o
  -2   7  16        192.69        198.58         5.73 o
  -1   7  16        269.85        277.39         6.06 o
   0   7  16        181.27        199.73         5.38 o
   1   7  16        426.53        423.63         5.98 o
   2   7  16        139.92        138.09         5.40 o
   3   7  16        111.19        123.59         5.06 o
   4   7  16          4.47          7.44         4.61 o
   5   7  16         51.57         49.04         4.88 o
   6   7  16        493.65        488.68        11.09 o
   7   7  16         11.18         10.74         5.15 o
   8   7  16         46.88         42.95         5.21 o
   9   7  16          7.67         10.53         5.35 o
  10   7  16        148.29        138.05        12.28 o
  11   7  16          0.76         -4.87         5.63 o
 -12   8  16         27.62         31.01         5.72 o
 -11   8  16        149.49        130.73         6.12 o
 -10   8  16         89.48         87.31         5.38 o
  -9   8  16        171.54        152.98         5.73 o
  -8   8  16        102.50        109.54         5.56 o
  -7   8  16         45.95         44.11         5.57 o
  -6   8  16          3.06          4.02         5.31 o
  -5   8  16         43.09         47.31         5.58 o
  -4   8  16         15.63         19.97         5.77 o
  -3   8  16         12.93          9.25         5.11 o
  -2   8  16        197.15        180.46         5.81 o
  -1   8  16          0.97          3.95         5.21 o
   0   8  16          1.16          8.10         4.98 o
   1   8  16          0.30         -0.52         4.71 o
   2   8  16         30.32         30.82         4.61 o
   3   8  16         13.33         19.90         4.83 o
   4   8  16        137.50        159.12         5.17 o
   5   8  16        143.47        175.57        12.13 o
   6   8  16         66.81         57.74         4.92 o
   7   8  16         71.30         80.59         5.39 o
   8   8  16         12.14          9.04         4.86 o
   9   8  16          3.52          9.30         5.85 o
  -9   9  16         72.90         47.18         5.67 o
  -8   9  16         56.13         61.87         5.42 o
  -7   9  16          1.17         -0.30         5.06 o
  -6   9  16         17.01         15.19         4.97 o
  -5   9  16          0.01         12.26         5.43 o
  -4   9  16         16.22         13.02         5.09 o
  -3   9  16        164.51        191.12         5.47 o
  -2   9  16        168.87        166.06         5.31 o
  -1   9  16         35.78         44.60         5.53 o
   0   9  16         33.32         28.66         5.08 o
   1   9  16          7.18          6.27         4.83 o
   2   9  16         45.60         41.09         4.80 o
   3   9  16         28.42         27.57         4.91 o
   4   9  16          1.50          9.31         4.66 o
   5   9  16        116.81        106.46         5.31 o
   6   9  16          3.86         -0.46         4.90 o
  -4  10  16          3.51         10.83         5.63 o
  -3  10  16         25.49         20.86         7.08 o
  -2  10  16         13.36         21.00         5.35 o
  -1  10  16        214.71        208.88        13.76 o
   0  10  16        113.43         88.20         5.38 o
   1  10  16          0.38         -0.32         5.29 o
 -19   0  17        300.11        219.02        15.23 o
 -17   0  17         15.15         17.36        10.69 o
 -15   0  17        383.43        338.08        12.19 o
 -13   0  17        819.60        782.59        13.66 o
  -9   0  17       1222.14       1195.51        24.93 o
  -7   0  17        210.90        195.51         9.53 o
  -5   0  17         36.79         75.13         9.46 o
  -3   0  17        888.04        977.64        11.20 o
  -1   0  17       2355.76       2364.12        38.47 o
   1   0  17        461.49        466.34        14.59 o
   3   0  17        958.02        965.53        15.11 o
   5   0  17        301.86        312.15         7.75 o
   7   0  17        494.89        495.15         8.53 o
   9   0  17        866.36        829.61        20.43 o
  11   0  17       1582.81       1558.17        34.62 o
  13   0  17        196.77        197.08         8.17 o
  15   0  17        251.32        209.52         8.94 o
 -18   1  17         23.50         17.16         8.61 o
 -17   1  17          8.24         13.94         7.80 o
 -16   1  17          0.85         -0.80         7.65 o
 -15   1  17        168.29        164.71         8.14 o
 -14   1  17         80.00         72.70         9.17 o
 -13   1  17        306.61        318.90         8.77 o
 -11   1  17       1138.68       1235.00        31.92 o
 -10   1  17        110.28        113.20        10.06 o
  -9   1  17         72.73         68.29         9.16 o
  -8   1  17        575.84        574.04        10.80 o
  -7   1  17        532.53        574.22         9.21 o
  -6   1  17          2.11         11.11         6.22 o
  -5   1  17          7.39         12.47         6.44 o
  -4   1  17         16.47         28.41         6.94 o
  -3   1  17        166.79        176.75         6.23 o
  -2   1  17         10.81         12.56         5.61 o
  -1   1  17       1811.51       1786.79        15.42 o
   0   1  17        493.18        478.06         6.33 o
   1   1  17       1039.47       1046.34         9.15 o
   2   1  17         69.95         72.09         5.27 o
   3   1  17        802.42        799.08         6.61 o
   4   1  17        164.87        171.93         5.20 o
   5   1  17        176.32        174.46         5.18 o
   6   1  17        272.02        286.70         5.50 o
   7   1  17          0.65          7.78         5.87 o
   8   1  17        239.00        263.02         6.08 o
   9   1  17        281.12        314.57         6.82 o
  10   1  17          0.04         14.50         5.23 o
  11   1  17        552.49        548.52         7.93 o
  12   1  17         60.77         43.99         6.38 o
  13   1  17         21.86         27.41         6.03 o
  14   1  17          0.77          1.70        11.06 o
  15   1  17         17.57         12.97         6.12 o
 -18   2  17         59.72         66.47        16.20 o
 -17   2  17         94.75         92.43         8.51 o
 -16   2  17          0.03          6.64         9.78 o
 -15   2  17        533.52        588.68         9.27 o
 -14   2  17         67.45         73.17         8.04 o
 -13   2  17        740.11        701.12         9.90 o
 -12   2  17        831.18        846.15        34.15 o
 -11   2  17          2.69          8.40        10.81 o
 -10   2  17         66.88         74.65         9.01 o
  -9   2  17        572.43        570.74         9.23 o
  -8   2  17          8.31          9.93         8.04 o
  -7   2  17        350.66        341.90         8.53 o
  -6   2  17         34.76         26.50         6.66 o
  -5   2  17        157.84        162.33         7.29 o
  -4   2  17          0.68          1.14         6.36 o
  -3   2  17        466.87        470.14         7.46 o
  -2   2  17        266.00        284.63         7.57 o
  -1   2  17       3583.53       3503.89        15.19 o
   0   2  17       1079.74       1098.53        25.96 o
   1   2  17        768.44        787.52        14.34 o
   2   2  17          0.10         11.03         5.89 o
   3   2  17       1515.27       1500.76         8.87 o
   4   2  17         39.21         43.80         5.79 o
   5   2  17          1.01         10.86         9.79 o
   6   2  17         92.92        104.62         8.45 o
   7   2  17          1.00         -1.44         5.82 o
   8   2  17       1070.86       1062.59        15.38 o
   9   2  17        200.97        187.80         6.26 o
  10   2  17        127.43        148.66         6.27 o
  11   2  17        620.41        568.35         7.39 o
  12   2  17        326.77        315.15        13.17 o
  13   2  17          1.31         -6.08         6.08 o
  14   2  17          7.03          4.82         6.11 o
  15   2  17         83.16         93.12         9.76 o
 -18   3  17         44.01         40.79         8.68 o
 -17   3  17         21.63         15.62         8.33 o
 -16   3  17         54.46         53.09         9.16 o
 -15   3  17        766.47        693.94        24.84 o
 -14   3  17         66.46         49.65         7.72 o
 -13   3  17        192.21        201.26         7.41 o
 -12   3  17        521.05        537.28        16.61 o
 -11   3  17        183.41        192.21        11.24 o
 -10   3  17        311.20        327.51         8.77 o
  -9   3  17        499.87        486.51         8.42 o
  -8   3  17          0.55         -0.93         6.19 o
  -7   3  17        122.41        160.59         6.30 o
  -6   3  17         64.96         72.65         7.12 o
  -5   3  17         77.41         88.99         7.10 o
  -4   3  17         18.15         13.51         6.91 o
  -3   3  17         24.47         22.22         6.11 o
  -2   3  17        683.72        677.02         8.87 o
  -1   3  17          1.51          8.31         6.83 o
   0   3  17          7.47         17.20         6.05 o
   1   3  17        150.11        154.67         7.17 o
   2   3  17          8.70         21.23         5.88 o
   3   3  17         39.84         42.54         6.08 o
   4   3  17         34.75         32.30         5.88 o
   5   3  17        140.49        120.11         6.14 o
   6   3  17         51.69         73.26         9.56 o
   7   3  17        227.97        213.19         9.47 o
   8   3  17         55.98         63.05         6.07 o
   9   3  17        960.13        961.46         8.46 o
  10   3  17          7.35         11.84         8.10 o
  11   3  17        467.47        420.34         7.11 o
  12   3  17          5.59         -1.12         5.95 o
  13   3  17          0.52          3.14         6.16 o
  14   3  17         18.87          7.92         5.66 o
 -17   4  17          0.07          3.53         8.79 o
 -16   4  17        163.15        158.36         8.75 o
 -15   4  17        439.06        423.33        21.87 o
 -14   4  17          7.80         15.83         7.63 o
 -13   4  17         76.87         74.96         7.54 o
 -12   4  17         57.15         54.48         6.14 o
 -11   4  17         83.32         72.69         8.29 o
 -10   4  17         95.82        111.25         7.60 o
  -9   4  17         40.17         39.24         6.36 o
  -8   4  17        817.43        831.41         8.73 o
  -7   4  17         25.38         26.23         6.44 o
  -6   4  17         31.01         32.93         6.13 o
  -5   4  17          0.04         -6.70         6.70 o
  -4   4  17        245.88        254.57         7.62 o
  -3   4  17          6.03          2.20         6.73 o
  -2   4  17        144.70        169.46         6.81 o
  -1   4  17         72.63         96.49         6.14 o
   0   4  17         55.77         61.45         6.16 o
   1   4  17        355.91        385.89         9.76 o
   2   4  17          7.10         14.61         5.83 o
   3   4  17        440.57        479.97         6.95 o
   4   4  17          4.95          6.48         6.53 o
   5   4  17          0.01         -0.89         5.69 o
   6   4  17        428.70        428.28         7.09 o
   7   4  17        114.30        117.22         6.19 o
   8   4  17        168.41        176.90        11.98 o
   9   4  17         11.00          9.25         6.01 o
  10   4  17        204.35        200.54         6.51 o
  11   4  17          7.18          9.71        11.73 o
  12   4  17         18.97         17.59         5.34 o
  13   4  17         45.15         52.56         7.94 o
 -16   5  17        256.81        213.51         8.83 o
 -15   5  17         48.39         62.99         7.77 o
 -14   5  17         94.42         87.74         8.34 o
 -13   5  17         37.29         36.53         6.51 o
 -12   5  17          2.80          8.68         6.19 o
 -11   5  17        650.02        623.58         9.87 o
 -10   5  17          4.53          8.00         6.99 o
  -9   5  17         68.21         86.37         7.10 o
  -8   5  17        140.27        140.41         6.97 o
  -7   5  17          2.87          6.06         5.63 o
  -6   5  17        334.74        364.81         6.92 o
  -5   5  17        326.88        376.51         6.72 o
  -4   5  17        244.48        279.35         6.57 o
  -3   5  17        287.39        290.26         6.68 o
  -2   5  17        263.28        261.18         6.90 o
  -1   5  17          0.38          6.67         6.25 o
   0   5  17        122.39        153.23         6.63 o
   1   5  17        786.47        814.67        29.73 o
   2   5  17        283.24        291.87        13.43 o
   3   5  17          5.38         24.31         9.61 o
   4   5  17         30.40         32.65         5.78 o
   5   5  17          9.22         16.07         6.43 o
   6   5  17         41.67         50.39         8.28 o
   7   5  17         22.17         25.20         5.90 o
   8   5  17         32.59         48.58         6.00 o
   9   5  17         91.06         89.99        10.24 o
  10   5  17         27.33         38.25         5.75 o
  11   5  17         57.34         60.26         5.44 o
  12   5  17        159.82        140.56         5.72 o
 -15   6  17         16.99          4.59         8.28 o
 -14   6  17          8.68          7.83         9.99 o
 -13   6  17        121.92        117.47         7.09 o
 -12   6  17         16.75         14.38         5.91 o
 -11   6  17         35.57         36.44         5.66 o
 -10   6  17          0.16          5.84         4.94 o
  -9   6  17        388.54        376.22         7.81 o
  -8   6  17        248.62        241.30         6.38 o
  -7   6  17        371.73        374.56         8.22 o
  -6   6  17         58.91         64.73         7.31 o
  -5   6  17        183.57        189.16         6.26 o
  -4   6  17        285.91        288.62         6.52 o
  -3   6  17         52.71         56.61         5.55 o
  -2   6  17        550.30        554.67         9.81 o
  -1   6  17         59.87         81.28         5.47 o
   0   6  17          0.65          7.91         5.73 o
   1   6  17          9.37         19.79         5.98 o
   2   6  17         30.50         47.27         6.16 o
   3   6  17         69.90         79.75         6.32 o
   4   6  17         26.05         36.99         6.37 o
   5   6  17        202.09        217.97        15.72 o
   6   6  17          1.88          5.10         5.99 o
   7   6  17        195.43        195.85        10.06 o
   8   6  17         54.25         53.30         5.22 o
   9   6  17          3.71          9.40         5.24 o
  10   6  17        493.51        426.76        10.43 o
  11   6  17         16.36          4.51         5.51 o
 -13   7  17          0.08          4.02         5.72 o
 -12   7  17        106.30         92.71         6.49 o
 -11   7  17        163.84        149.44         5.98 o
 -10   7  17         35.96         46.56         5.73 o
  -9   7  17         47.73         55.46         5.15 o
  -8   7  17        186.07        190.29         6.85 o
  -7   7  17         11.30          7.23         6.04 o
  -6   7  17         84.72         70.35         6.26 o
  -5   7  17        263.52        280.24         6.82 o
  -4   7  17         98.90         98.14         6.03 o
  -3   7  17        232.22        224.44         6.10 o
  -2   7  17         18.33         27.77         5.43 o
  -1   7  17          2.39          6.45         5.29 o
   0   7  17          1.48         11.81         5.14 o
   1   7  17        449.03        489.46         6.79 o
   2   7  17         13.60         26.25         4.75 o
   3   7  17         19.40         26.05         4.64 o
   4   7  17        109.59        123.75         5.01 o
   5   7  17         13.95         26.42         4.57 o
   6   7  17        194.40        172.68         6.16 o
   7   7  17          7.14         11.63         5.16 o
   8   7  17         55.42         64.03         5.77 o
   9   7  17          4.93         11.76         7.20 o
  10   7  17         24.42         24.13         5.46 o
 -11   8  17         22.28         30.17         5.97 o
 -10   8  17         10.13          8.32         5.85 o
  -9   8  17          0.97          6.89         5.08 o
  -8   8  17         10.16         15.51         5.41 o
  -7   8  17         88.53         94.83         5.99 o
  -6   8  17        210.80        201.20         5.71 o
  -5   8  17         17.87         17.58         5.23 o
  -4   8  17         18.37         32.62         5.11 o
  -3   8  17         83.70         94.20         6.30 o
  -2   8  17        764.17        810.06        25.93 o
  -1   8  17         99.04        117.10         5.34 o
   0   8  17        135.38        137.04         5.10 o
   1   8  17         65.97         66.96         5.20 o
   2   8  17          5.32          9.66         4.79 o
   3   8  17        225.70        207.95         6.69 o
   4   8  17        117.32        138.81         7.14 o
   5   8  17          0.69          6.18         4.92 o
   6   8  17          4.86          6.82         5.00 o
   7   8  17         40.10         36.61         5.49 o
   8   8  17         70.49         66.82         5.02 o
  -8   9  17        184.58        184.81         8.15 o
  -7   9  17         10.99         14.45         5.06 o
  -6   9  17        150.72        128.86         6.43 o
  -5   9  17          2.17          3.70         5.26 o
  -4   9  17        152.46        152.78        11.20 o
  -3   9  17         39.75         39.27         5.26 o
  -2   9  17          2.35          9.88         5.12 o
  -1   9  17        136.84        140.84         5.35 o
   0   9  17         18.08         19.54         5.04 o
   1   9  17         74.81         73.17         6.75 o
   2   9  17          3.68          3.27         4.99 o
   3   9  17         56.64         52.66         5.32 o
   4   9  17         65.02         63.32         5.16 o
 -18   0  18          6.88          8.78        13.98 o
 -16   0  18         61.65         85.77        11.04 o
 -14   0  18        141.13        153.76        13.33 o
 -10   0  18        982.94        944.95        25.78 o
  -8   0  18        311.69        307.57        14.83 o
  -6   0  18         68.18         68.39         9.33 o
  -4   0  18        261.30        301.73         8.64 o
  -2   0  18       1630.57       1533.85        16.22 o
   0   0  18       1931.61       2017.42        26.70 o
   2   0  18         24.50         33.89         7.20 o
   4   0  18        135.94        170.99         7.95 o
   6   0  18        866.89        876.07         9.43 o
   8   0  18         16.81          9.44         7.72 o
  10   0  18          2.38          5.81         9.02 o
  12   0  18        150.98        149.49         9.61 o
  14   0  18        178.62        150.38         8.11 o
 -18   1  18        201.87        185.94         9.43 o
 -17   1  18         36.78         30.28         8.76 o
 -16   1  18         16.39         20.73         8.40 o
 -15   1  18          0.64          4.18         7.98 o
 -14   1  18         34.91         32.58        10.51 o
 -13   1  18         47.02         48.68         8.19 o
 -11   1  18        159.25        167.11        21.57 o
 -10   1  18        206.54        231.71         9.86 o
  -9   1  18        104.39        105.40         9.17 o
  -8   1  18        345.47        352.62         9.49 o
  -7   1  18          7.53         16.99         7.41 o
  -6   1  18       1048.59       1106.21        19.66 o
  -5   1  18         65.64         69.40         6.85 o
  -4   1  18        601.37        585.66         8.59 o
  -3   1  18         22.90         21.93         5.84 o
  -2   1  18          0.89          4.26         5.76 o
  -1   1  18         11.03         14.64         5.44 o
   0   1  18        241.84        272.24         6.30 o
   1   1  18         30.98         71.28        11.47 o
   2   1  18        124.42        132.71         5.37 o
   3   1  18          6.90         13.39         4.90 o
   4   1  18         20.02         21.72         4.83 o
   5   1  18        308.93        294.64         6.87 o
   6   1  18          4.38         -5.03         5.03 o
   7   1  18          8.41         20.38         5.06 o
   8   1  18        166.51        207.63         5.44 o
   9   1  18         89.72         90.26         5.26 o
  10   1  18        401.10        397.15        10.00 o
  11   1  18         56.92         56.51         5.32 o
  12   1  18         77.58         79.79         7.34 o
  13   1  18          5.33          5.91         6.18 o
  14   1  18         19.76         24.13         6.35 o
 -18   2  18         17.07         24.83         8.14 o
 -17   2  18          7.57         12.17         8.50 o
 -16   2  18         14.15         13.85         8.34 o
 -15   2  18        295.64        290.99         8.79 o
 -14   2  18          8.07         10.77         8.99 o
 -13   2  18         20.73         32.00         7.51 o
 -12   2  18          0.98          6.08        13.43 o
 -11   2  18         32.35         26.29        10.73 o
 -10   2  18       1078.09       1099.40        12.45 o
  -9   2  18          2.36          4.29         7.46 o
  -8   2  18       1216.11       1236.32        23.69 o
  -7   2  18         88.84         91.54         7.59 o
  -6   2  18         13.57         12.04         6.92 o
  -5   2  18        264.81        289.61         7.51 o
  -4   2  18         30.92         32.89         6.91 o
  -3   2  18        915.38        887.85         9.71 o
  -2   2  18        110.61         88.09         6.40 o
  -1   2  18         21.34         30.60         6.18 o
   0   2  18        561.85        635.06        11.94 o
   1   2  18        350.80        371.01         6.80 o
   2   2  18          9.88         21.24         6.07 o
   3   2  18         51.58         65.52         7.90 o
   4   2  18          5.30          7.50         8.28 o
   5   2  18          1.31          3.65         5.71 o
   6   2  18        272.35        299.60         6.95 o
   7   2  18          0.66         10.58         5.77 o
   8   2  18         16.23          8.85         5.93 o
   9   2  18          2.88          1.23         6.01 o
  10   2  18         83.18         73.12         6.17 o
  11   2  18        419.29        412.68        13.92 o
  12   2  18        147.60        169.79         6.47 o
  13   2  18        127.39        130.16         6.57 o
  14   2  18          2.08         19.39         6.03 o
 -17   3  18        198.54        178.11        25.86 o
 -16   3  18         14.69         13.43         9.08 o
 -15   3  18          4.52         -4.34         8.17 o
 -14   3  18         20.45         27.21         7.72 o
 -13   3  18        360.18        367.98         8.33 o
 -12   3  18          0.76          5.85         7.11 o
 -11   3  18          8.41         10.23         9.59 o
 -10   3  18         34.27         34.00         7.50 o
  -9   3  18          9.74         15.41         6.89 o
  -8   3  18        210.18        222.92         7.15 o
  -7   3  18         56.51         51.82         7.36 o
  -6   3  18          4.70          6.00         6.68 o
  -5   3  18        206.10        228.05         6.88 o
  -4   3  18         71.46         76.56         6.23 o
  -3   3  18         12.48          6.89         6.65 o
  -2   3  18         64.25         72.75         6.65 o
  -1   3  18       1273.30       1263.36         9.31 o
   0   3  18       1283.27       1275.89        11.70 o
   1   3  18         24.73         35.49         6.14 o
   2   3  18        407.43        450.22         6.99 o
   3   3  18        161.54        174.96         6.35 o
   4   3  18          4.30          7.44         5.68 o
   5   3  18        233.75        243.17        11.49 o
   6   3  18        446.21        472.33         6.87 o
   7   3  18          8.19          5.38         5.92 o
   8   3  18         10.93         16.22         5.94 o
   9   3  18         35.61         37.12         6.10 o
  10   3  18        327.98        376.01         7.20 o
  11   3  18         13.20         19.87         7.02 o
  12   3  18        169.39        143.53         8.32 o
  13   3  18         21.26          6.81         6.22 o
 -16   4  18          0.07          8.09         8.04 o
 -15   4  18         36.85         22.12         7.71 o
 -14   4  18        282.90        272.72        11.67 o
 -13   4  18        319.01        332.07         8.52 o
 -12   4  18        571.24        609.93        13.07 o
 -11   4  18          8.44         11.09         8.40 o
 -10   4  18        266.08        256.54         8.12 o
  -9   4  18        999.29       1044.19         9.47 o
  -8   4  18        417.76        402.71         7.08 o
  -7   4  18          1.58          4.99         5.60 o
  -6   4  18         52.72         55.81         6.13 o
  -5   4  18        669.32        657.02         7.90 o
  -4   4  18        388.61        404.92         9.40 o
  -3   4  18         43.59         48.19        10.28 o
  -2   4  18         57.22         49.55         6.44 o
  -1   4  18          5.38          9.75         5.86 o
   0   4  18         93.77         99.77         6.52 o
   1   4  18        520.89        569.91         9.61 o
   2   4  18         87.57         85.77         6.01 o
   3   4  18         29.44         28.61         5.84 o
   4   4  18          6.75         14.92         6.48 o
   5   4  18         69.99         76.04         5.83 o
   6   4  18         47.06         45.89         5.78 o
   7   4  18        296.00        259.22         6.64 o
   8   4  18        232.94        251.90         6.43 o
   9   4  18        133.30        141.04         6.29 o
  10   4  18        223.14        231.12         7.34 o
  11   4  18        294.67        261.95        14.31 o
  12   4  18          5.34         15.89         5.43 o
 -15   5  18         15.33         18.91         7.74 o
 -14   5  18         48.55         48.88         7.74 o
 -13   5  18         77.60         81.24         6.65 o
 -12   5  18          0.01         -1.59         6.16 o
 -11   5  18        382.42        384.00         8.90 o
 -10   5  18        126.72        139.09         7.55 o
  -9   5  18          6.20         13.09         6.27 o
  -8   5  18         59.04         53.93         5.98 o
  -7   5  18        799.43        842.55         8.21 o
  -6   5  18         10.73         17.38         5.57 o
  -5   5  18         32.83         36.75         5.49 o
  -4   5  18        199.06        210.89         6.80 o
  -3   5  18          3.96          6.04         6.62 o
  -2   5  18         10.43         17.73         6.63 o
  -1   5  18       1682.05       1704.94         9.81 o
   0   5  18         35.17         38.14         6.47 o
   1   5  18        259.80        301.43         6.64 o
   2   5  18          2.85          8.54         5.97 o
   3   5  18         64.10         79.54         6.34 o
   4   5  18        185.11        218.41        12.04 o
   5   5  18         68.17         69.05         5.99 o
   6   5  18         19.62         17.71         5.87 o
   7   5  18         61.40         67.84         7.80 o
   8   5  18          0.29          2.31         6.04 o
   9   5  18          1.90         -4.07         6.08 o
  10   5  18          3.73          6.57         5.58 o
  11   5  18         22.73         26.08         5.85 o
 -14   6  18          7.58          3.20         7.81 o
 -13   6  18         61.91         60.58         6.82 o
 -12   6  18        309.32        313.31         6.80 o
 -11   6  18         16.85         26.17         5.56 o
 -10   6  18         46.26         56.96         7.12 o
  -9   6  18         54.26         52.75         6.14 o
  -8   6  18         39.08         52.04         6.27 o
  -7   6  18         16.25         22.24         5.72 o
  -6   6  18        162.87        156.31         6.52 o
  -5   6  18        335.16        359.74         6.86 o
  -4   6  18        115.04        132.24         5.79 o
  -3   6  18          0.03          0.18         5.39 o
  -2   6  18         32.74         40.94         5.50 o
  -1   6  18         15.92         31.41         5.38 o
   0   6  18          0.18          4.32         6.03 o
   1   6  18        198.87        194.71         7.30 o
   2   6  18        468.73        464.69        12.49 o
   3   6  18          0.62         18.84         5.74 o
   4   6  18         70.02         83.06         6.36 o
   5   6  18          6.98         14.07         6.62 o
   6   6  18          0.65         -5.52         5.90 o
   7   6  18        472.04        465.20        13.10 o
   8   6  18        148.40        135.60         5.56 o
   9   6  18         50.00         48.70         5.72 o
  10   6  18         93.70         77.89         7.56 o
 -12   7  18          2.25         10.86         5.68 o
 -11   7  18         77.48         84.03         5.96 o
 -10   7  18         79.49         94.57         5.78 o
  -9   7  18          9.98         10.56         6.39 o
  -8   7  18          5.54          9.83         6.13 o
  -7   7  18        316.86        277.07         8.84 o
  -6   7  18        198.30        206.12         9.41 o
  -5   7  18          0.79         15.07         6.16 o
  -4   7  18        198.77        209.45         6.42 o
  -3   7  18          1.31         -5.31         5.35 o
  -2   7  18        104.50        143.47         7.13 o
  -1   7  18         88.24         87.56         5.64 o
   0   7  18        308.67        309.08         7.07 o
   1   7  18        122.29        113.50         5.72 o
   2   7  18          1.49         -1.03         5.15 o
   3   7  18        296.89        268.27         7.10 o
   4   7  18        293.49        312.74         7.34 o
   5   7  18         35.19         34.43         5.47 o
   6   7  18         13.20         14.08         5.40 o
   7   7  18         10.15         30.01         5.35 o
   8   7  18         64.01         65.13         5.45 o
 -10   8  18         73.00         69.47         5.90 o
  -9   8  18        269.79        292.31         7.26 o
  -8   8  18         10.12         13.19         5.17 o
  -7   8  18        266.88        246.54         6.86 o
  -6   8  18         27.96         19.99         5.21 o
  -5   8  18         37.09         41.02         5.96 o
  -4   8  18         26.03         28.89         5.49 o
  -3   8  18          5.29         13.29         5.39 o
  -2   8  18          2.96          3.27         4.97 o
  -1   8  18        350.23        328.01         7.86 o
   0   8  18         84.13         84.71         7.45 o
   1   8  18         14.34         11.69         5.11 o
   2   8  18         70.99         67.58         5.09 o
   3   8  18        131.77        160.72         8.19 o
   4   8  18         28.77         30.94         5.21 o
   5   8  18          2.62         -0.09         5.20 o
   6   8  18          9.05         13.37         5.03 o
  -6   9  18         39.03         31.19         6.67 o
  -5   9  18          6.86          7.13         5.63 o
  -4   9  18         63.16         47.20         5.67 o
  -3   9  18         15.26         15.86         5.66 o
  -2   9  18          2.28          8.03         5.26 o
  -1   9  18         40.46         47.75         5.37 o
   0   9  18         12.30         15.09         5.08 o
   1   9  18        250.87        234.40        12.74 o
   2   9  18        189.17        156.90         8.59 o
 -17   0  19         47.15         33.47        14.05 o
 -15   0  19        241.06        243.61        11.49 o
 -13   0  19         59.99         68.97        10.42 o
  -9   0  19        871.95        849.03        20.50 o
  -7   0  19        289.71        299.63        13.31 o
  -5   0  19        134.31        135.73         8.49 o
  -3   0  19        194.87        186.44         9.09 o
  -1   0  19        194.87        238.25         8.18 o
   1   0  19          8.95         22.18         7.16 o
   3   0  19        245.15        239.26         7.80 o
   5   0  19         24.52         39.00         7.20 o
   7   0  19       1019.61       1008.26        33.40 o
   9   0  19          1.48          3.18         7.65 o
  11   0  19        281.08        242.29        21.14 o
  13   0  19        191.06        167.95         7.93 o
 -17   1  19         14.31         15.05         8.83 o
 -16   1  19         13.77         15.92         7.82 o
 -15   1  19        312.70        320.04        29.02 o
 -14   1  19          0.00          8.44         7.41 o
 -13   1  19         62.13         58.69         9.31 o
 -11   1  19         29.74         32.28        19.04 o
 -10   1  19          4.18         11.56         9.80 o
  -9   1  19        510.67        513.18        10.48 o
  -8   1  19        214.05        228.32         9.96 o
  -7   1  19        396.66        426.00         9.07 o
  -6   1  19        277.04        278.42         8.20 o
  -5   1  19         61.81         49.90         6.90 o
  -4   1  19         30.71         28.26         7.06 o
  -3   1  19        153.61        154.14         5.87 o
  -2   1  19         35.05         42.01         5.93 o
  -1   1  19        247.92        234.69         5.87 o
   0   1  19        238.32        218.48        10.57 o
   1   1  19        221.02        251.86         6.52 o
   2   1  19        103.21        111.18         5.30 o
   3   1  19        333.51        318.75         6.05 o
   4   1  19         34.31         40.87         5.79 o
   5   1  19          0.68          3.97         4.95 o
   6   1  19          9.99          5.79         5.02 o
   7   1  19        678.23        692.04         6.25 o
   8   1  19          0.06          1.41         5.13 o
   9   1  19         37.51         38.52         5.17 o
  10   1  19          0.15         -3.23         5.23 o
  11   1  19        461.67        450.12        19.57 o
  12   1  19         30.54         30.51         6.60 o
  13   1  19         85.17         51.77         6.26 o
 -17   2  19          4.95          9.59         8.48 o
 -16   2  19        349.73        357.26        13.71 o
 -15   2  19          1.63          2.34         8.17 o
 -14   2  19          0.49          8.99         8.09 o
 -13   2  19          0.16          0.70         8.14 o
 -12   2  19         43.72         35.45        13.65 o
 -11   2  19        570.96        593.55        15.14 o
 -10   2  19          0.36          3.81         7.85 o
  -9   2  19         52.88         58.47         7.28 o
  -8   2  19        181.15        172.41        10.87 o
  -7   2  19         66.90         56.78         7.49 o
  -6   2  19         50.86         59.53         6.80 o
  -5   2  19          4.79         10.47         6.32 o
  -4   2  19         59.44         72.06         6.53 o
  -3   2  19          3.33          1.10         6.33 o
  -2   2  19         53.57         69.82         6.52 o
  -1   2  19        143.72        154.17         6.80 o
   0   2  19        277.68        296.25         6.70 o
   1   2  19          2.86         10.87         6.34 o
   2   2  19        159.00        156.70         6.18 o
   3   2  19          0.60         15.87         6.00 o
   4   2  19         79.16         74.14         6.02 o
   5   2  19         35.66         33.59         5.82 o
   6   2  19         53.33         69.45        10.53 o
   7   2  19        588.11        586.53        10.37 o
   8   2  19        110.54        101.52         6.26 o
   9   2  19         54.64         48.30         6.04 o
  10   2  19         21.57         25.26         6.02 o
  11   2  19         93.86        105.66         6.44 o
  12   2  19        114.45         98.96         6.46 o
  13   2  19         26.56         24.68         6.42 o
 -16   3  19         62.88         52.91         8.42 o
 -15   3  19         13.29         15.24         8.25 o
 -14   3  19          8.08         10.76         7.70 o
 -13   3  19          6.18         14.59         7.35 o
 -12   3  19        174.09        184.90        12.11 o
 -11   3  19        182.75        203.18        11.76 o
 -10   3  19          3.95          9.14         7.55 o
  -9   3  19         22.39         19.79         6.81 o
  -8   3  19        267.69        282.14         7.44 o
  -7   3  19         28.23         29.88         6.79 o
  -6   3  19         34.36         37.09         7.36 o
  -5   3  19        181.22        195.47         7.87 o
  -4   3  19         85.78         99.41         7.08 o
  -3   3  19         39.41         54.13         6.44 o
  -2   3  19        386.81        392.34         7.32 o
  -1   3  19        382.08        382.15         7.01 o
   0   3  19        210.62        221.73         6.59 o
   1   3  19          0.01         -5.47         5.79 o
   2   3  19        389.57        441.68        16.58 o
   3   3  19         80.06         75.63         7.22 o
   4   3  19          1.73          9.75         5.80 o
   5   3  19         11.32         17.57         5.86 o
   6   3  19          1.24          9.88         5.63 o
   7   3  19        209.36        198.20         6.50 o
   8   3  19          0.31          6.45         5.95 o
   9   3  19         10.95         13.68         6.12 o
  10   3  19         63.86         63.75         6.19 o
  11   3  19         40.35         39.11         6.24 o
  12   3  19         97.77         87.61         9.45 o
 -15   4  19         39.64         41.32         7.80 o
 -14   4  19        184.07        166.81         7.99 o
 -13   4  19        255.01        225.92         7.27 o
 -12   4  19         57.04         51.66         6.79 o
 -11   4  19        266.39        266.88         9.11 o
 -10   4  19        444.06        460.14        11.22 o
  -9   4  19         18.70         21.88         6.82 o
  -8   4  19          0.51          3.48         6.17 o
  -7   4  19          1.38         -4.10         6.22 o
  -6   4  19        185.05        194.09         6.25 o
  -5   4  19         68.34         69.88         6.53 o
  -4   4  19        491.32        502.55         8.31 o
  -3   4  19         46.39         49.64         6.35 o
  -2   4  19          0.44          4.62         5.80 o
  -1   4  19         11.30         10.75         6.65 o
   0   4  19         38.01         39.32         5.98 o
   1   4  19         81.07         99.96         6.30 o
   2   4  19          7.10          5.81         6.24 o
   3   4  19         37.88         45.69         5.82 o
   4   4  19         14.15         20.22         5.85 o
   5   4  19         62.09         51.75         5.99 o
   6   4  19        214.29        226.15        10.70 o
   7   4  19        497.86        511.09        11.09 o
   8   4  19         41.16         32.24         6.49 o
   9   4  19          3.70          1.55         5.99 o
  10   4  19        217.82        230.60        11.99 o
  11   4  19         14.41         23.13         6.60 o
 -14   5  19          3.19         -2.32         8.37 o
 -13   5  19        174.93        175.97        14.70 o
 -12   5  19        380.40        355.12         7.79 o
 -11   5  19         87.90         94.35         7.88 o
 -10   5  19        168.63        168.78         7.72 o
  -9   5  19         42.61         49.42         6.65 o
  -8   5  19         11.80         17.86         6.37 o
  -7   5  19        183.84        184.75         6.19 o
  -6   5  19         13.41         16.19         5.59 o
  -5   5  19         25.52         47.55         5.77 o
  -4   5  19         10.68         18.30         6.47 o
  -3   5  19         13.45          4.39         6.28 o
  -2   5  19        566.13        649.86        15.39 o
  -1   5  19          8.25         11.09         5.99 o
   0   5  19        194.50        180.17         6.33 o
   1   5  19        169.34        196.78         9.42 o
   2   5  19        778.97        793.17         8.93 o
   3   5  19        119.95        126.05         6.22 o
   4   5  19         21.18         28.32         6.19 o
   5   5  19          9.68         11.13         6.36 o
   6   5  19        242.40        227.62        15.22 o
   7   5  19          0.52          7.84         6.24 o
   8   5  19        100.67         79.27        10.23 o
   9   5  19         44.67         48.30         8.26 o
  10   5  19        133.86        119.48         6.41 o
 -13   6  19         11.68         13.99         6.79 o
 -12   6  19         16.67          9.46         6.04 o
 -11   6  19          0.35         -1.66         5.60 o
 -10   6  19        129.92        135.04         7.34 o
  -9   6  19        218.95        226.63         7.09 o
  -8   6  19         59.14         62.72         6.15 o
[truncated: 41,940 more chars]
