# Supplementary material for: Crystal structures of 3,3′-bis­(hy­droxy­dimethylsilan­yl)azo­benzene and 4,4′-bis­(hy­droxy­dimethyl­silane)azo­benzene
Source: Acta Crystallogr E Crystallogr Commun. 2016 Oct 18;72(Pt 11):1590–4. doi: 10.1107/S2056989016016297 (PMC5095840; doi:10.1107/S2056989016016297)
Supplement: Supplementary file 5 [file e-72-01590-IIsup5.cml]

<?xml version="1.0" encoding="UTF-8"?>
<cml convention="cmlDict:cmllite" xmlns="http://www.xml-cml.org/schema" xmlns:cmlDict="http://www.xml-cml.org/dictionary/cml/" xmlns:nameDict="http://www.xml-cml.org/dictionary/cml/name/">
  <molecule id="m1">
    <name dictRef="nameDict:unknown">(E)-(diazene-1,2-diylbis(4,1-phenylene))bis(dimethylsilanol)</name>
    <atomArray>
      <atom id="a1" elementType="N" hydrogenCount="0">
        <label value="1" dictRef="cmlDict:locant"/>
        <label value="N" dictRef="cmlDict:locant"/>
      </atom>
      <atom id="a2" elementType="N" hydrogenCount="0">
        <label value="2" dictRef="cmlDict:locant"/>
        <label value="N'" dictRef="cmlDict:locant"/>
      </atom>
      <atom id="a3" elementType="C" hydrogenCount="0">
        <label value="1" dictRef="cmlDict:locant"/>
      </atom>
      <atom id="a4" elementType="C">
        <label value="2" dictRef="cmlDict:locant"/>
      </atom>
      <atom id="a5" elementType="C">
        <label value="3" dictRef="cmlDict:locant"/>
      </atom>
      <atom id="a6" elementType="C" hydrogenCount="0">
        <label value="4" dictRef="cmlDict:locant"/>
      </atom>
      <atom id="a7" elementType="C">
        <label value="5" dictRef="cmlDict:locant"/>
      </atom>
      <atom id="a8" elementType="C">
        <label value="6" dictRef="cmlDict:locant"/>
      </atom>
      <atom id="a24" elementType="H"/>
      <atom id="a25" elementType="H"/>
      <atom id="a26" elementType="H"/>
      <atom id="a27" elementType="H"/>
      <atom id="a9" elementType="C">
        <label value="1" dictRef="cmlDict:locant"/>
        <label value="C" dictRef="cmlDict:locant"/>
      </atom>
      <atom id="a28" elementType="H"/>
      <atom id="a29" elementType="H"/>
      <atom id="a30" elementType="H"/>
      <atom id="a10" elementType="Si" hydrogenCount="0">
        <label value="1" dictRef="cmlDict:locant"/>
        <label value="Si" dictRef="cmlDict:locant"/>
      </atom>
      <atom id="a12" elementType="O">
        <label value="O" dictRef="cmlDict:locant"/>
      </atom>
      <atom id="a31" elementType="H"/>
      <atom id="a13" elementType="C" hydrogenCount="0">
        <label value="1'" dictRef="cmlDict:locant"/>
      </atom>
      <atom id="a14" elementType="C">
        <label value="2'" dictRef="cmlDict:locant"/>
      </atom>
      <atom id="a15" elementType="C">
        <label value="3'" dictRef="cmlDict:locant"/>
      </atom>
      <atom id="a16" elementType="C" hydrogenCount="0">
        <label value="4'" dictRef="cmlDict:locant"/>
      </atom>
      <atom id="a17" elementType="C">
        <label value="5'" dictRef="cmlDict:locant"/>
      </atom>
      <atom id="a18" elementType="C">
        <label value="6'" dictRef="cmlDict:locant"/>
      </atom>
      <atom id="a32" elementType="H"/>
      <atom id="a33" elementType="H"/>
      <atom id="a34" elementType="H"/>
      <atom id="a35" elementType="H"/>
      <atom id="a19" elementType="C">
        <label value="1'" dictRef="cmlDict:locant"/>
        <label value="C'" dictRef="cmlDict:locant"/>
      </atom>
      <atom id="a36" elementType="H"/>
      <atom id="a37" elementType="H"/>
      <atom id="a38" elementType="H"/>
      <atom id="a20" elementType="Si" hydrogenCount="0">
        <label value="1'" dictRef="cmlDict:locant"/>
        <label value="Si'" dictRef="cmlDict:locant"/>
      </atom>
      <atom id="a21" elementType="O">
        <label value="O'" dictRef="cmlDict:locant"/>
      </atom>
      <atom id="a39" elementType="H"/>
      <atom id="a22" elementType="C">
        <label value="1''" dictRef="cmlDict:locant"/>
        <label value="C''" dictRef="cmlDict:locant"/>
      </atom>
      <atom id="a40" elementType="H"/>
      <atom id="a41" elementType="H"/>
      <atom id="a42" elementType="H"/>
      <atom id="a23" elementType="C">
        <label value="1'" dictRef="cmlDict:locant"/>
        <label value="C'" dictRef="cmlDict:locant"/>
      </atom>
      <atom id="a43" elementType="H"/>
      <atom id="a44" elementType="H"/>
      <atom id="a45" elementType="H"/>
    </atomArray>
    <bondArray>
      <bond id="a1_a2" atomRefs2="a1 a2" order="D">
        <bondStereo atomRefs4="a6 a1 a2 a16">T</bondStereo>
      </bond>
      <bond id="a3_a4" atomRefs2="a3 a4" order="D"/>
      <bond id="a4_a5" atomRefs2="a4 a5" order="S"/>
      <bond id="a5_a6" atomRefs2="a5 a6" order="D"/>
      <bond id="a6_a7" atomRefs2="a6 a7" order="S"/>
      <bond id="a7_a8" atomRefs2="a7 a8" order="D"/>
      <bond id="a3_a8" atomRefs2="a3 a8" order="S"/>
      <bond id="a4_a24" atomRefs2="a4 a24" order="S"/>
      <bond id="a5_a25" atomRefs2="a5 a25" order="S"/>
      <bond id="a7_a26" atomRefs2="a7 a26" order="S"/>
      <bond id="a8_a27" atomRefs2="a8 a27" order="S"/>
      <bond id="a1_a6" atomRefs2="a1 a6" order="S"/>
      <bond id="a9_a28" atomRefs2="a9 a28" order="S"/>
      <bond id="a9_a29" atomRefs2="a9 a29" order="S"/>
      <bond id="a9_a30" atomRefs2="a9 a30" order="S"/>
      <bond id="a10_a12" atomRefs2="a10 a12" order="S"/>
      <bond id="a12_a31" atomRefs2="a12 a31" order="S"/>
      <bond id="a9_a10" atomRefs2="a9 a10" order="S"/>
      <bond id="a13_a14" atomRefs2="a13 a14" order="D"/>
      <bond id="a14_a15" atomRefs2="a14 a15" order="S"/>
      <bond id="a15_a16" atomRefs2="a15 a16" order="D"/>
      <bond id="a16_a17" atomRefs2="a16 a17" order="S"/>
      <bond id="a17_a18" atomRefs2="a17 a18" order="D"/>
      <bond id="a13_a18" atomRefs2="a13 a18" order="S"/>
      <bond id="a14_a32" atomRefs2="a14 a32" order="S"/>
      <bond id="a15_a33" atomRefs2="a15 a33" order="S"/>
      <bond id="a17_a34" atomRefs2="a17 a34" order="S"/>
      <bond id="a18_a35" atomRefs2="a18 a35" order="S"/>
      <bond id="a2_a16" atomRefs2="a2 a16" order="S"/>
      <bond id="a13_a10" atomRefs2="a13 a10" order="S"/>
      <bond id="a19_a36" atomRefs2="a19 a36" order="S"/>
      <bond id="a19_a37" atomRefs2="a19 a37" order="S"/>
      <bond id="a19_a38" atomRefs2="a19 a38" order="S"/>
      <bond id="a20_a21" atomRefs2="a20 a21" order="S"/>
      <bond id="a21_a39" atomRefs2="a21 a39" order="S"/>
      <bond id="a3_a20" atomRefs2="a3 a20" order="S"/>
      <bond id="a19_a20" atomRefs2="a19 a20" order="S"/>
      <bond id="a22_a40" atomRefs2="a22 a40" order="S"/>
      <bond id="a22_a41" atomRefs2="a22 a41" order="S"/>
      <bond id="a22_a42" atomRefs2="a22 a42" order="S"/>
      <bond id="a22_a20" atomRefs2="a22 a20" order="S"/>
      <bond id="a23_a43" atomRefs2="a23 a43" order="S"/>
      <bond id="a23_a44" atomRefs2="a23 a44" order="S"/>
      <bond id="a23_a45" atomRefs2="a23 a45" order="S"/>
      <bond id="a23_a10" atomRefs2="a23 a10" order="S"/>
    </bondArray>
  </molecule>
</cml>
